# Supplementary material for: Putting cyaphide in its place: determining the donor/acceptor properties of the κC-cyaphido ligand
Source: Chem Sci. 2023 Apr 6;14(17):4627–32. doi: 10.1039/d3sc01126g (PMC10155923; doi:10.1039/d3sc01126g)
Supplement: SC-014-D3SC01126G-s001 [file SC-014-D3SC01126G-s001.zip]

Archive with 1 entries (1 files):
- coordinates.xyz
