# Supplementary material for: Putting cyaphide in its place: determining the donor/acceptor properties of the κC-cyaphido ligand
Source: Chem Sci. 2023 Apr 6;14(17):4627–32. doi: 10.1039/d3sc01126g (PMC10155923; doi:10.1039/d3sc01126g)
Supplement: SC-014-D3SC01126G-s001 [file SC-014-D3SC01126G-s001.zip › coordinates.xyz]

68
Au(IDipp)(CP)
C          0.00801        0.06182        1.87986
P          0.01269        0.06710        3.45807
Au         0.00107        0.05661       -0.08635
C         -0.00600        0.04264       -2.11660
N          1.06985        0.04449       -2.95954
C          0.67305        0.00930       -4.29285
C         -0.69663       -0.01383       -4.28872
N         -1.08634        0.00761       -2.95300
H          1.39250        0.00493       -5.10480
H         -1.42045       -0.04251       -5.09627
H         -1.53796        4.14933       -1.30227
H         -2.65706        4.39660       -3.63169
C         -2.10389        3.21783       -1.14786
H         -1.50664        2.55029       -0.50947
H         -1.45696        2.34591       -2.99457
C         -3.22355        3.47474       -3.42887
C         -2.41895        2.54636       -2.50029
H         -3.02961        3.46517       -0.60605
H         -4.18196        3.76989       -2.97534
H         -3.44265        2.98673       -4.39087
C         -3.11322        1.20768       -2.27792
C         -2.44764       -0.02100       -2.48433
H         -4.97760        2.07957       -1.61169
C         -4.43306        1.15126       -1.79570
C         -3.03627       -1.27593       -2.21303
C         -5.05079       -0.07706       -1.52969
C         -4.35856       -1.27681       -1.73390
H         -6.07488       -0.09869       -1.14925
H         -4.84481       -2.22703       -1.50366
H         -1.46550       -2.53673       -0.34070
C         -1.99701       -3.23245       -1.00670
H         -2.93681       -3.52463       -0.51363
H         -1.38030       -4.13641       -1.12666
C         -2.26734       -2.58148       -2.37803
H         -1.28921       -2.34072       -2.81870
C         -2.97606       -3.54841       -3.34533
H         -3.95417       -3.86696       -2.95364
H         -2.36771       -4.45360       -3.49536
H         -3.14367       -3.07949       -4.32702
H          3.20309       -2.96703       -4.32589
C          3.07403       -3.43849       -3.33960
H          2.50172       -4.36915       -3.47489
H          4.07207       -3.71332       -2.96548
H          1.35000       -2.29595       -2.78635
C          3.06605       -1.16309       -2.21448
C          2.34418       -2.49736       -2.36223
C          4.38972       -1.11263       -1.74183
C          5.04172        0.11221       -1.55575
H          4.90883       -2.04295       -1.50217
H          6.06752        0.12996       -1.17973
C          2.12294       -3.15459       -0.98522
H          1.54157       -4.08317       -1.09282
H          3.08155       -3.40707       -0.50666
H          1.57419       -2.47918       -0.31243
H          3.34167        3.10817       -4.42394
H          2.49260        4.48722       -3.67642
C          3.09318        3.58910       -3.46554
H          4.03420        3.92351       -3.00299
C          2.31632        2.63169       -2.54307
H          1.36701        2.39497       -3.04600
C          2.43387        0.06744       -2.49846
C          3.05830        1.32057       -2.31072
H          1.36489        4.20179       -1.35474
C          1.96388        3.29218       -1.19428
H          2.87491        3.57426       -0.64451
C          4.38147        1.31544       -1.83423
H          4.89477        2.26394       -1.66425
H          1.38633        2.60320       -0.56044 
138
{Au(IDipp)}{Ni(MeIiPr2)}(CP)
C          0.00801        0.06182        1.87986
P          0.01269        0.06710        3.45807
Au         0.00107        0.05661       -0.08635
C         -0.05329        0.03766        1.95914
P          0.64722        0.68075        3.32780
Ni        -0.43569       -1.27727        3.29639
N          1.15624       -2.70401        5.31469
N         -0.87490       -2.40432        6.01764
N         -2.97442       -2.02443        2.02876
N         -1.68365       -3.75926        2.23422
C         -0.04402       -2.12092        4.95400
C          1.07248       -3.33306        6.56450
C         -0.21897       -3.15019        7.00931
C          2.18972       -4.07671        7.22411
H          3.11097       -3.47802        7.28316
H          1.90895       -4.34475        8.25115
H          2.43948       -5.01058        6.69438
C         -0.84072       -3.61969        8.28598
H         -1.79204       -4.14734        8.11865
H         -0.16570       -4.32004        8.79551
H         -1.04444       -2.79143        8.98370
C          2.34870       -2.50315        4.47326
H          1.92155       -2.04891        3.56352
C          3.04288       -3.81049        4.07200
H          3.72242       -3.61328        3.22933
H          3.64189       -4.24329        4.88576
H          2.30751       -4.55888        3.74705
C          3.29920       -1.46563        5.08071
H          4.11129       -1.24641        4.37111
H          2.75146       -0.53213        5.26967
H          3.75151       -1.81479        6.02127
C         -2.26968       -1.93992        5.99232
H         -2.26936       -1.27739        5.11202
C         -3.25382       -3.08419        5.71585
H         -4.28224       -2.69510        5.67376
H         -3.02852       -3.55200        4.74879
H         -3.22025       -3.85522        6.49982
C         -2.64054       -1.09097        7.21361
H         -3.58430       -0.56092        7.01535
H         -2.78499       -1.69331        8.12155
H         -1.86106       -0.34023        7.40730
C         -1.71302       -2.39455        2.46033
C         -2.89483       -4.22712        1.70574
C         -3.71153       -3.12465        1.57436
C         -3.17272       -5.64093        1.30640
H         -2.88594       -6.36236        2.08544
H         -4.24697       -5.77262        1.11872
H         -2.64218       -5.92591        0.38254
C         -5.08448       -3.05528        0.98664
H         -5.78258       -2.48490        1.61563
H         -5.08055       -2.58229       -0.00900
H         -5.49512       -4.06744        0.87116
C         -0.48134       -4.53437        2.57378
H          0.23154       -3.73886        2.83385
C          0.09551       -5.30365        1.38068
H          1.10661       -5.65861        1.63050
H         -0.50452       -6.18281        1.10729
H          0.17425       -4.64483        0.50713
C         -0.68065       -5.40403        3.82103
H         -1.00493       -4.78710        4.66763
H         -1.42144       -6.20125        3.65900
H          0.26998       -5.88389        4.09787
C         -3.40816       -0.61698        2.10254
H         -2.49059       -0.10749        2.43508
C         -3.78337       -0.03554        0.73869
H         -3.86263        1.05756        0.82476
H         -2.99958       -0.25126        0.00096
H         -4.74266       -0.40941        0.35700
C         -4.48830       -0.39238        3.16824
H         -4.66001        0.68732        3.29275
H         -5.45087       -0.85373        2.90043
H         -4.16902       -0.79948        4.13550
H         -1.61812       -4.48420       -3.93672
H         -1.09766       -4.09700       -1.43341
H         -3.31558       -4.06103       -3.64066
C         -2.32753       -3.64358       -3.88860
H          1.89757       -3.92491       -1.02171
H         -2.76508       -3.58065       -1.08975
H          3.30776       -3.94356       -3.18144
C         -1.77961       -3.23365       -1.43100
H         -2.39430       -3.19236       -4.89039
H          3.20038       -3.13777       -0.09872
C          2.33299       -2.95077       -0.75095
H          4.67151       -3.20235       -2.31824
C         -1.86627       -2.61487       -2.84000
C          3.74834       -2.98165       -2.87615
H         -4.60212       -2.47563       -2.60458
H         -1.41019       -2.50495       -0.69513
H          1.58996       -2.38304       -0.17065
H         -0.85172       -2.29590       -3.11875
C          2.74914       -2.18056       -2.02067
H          4.02986       -2.42761       -3.78475
C         -4.14495       -1.48568       -2.66142
H          1.84119       -2.03974       -2.62482
C         -2.75090       -1.37503       -2.81440
H          5.06591       -1.56022       -0.69383
C          3.28264       -0.80144       -1.65419
C         -4.95126       -0.34506       -2.56802
H         -6.03180       -0.45201       -2.44411
C          4.48827       -0.66734       -0.94268
C         -2.20665       -0.07341       -2.88223
Au        -0.10076        0.07737       -0.02023
N         -0.78873        0.06837       -3.06588
C          0.11254        0.11295       -2.03514
C         -0.15903        0.19114       -4.30481
H         -0.71711        0.17881       -5.23514
N          1.32139        0.26682       -2.66457
C          1.17970        0.31782       -4.04789
C          2.56320        0.37856       -1.94482
C         -4.37826        0.93177       -2.60891
C          4.94332        0.59042       -0.52906
H          2.03152        0.43861       -4.70891
C         -2.99038        1.09680       -2.76610
H          5.87898        0.67462        0.02924
H         -5.01524        1.81209       -2.50371
C          2.97785        1.65747       -1.51140
C          4.19133        1.73837       -0.80537
C         -2.35755        2.48352       -2.74872
H         -1.31326        2.37735       -3.07655
H         -1.77638        2.36330       -0.63893
H          1.21825        2.59702       -2.26631
H         -3.06865        3.04730       -4.74702
H          4.53837        2.71048       -0.44906
C          2.13218        2.90420       -1.73854
C         -2.32366        3.04153       -1.31083
H          1.17177        2.77180        0.22461
C         -3.04293        3.45653       -3.72542
H         -3.34332        3.16935       -0.91530
H         -4.07867        3.67572       -3.42380
C          1.68955        3.51860       -0.39544
H          3.13411        3.48631       -3.60297
C          2.85830        3.92772       -2.63265
H          2.55165        3.89693        0.17514
H         -1.82302        4.02185       -1.29191
H         -2.49929        4.41335       -3.75119
H          3.78139        4.29206       -2.15553
H          1.00430        4.36258       -0.57041
H          2.21303        4.79975       -2.82202
107
{Au(IDipp)}{Rh(Cp*)(PMe3)}(CP)
Rh         0.90343        1.13969        3.28108
C          0.26708       -0.38208        1.98965
P          0.18192       -1.18022        3.43003
P          3.04392        0.65875        2.95580
C          0.19179        3.27889        2.73430
C          0.96865        3.26573        3.96725
C          0.23092        2.54035        4.97658
C         -0.94973        2.03024        4.34028
C         -0.97985        2.50122        2.96940
C          0.53252        4.04908        1.49258
H          0.07521        3.59374        0.60523
H          1.61731        4.07716        1.31839
H          0.18183        5.09650        1.54924
C          2.17932        4.11784        4.22273
H          1.88265        5.13755        4.52614
H          2.80544        4.21641        3.32506
H          2.80624        3.70891        5.02723
C          0.59322        2.42300        6.42895
H          0.18152        3.25895        7.02475
H          1.68345        2.42378        6.57065
H          0.21107        1.48772        6.86201
C         -2.03983        1.21981        4.97566
H         -1.71168        0.77770        5.92607
H         -2.35299        0.39236        4.32020
H         -2.93040        1.84055        5.17804
C         -2.07409        2.18345        1.99484
H         -1.82102        2.51809        0.98160
H         -3.02517        2.66162        2.28605
H         -2.24781        1.09716        1.93979
C          3.96744        1.73053        1.74570
H          3.86861        2.78676        2.02773
H          3.51473        1.58245        0.75812
H          5.03484        1.46316        1.70018
C          4.14268        0.77450        4.45468
H          5.19549        0.56171        4.21033
H          3.78145        0.05296        5.20058
H          4.06425        1.78300        4.88228
C          3.50495       -1.01087        2.29611
H          3.05962       -1.12658        1.30045
H          3.09227       -1.79333        2.94574
H          4.59908       -1.10455        2.22875
H         -5.86322        0.48506       -0.95995
H         -4.66847        2.36153       -2.05926
C         -4.85689        0.32912       -1.35634
C         -4.18337        1.38701       -1.98061
H         -3.73377        3.81748       -3.44493
H         -4.77699       -1.73610       -0.73155
C         -4.24455       -0.92286       -1.22846
C         -2.95682        3.27587       -4.00558
H         -2.20026        3.64569       -1.30553
H         -3.45445        2.68824       -4.79179
C         -2.88512        1.21349       -2.49179
H         -2.32042        4.03160       -4.49067
H         -3.99755       -3.68499       -2.29696
C         -1.43933        3.19199       -1.95886
C         -2.10634        2.38039       -3.08881
C         -2.94489       -1.14788       -1.71781
H         -3.31632       -3.22640        0.23635
C         -2.29596       -0.06332       -2.34993
H         -0.81644        4.00012       -2.37239
C         -2.93396       -3.53190       -2.53797
H         -0.80373        2.54574       -1.33855
H         -2.87284       -3.18861       -3.58234
C         -2.28793       -2.51569       -1.57487
C         -2.29565       -3.01552       -0.11816
H         -1.29640        1.96200       -3.70545
H         -1.83832       -2.27296        0.55174
H         -2.42732       -4.50708       -2.46637
N         -0.94855       -0.24909       -2.82196
H         -1.30913       -0.66741       -4.92221
H         -1.71614       -3.94779       -0.03775
H         -1.23369       -2.40967       -1.86525
C         -0.57766       -0.56286       -4.12778
Au         0.18404       -0.15567        0.02823
C          0.14142       -0.17414       -1.99582
H          1.88584        3.82566       -1.91000
H          1.75842        2.38157       -0.87311
H          1.78872        1.79981       -3.30605
C          0.78700       -0.68236       -4.12736
C          2.40569        2.91180       -1.58519
N          1.20226       -0.43896       -2.82058
H          3.16296        3.64447       -4.17931
C          2.73826        2.01464       -2.79426
H          1.48984       -0.91444       -4.92061
H          3.32095        3.21185       -1.05290
C          3.65080        2.73070       -3.80657
H          1.17126       -2.71453       -2.18022
C          2.55394       -0.50033       -2.33103
H          1.52243       -2.81055        0.27036
C          3.31832        0.68737       -2.31992
H          3.87651        2.08475       -4.66859
C          2.16997       -2.98960       -1.81338
H          1.32116       -4.43776       -0.42459
C          1.98113       -3.55724       -0.39379
H          4.60691        3.03072       -3.35118
C          3.02664       -1.72850       -1.81576
C          4.61592        0.61600       -1.78167
H          2.08665       -4.92395       -2.82822
C          2.74319       -4.04115       -2.78414
H          2.84013       -3.63308       -3.80206
H          5.23094        1.51704       -1.73902
H          2.93850       -3.87175        0.04890
C          4.33269       -1.74751       -1.29382
C          5.11853       -0.58893       -1.27543
H          3.74044       -4.37917       -2.46192
H          4.72980       -2.67622       -0.87952
H          6.12533       -0.62203       -0.85201
118
{Au(IDipp)}{Rh(Cp*)(PMe3)}{W(CO)5}(CP)
Rh        -0.42149       -1.57257        3.28835
C         -0.08876        0.00670        1.90164
P         -0.07544        0.73138        3.37237
P         -2.64421       -1.35562        3.10297
C          0.39243       -3.63349        2.68926
C         -0.17563       -3.67217        4.03470
C          0.60956       -2.82397        4.89209
C          1.62689       -2.21580        4.06604
C          1.50803       -2.74074        2.72552
C         -0.04033       -4.47537        1.52500
H          0.21947       -3.99739        0.57119
H         -1.12682       -4.63892        1.52273
H          0.44173       -5.46974        1.54241
C         -1.24154       -4.62424        4.49520
H         -0.79262       -5.57102        4.84287
H         -1.94174       -4.87634        3.68725
H         -1.82268       -4.21192        5.33153
C          0.46061       -2.67191        6.37832
H          1.09091       -3.39820        6.92293
H         -0.57918       -2.83681        6.69415
H          0.74781       -1.66617        6.71275
C          2.70720       -1.27590        4.51261
H          2.46968       -0.81440        5.47861
H          2.85799       -0.46764        3.78274
H          3.66841       -1.80768        4.61929
C          2.40511       -2.35772        1.58806
H          2.02041       -2.72411        0.62934
H          3.42141       -2.76343        1.72768
H          2.49079       -1.26341        1.50310
C         -3.51954       -2.64786        2.09546
H         -3.30858       -3.64540        2.50143
H         -3.13763       -2.59390        1.06857
H         -4.60731       -2.47977        2.08979
C         -3.57706       -1.41107        4.70781
H         -4.66579       -1.36889        4.54814
H         -3.26201       -0.55045        5.31451
H         -3.32170       -2.33198        5.24940
C         -3.32931        0.18372        2.33540
H         -2.94351        0.27665        1.31279
H         -2.99968        1.06072        2.90588
H         -4.42785        0.13736        2.31763
O         -0.42165        4.59562        2.08324
C         -0.10206        3.95670        2.99897
O          3.39413        2.57773        3.34393
C          2.34672        2.70310        3.82785
O          1.16380        5.52220        6.18137
C          0.90405        4.53925        5.61053
W          0.46947        2.86191        4.62524
C         -1.46437        2.81851        5.28128
O         -2.57336        2.73798        5.61889
C          1.02829        1.73924        6.23742
O          1.33731        1.09398        7.15267
H          5.87790       -0.05861       -1.29306
H          4.61371        2.03257       -0.85851
C          4.84861        0.03712       -1.64715
H          3.63059        4.01893       -2.22484
C          4.13637        1.21664       -1.40418
H          3.08108        3.27337        0.28230
C          2.57627        3.79773       -2.45246
C          4.24569       -1.02654       -2.33128
H          4.80724       -1.94746       -2.49772
C          2.06582        3.03730       -0.06907
H          1.99460        4.71754       -2.28620
H          2.51088        3.53583       -3.51995
C          2.80516        1.36449       -1.83693
C          2.04472        2.65634       -1.56146
H          1.43824        3.92302        0.10301
H          1.67238        2.21898        0.55071
C          2.91997       -0.93018       -2.78832
H          3.94817       -3.38441       -3.94517
C          2.23033        0.27833       -2.53453
H          3.53487       -2.19049       -5.19802
C          3.11193       -2.87192       -4.44453
H          0.99282        2.49027       -1.83332
C          2.22161       -2.11817       -3.44216
H          2.49209       -3.50082       -1.76889
N          0.84916        0.36548       -2.93913
H          1.04881        0.91677       -5.03025
H          2.52520       -3.64226       -4.96781
C          1.66898       -3.06231       -2.35364
C          0.37734        0.68318       -4.21068
H          1.35824       -1.73254       -4.00459
Au        -0.10448       -0.06081       -0.06629
H          1.01381       -2.51835       -1.65937
C         -0.18105        0.11191       -2.07748
H          1.09283       -3.88438       -2.80547
H         -1.80331        4.05973       -0.28558
C         -0.99068        0.62000       -4.14675
H         -1.69308        2.36849        0.24870
H         -1.63761        2.53915       -2.22904
N         -1.30696        0.26880       -2.83704
C         -2.32622        3.09313       -0.28274
C         -2.60989        2.62342       -1.72233
H         -1.75501        0.79111       -4.89747
H         -2.92808        4.62117       -2.54157
H         -1.50808       -2.05804       -3.22340
H         -1.44571       -2.75774       -0.83358
H         -3.25708        3.21717        0.29146
C         -2.62679        0.11279       -2.28186
C         -3.44693        3.65100       -2.50863
C         -3.26358        1.24756       -1.73110
H         -1.42056       -4.16268       -1.93193
C         -2.03053       -3.31922       -1.57584
C         -2.43675       -2.40666       -2.74951
H         -3.62222        3.31797       -3.54328
C         -3.18565       -1.18391       -2.23366
H         -4.42845        3.81431       -2.03746
H         -2.64626       -4.01100       -4.21281
C         -3.23870       -3.17068       -3.81930
C         -4.52526        1.05491       -1.13927
H         -2.91624       -3.73424       -1.07126
H         -3.50739       -2.51462       -4.66101
H         -5.04174        1.90734       -0.69370
C         -4.44832       -1.32252       -1.62900
C         -5.11282       -0.21466       -1.08876
H         -4.17045       -3.58635       -3.40592
H         -4.90688       -2.31159       -1.56568
H         -6.08863       -0.34347       -0.61417
68
Au(IDipp)(CN)
C          0.09272       -0.16297        1.89501
N          0.11007       -0.21469        3.06889
Au         0.06324       -0.07260       -0.08782
C          0.03015        0.02446       -2.10353
H         -2.65755        4.46450       -3.36570
H         -4.16364        3.80657       -2.69737
H         -1.47370        4.10500       -1.08764
C         -3.21950        3.53392       -3.19278
H          2.40424        4.55332       -3.32473
H         -3.46725        3.09416       -4.17091
H         -2.94150        3.38233       -0.37972
H          1.48095        4.14797       -0.94497
C         -2.03294        3.16520       -0.96170
C          3.00406        3.63501       -3.23120
C         -2.38948        2.56024       -2.33548
H          3.99690        3.92345       -2.85367
C          2.08502        3.22993       -0.88185
H         -1.44328        2.38517       -2.86850
H          3.13807        3.20676       -4.23631
H         -4.93112        2.05158       -1.41923
H         -1.41491        2.47014       -0.37444
H          3.04139        3.48437       -0.40015
C          2.30930        2.63564       -2.28674
H          1.31612        2.42494       -2.70935
H          1.55856        2.51415       -0.23345
C         -4.38935        1.13300       -1.65301
C         -3.07935        1.21230       -2.15821
H          4.89827        2.21650       -1.47947
H         -1.43336        0.14276       -5.05557
C          3.06791        1.31640       -2.19888
C         -0.69625        0.11727       -4.26007
C         -5.00028       -0.10678       -1.42692
C         -2.41736       -0.00585       -2.42911
C          0.67336        0.14254       -4.28511
N         -1.06409        0.04651       -2.92025
H         -6.01628       -0.14639       -1.02695
H          1.37981        0.19377       -5.10673
C          4.39917        1.28264       -1.74605
N          1.09245        0.08363       -2.95964
C          2.46405        0.08084       -2.51936
C         -4.31108       -1.29553       -1.69520
C         -2.99820       -1.27239       -2.19958
C          5.08433        0.06885       -1.61387
H          6.11518        0.06372       -1.25174
C          3.12208       -1.16226       -2.38745
H         -4.79202       -2.25546       -1.49637
H         -3.10183       -2.93038       -4.42486
C          4.45117       -1.14024       -1.92821
C         -2.23589       -2.56978       -2.44176
H         -1.25272       -2.31010       -2.86003
H          1.45173       -2.25182       -3.14906
C         -2.94789       -3.46423       -3.47460
C          2.41079       -2.48249       -2.66205
H          3.43730       -2.86163       -4.56417
H         -3.93301       -3.79392       -3.11069
H         -1.45562       -2.66400       -0.39766
C         -1.98047       -3.31201       -1.11482
H          4.99116       -2.08045       -1.80048
C          3.20347       -3.38558       -3.62488
H          1.48860       -2.55673       -0.67583
H         -2.34990       -4.36566       -3.67936
H         -2.92480       -3.63599       -0.65153
C          2.08544       -3.20224       -1.33692
H          4.15328       -3.71834       -3.17955
H         -1.36282       -4.20644       -1.28810
H          2.62098       -4.28709       -3.86927
H          3.00711       -3.47444       -0.80036
H          1.51515       -4.12426       -1.52808
102
Au(IDipp)(CN(BCF))
C         -0.81018        0.63233        1.87597
N         -0.62942        0.42689        3.00917
B         -0.03397       -0.01451        4.39687
C         -1.27536       -0.15149        5.44726
C         -2.29062        0.81515        5.46541
C         -3.39040        0.74686        6.33090
C         -3.48391       -0.32330        7.23269
C         -2.47563       -1.29602        7.26085
C         -1.38910       -1.19274        6.37667
C          0.68353       -1.45919        4.05689
C          1.98024       -1.79710        4.46644
C          2.58627       -3.01829        4.12551
C          1.87795       -3.95075        3.35685
C          0.57004       -3.65697        2.95342
C         -0.00269       -2.43087        3.31400
C          1.03637        1.18615        4.74824
C          1.97213        1.59010        3.78151
C          2.86056        2.65414        3.97738
C          2.84580        3.34390        5.19811
C          1.94579        2.95468        6.19781
C          1.06082        1.88764        5.96131
F         -2.21711        1.88012        4.65216
F         -4.33945        1.68472        6.31311
F         -4.52001       -0.40747        8.06517
F         -2.55469       -2.30559        8.12956
F         -0.44065       -2.13309        6.47984
F          2.70125       -0.96825        5.22948
F          3.82904       -3.29780        4.52344
F          2.44854       -5.09818        2.99216
F         -0.09771       -4.53461        2.19278
F         -1.26429       -2.21110        2.90834
F          2.06080        0.93452        2.60862
F          3.72681        3.02120        3.02365
F          3.68779        4.35447        5.40560
F          1.93612        3.59995        7.36434
F          0.24553        1.56302        6.96919
H         -1.75845        3.89224       -3.16828
H         -2.31563        3.39487       -5.65020
H          0.56360        4.71820       -1.45283
H         -3.26020        3.12335       -2.58839
C         -2.21631        2.93319       -2.88122
H         -3.88467        2.76946       -5.11810
H          2.41728        4.85114       -3.25367
C         -2.83851        2.48816       -5.31097
H          1.76058        4.47822       -0.15447
C          1.15736        3.96241       -0.91653
H         -1.68504        2.54932       -1.99882
H          3.66544        4.66376       -2.00326
C          2.99617        4.11122       -2.67978
H          0.46501        3.28603       -0.39332
C         -2.15534        1.92749       -4.05192
H         -2.82949        1.75705       -6.13322
H         -4.78532        1.07978       -4.00760
C          2.05197        3.17815       -1.89714
H         -1.09256        1.78224       -4.29943
H          1.38831        2.69704       -2.63098
H          3.62429        3.54388       -3.38320
C         -4.10054        0.32553       -3.61673
H          4.00254        3.45499        0.00999
C         -2.71847        0.58166       -3.60587
C          2.81792        2.08058       -1.16771
C          3.79204        2.40671       -0.20801
C         -4.61216       -0.88041       -3.11869
H         -5.68983       -1.05955       -3.13419
Au        -0.48050        0.57640       -0.06678
C         -1.87930       -0.42740       -3.07879
C          0.19512        0.27224       -1.93714
N         -0.45939       -0.17739       -3.04265
N          1.50633        0.34066       -2.30284
C          2.55605        0.70873       -1.38039
C          0.42894       -0.38845       -4.09310
C          4.46877        1.40783        0.50014
C          1.67421       -0.05645       -3.62379
H          0.09423       -0.74876       -5.06003
H          5.19640        1.68502        1.26380
C         -3.75382       -1.85056       -2.59003
H          2.65022       -0.06952       -4.09714
C         -2.36148       -1.64617       -2.55141
C          3.20917       -0.32448       -0.67115
C          4.18010        0.05910        0.27028
H         -4.16822       -2.77939       -2.19340
C         -1.44467       -2.70621       -1.94933
H         -1.73608       -2.04195        0.11985
H         -0.41515       -2.32232       -1.97981
H          4.69017       -0.70709        0.85682
H          1.08472       -1.63632        0.50832
H          2.17389       -1.88664       -1.70815
C          2.82050       -1.79052       -0.82284
C         -1.78677       -2.96789       -0.46986
H         -1.19797       -3.81432       -3.82936
H         -2.79994       -3.38236       -0.35860
C          1.99951       -2.23646        0.40309
C         -1.47119       -4.00429       -2.78009
H          4.63542       -2.37426       -1.91305
H         -2.47130       -4.46403       -2.77051
H          2.57655       -2.10688        1.32886
C          4.03705       -2.70611       -1.05090
H         -1.08288       -3.68141       -0.02129
H          1.71168       -3.29480        0.32620
H          4.69695       -2.73023       -0.17087
H         -0.76204       -4.73672       -2.36524
H          3.70393       -3.73820       -1.23795
69
Au(IDipp)(CCH)
C          0.09363       -0.13154        1.89231
C          0.11404       -0.17156        3.12518
H          0.13198       -0.20653        4.19887
Au         0.06093       -0.06308       -0.08366
H         -2.58584        4.46349       -3.33011
H         -4.11699        3.80553       -2.71888
H         -1.47235        4.08845       -1.02312
H         -2.96540        3.37562       -0.35986
C         -3.15617        3.53365       -3.18184
C         -2.04152        3.15226       -0.91507
H         -3.37013        3.09910       -4.17030
H         -4.91238        2.06231       -1.41116
C         -2.36031        2.55296       -2.30010
H          1.46344        4.14664       -0.95781
H         -1.44490        2.45120       -0.31284
H          2.37231        4.54840       -3.34542
H         -1.39921        2.37066       -2.80254
C         -4.38258        1.14026       -1.65897
C          2.07437        3.23303       -0.89354
C         -3.06691        1.21043       -2.15070
C          2.97959        3.63516       -3.24951
H          3.03153        3.49641       -0.41782
H          1.55551        2.51499       -0.24139
H          3.97182        3.93323       -2.87755
H         -6.03439       -0.12746       -1.07575
H          1.30267        2.41585       -2.71371
C         -5.01394       -0.09442       -1.46517
C          2.29638        2.63545       -2.29738
H          3.11279        3.20268       -4.25298
C         -2.41941       -0.01070       -2.44202
N         -1.06368        0.03331       -2.92433
H         -1.42690        0.12714       -5.06132
C         -0.69202        0.10348       -4.26367
C         -4.33993       -1.28735       -1.75357
C          3.06310        1.32114       -2.20733
C          0.02788        0.01536       -2.10041
H          4.89275        2.23538       -1.50425
C         -3.02266       -1.27277       -2.24652
C          0.67707        0.13094       -4.28476
N          1.09209        0.07554       -2.95754
C          4.39692        1.29713       -1.76175
H          1.38574        0.18231       -5.10448
H         -4.83693       -2.24377       -1.57900
C          2.46257        0.08109       -2.51718
C         -2.26954       -2.57422       -2.49612
C          5.08877        0.08764       -1.62513
H         -3.25408       -3.00237       -4.40985
H         -1.31163       -2.32130       -2.97382
C          3.12747       -1.15751       -2.37796
C         -3.02588       -3.50808       -3.45912
H         -1.37644       -2.59552       -0.49753
H         -3.97673       -3.85328       -3.02518
H          6.12217        0.08993       -1.26997
C         -1.94003       -3.26954       -1.15939
H         -2.85947       -3.57087       -0.63435
C          4.45889       -1.12643       -1.92613
H          1.45307       -2.25875       -3.11030
C          2.41991       -2.48282       -2.63611
H          1.52957       -2.54515       -0.63678
H         -2.42066       -4.40064       -3.68055
H         -1.33405       -4.17198       -1.33355
H          3.41709       -2.86694       -4.55239
C          2.11618       -3.19550       -1.30225
H          5.00317       -2.06364       -1.79357
C          3.20386       -3.38627       -3.60557
H          1.54314       -4.11856       -1.48006
H          3.04651       -3.46496       -0.77912
H          4.16419       -3.70720       -3.17405
H          2.62527       -4.29458       -3.83387
70
Au(IDipp)(Me)
Au         0.00067        0.01030        0.04286
N          1.06188        0.01553       -2.83983
C         -0.00059        0.01334       -2.01023
C          0.67379        0.01231       -4.16202
H          1.38378        0.01315       -4.97039
C          2.41274        0.01006       -2.38196
C          3.04747        1.23270       -2.15807
C          4.35180        1.19909       -1.67820
H          4.87330        2.12771       -1.48372
C          4.99172       -0.00285       -1.43624
H          6.00514       -0.00789       -1.05719
C          4.33898       -1.19841       -1.67590
H          4.85091       -2.13196       -1.47953
C          3.03428       -1.21906       -2.15531
C          2.37303        2.56488       -2.40100
H          1.37757        2.38821       -2.81343
C          3.14465        3.39264       -3.42891
H          4.13936        3.66048       -3.06985
H          2.61576        4.32176       -3.64602
H          3.26835        2.85102       -4.36737
C          2.18692        3.33241       -1.09235
H          3.14536        3.58840       -0.63781
H          1.62015        2.74678       -0.36848
H          1.64862        4.26471       -1.27078
C          2.34597       -2.54464       -2.39650
H          1.34799       -2.35831       -2.79867
C          3.10130       -3.37408       -3.43503
H          4.09824       -3.64845       -3.08725
H          3.21812       -2.83036       -4.37315
H          2.56479       -4.29952       -3.64925
C          2.16528       -3.31598       -1.08938
H          3.12527       -3.58475       -0.64564
H          1.61491       -4.24150       -1.26662
H          1.61204       -2.72749       -0.35743
N         -1.06292        0.00920       -2.83999
C         -0.67459        0.00823       -4.16211
H         -1.38443        0.00449       -4.97060
C         -2.41389       -0.00367       -2.38267
C         -3.02851       -1.23612       -2.15517
C         -4.33367       -1.22238       -1.67675
H         -4.84065       -2.15856       -1.47998
C         -4.99328       -0.03032       -1.43845
H         -6.00692       -0.04074       -1.06006
C         -4.36001        1.17505       -1.68090
H         -4.88668        2.10094       -1.48741
C         -3.05570        1.21555       -2.16027
C         -2.33220       -2.55788       -2.39427
H         -1.33450       -2.36596       -2.79442
C         -3.08072       -3.39221       -3.43378
H         -4.07681       -3.67192       -3.08776
H         -2.53869       -4.31482       -3.64629
H         -3.19874       -2.84982       -4.37252
C         -2.14998       -3.32728       -1.08623
H         -3.10945       -3.60176       -0.64485
H         -1.60233       -2.73496       -0.35312
H         -1.59344       -4.24949       -1.26141
C         -2.38868        2.55124       -2.40431
H         -1.39308        2.37982       -2.81864
C         -3.16627        3.37517       -3.43083
H         -4.16151        3.63854       -3.06995
H         -3.28923        2.83282       -4.36897
H         -2.64203        4.30665       -3.64909
C         -2.20397        3.31957       -1.09594
H         -3.16282        3.57013       -0.63923
H         -1.67126        4.25488       -1.27544
H         -1.63232        2.73700       -0.37342
H          0.25622       -0.97561        2.53764
C          0.00595        0.00605        2.11931
H         -0.96596        0.28043        2.54418
H          0.73530        0.70871        2.53797
67
Au(IDipp)Cl
Cl         0.00001       -0.00000        2.27011
Au         0.00001        0.00001       -0.02328
C          0.00001       -0.00000       -1.99129
H         -2.62504        4.32447       -3.40681
H         -1.67148        4.10191       -1.01714
H          2.36382        4.51126       -3.51483
H          1.29998        4.21092       -1.17336
H         -4.17925        3.62987       -2.89921
C         -3.17057        3.37921       -3.26177
H         -3.19438        3.39048       -0.42791
C         -2.22631        3.15860       -0.89787
C          2.98475        3.62257       -3.32351
H          3.93573        3.97116       -2.89264
C          1.92158        3.31490       -1.02186
H          2.83956        3.62094       -0.49695
H         -3.27817        2.89019       -4.24211
C         -2.42098        2.47398       -2.26553
H         -1.66179        2.51011       -0.21199
H          3.20868        3.14471       -4.28952
H         -4.97491        1.96184       -1.40446
C          2.25325        2.65395       -2.37555
H          1.37390        2.61941       -0.36906
H         -1.41882        2.29336       -2.68037
H          1.29650        2.39540       -2.85238
C         -4.42997        1.04281       -1.63005
C         -3.10723        1.12311       -2.10114
H          4.84150        2.34556       -1.50531
C          3.03037        1.36045       -2.16109
C          4.35456        1.38543       -1.68768
C         -5.04872       -0.19702       -1.42832
H         -6.07457       -0.23770       -1.05419
C         -2.44132       -0.09335       -2.36763
C         -0.68413       -0.02481       -4.16561
N         -1.07970       -0.04016       -2.83093
C          0.68416        0.02478       -4.16561
H         -1.40525       -0.05056       -4.97554
N          1.07972        0.04015       -2.83092
H          1.40528        0.05051       -4.97554
C          2.44134        0.09335       -2.36762
C          5.04874        0.19706       -1.42830
C         -4.35457       -1.38541       -1.68772
H          6.07458        0.23774       -1.05416
C         -3.03037       -1.36044       -2.16111
C          3.10727       -1.12311       -2.10114
C          4.43001       -1.04279       -1.63004
H         -4.84152       -2.34553       -1.50536
C         -2.25327       -2.65396       -2.37557
H         -1.29654       -2.39542       -2.85246
H         -3.20880       -3.14476       -4.28948
H          1.41888       -2.29338       -2.68040
C          2.42103       -2.47398       -2.26554
H          4.97496       -1.96181       -1.40446
H         -1.37383       -2.61935       -0.36913
C         -2.98482       -3.62260       -3.32347
H          3.27828       -2.89020       -4.24209
C         -1.92154       -3.31486       -1.02188
H          1.66181       -2.51010       -0.21201
H         -3.93577       -3.97120       -2.89253
C          3.17066       -3.37922       -3.26175
H         -2.83950       -3.62087       -0.49691
C          2.22634       -3.15860       -0.89787
H          4.17933       -3.62987       -2.89917
H         -2.36388       -4.51129       -3.51481
H          3.19440       -3.39046       -0.42790
H         -1.29995       -4.21088       -1.17338
H          2.62514       -4.32447       -3.40680
H          1.67152       -4.10191       -1.01715
68
Au(IDipp)(OH)
O          0.09678        0.01448        1.95345
H         -0.80780       -0.01831        2.29484
Au         0.00610        0.01304       -0.02055
C          0.00136        0.01122       -1.97484
N         -1.07928       -0.03109       -2.81922
C         -2.43996       -0.08011       -2.35834
C         -3.11459        1.13852       -2.12278
C         -2.42778        2.48660       -2.30767
C         -3.20326        3.40468       -3.27101
H         -3.35789        2.91938       -4.24684
H         -2.64923        4.34153       -3.43658
H         -4.19219        3.67157       -2.86788
H         -1.44210        2.29930       -2.75743
C         -2.18027        3.16002       -0.94259
H         -1.62013        4.09874       -1.07322
H         -1.59768        2.49904       -0.28396
H         -3.13079        3.39659       -0.43976
C         -4.43909        1.06343       -1.65569
H         -4.98970        1.98470       -1.45379
C         -5.05406       -0.17436       -1.43009
C         -4.35343       -1.36500       -1.66004
H         -4.83767       -2.32355       -1.46186
H         -6.08267       -0.21112       -1.06278
C         -3.02665       -1.34423       -2.12657
C         -2.24383       -2.63886       -2.31123
C         -2.95700       -3.61934       -3.26081
H         -3.15981       -3.15336       -4.23723
H         -2.33336       -4.51106       -3.42772
H         -3.91749       -3.96052       -2.84511
H         -1.27946       -2.38226       -2.77295
C         -1.93353       -3.28256       -0.94441
H         -1.30720       -4.17853       -1.07519
H         -1.39525       -2.57591       -0.29542
H         -2.85915       -3.58516       -0.43056
C         -0.68334       -0.02320       -4.15484
H         -1.40457       -0.05213       -4.96457
C          0.68414        0.02561       -4.15570
H          1.40443        0.04751       -4.96651
N          1.08090        0.04643       -2.82088
C          2.44091        0.10055       -2.35760
C          3.11238       -1.11534       -2.10089
C          2.42851       -2.46634       -2.27456
C          3.18750       -3.37058       -3.26430
H          3.30819       -2.87852       -4.24158
H          2.64127       -4.31394       -3.41897
H          4.19105       -3.62515       -2.89031
H          1.43067       -2.28352       -2.69860
C          2.21983       -3.15247       -0.90960
H          1.66886       -4.09727       -1.03640
H          1.64520       -2.50544       -0.23078
H          3.18328       -3.38215       -0.42904
C          4.43499       -1.03486       -1.62974
H          4.98291       -1.95395       -1.41132
C          5.04998        0.20520       -1.41828
C          4.35161        1.39318       -1.66752
H          4.83515        2.35378       -1.47808
H          6.07609        0.24609       -1.04470
C          3.02708        1.36733       -2.13984
C          2.24774        2.66055       -2.34781
C          2.96326        3.61833       -3.31876
H          3.16212        3.13144       -4.28578
H          2.34383        4.50965       -3.50302
H          3.92616        3.96292       -2.91155
H          1.28139        2.39900       -2.80284
C          1.94300        3.33379       -0.99414
H          1.32004        4.22946       -1.14292
H          1.40502        2.64443       -0.32699
H          2.87051        3.64381       -0.48853
82
Rh(DippPDI)(CP)
C          0.04559       -0.03731        2.05857
P          0.06523       -0.04929        3.65391
Rh         0.02379       -0.01893        0.14338
N          0.00063       -0.00705       -1.82722
C          1.19329       -0.02810       -2.49267
C          1.19818       -0.02072       -3.89947
H          2.14001       -0.03195       -4.44931
C         -0.03195        0.00295       -4.58227
H         -0.04493        0.00670       -5.67381
C         -1.24558        0.02152       -3.87037
H         -2.20001        0.03616       -4.39800
C         -1.20758        0.01859       -2.46407
C          2.33104       -0.04771       -1.57177
N          2.01058       -0.05080       -0.28276
C          3.74125       -0.03511       -2.08461
H          3.87530       -0.79047       -2.87385
H          4.45434       -0.23171       -1.27576
H          3.98477        0.94668       -2.52409
C         -2.32307        0.03045       -1.51621
N         -1.97168        0.01852       -0.23528
C         -3.74540        0.02743       -1.99452
H         -4.00312       -0.94926       -2.43727
H         -3.89634        0.79097       -2.77274
H         -4.43744        0.21832       -1.16625
C          3.01167       -0.01282        0.73592
C          3.27156       -1.19939        1.46591
C          4.22937       -1.13829        2.49180
H          4.45689       -2.03850        3.06497
C          4.87993        0.06174        2.80461
H          5.61622        0.09016        3.61156
C          4.56648        1.23142        2.10195
H          5.04833        2.17094        2.37972
C          3.62788        1.22269        1.05508
C          2.53476       -2.48831        1.12519
H          1.55890       -2.18576        0.70825
C          2.23626       -3.35965        2.35383
H          1.58117       -4.19724        2.06904
H          1.72246       -2.76962        3.12647
H          3.15028       -3.79165        2.79134
C          3.28068       -3.28135        0.03283
H          3.42566       -2.67758       -0.87483
H          2.71490       -4.18392       -0.24786
H          4.27468       -3.59758        0.38839
C          3.19455        2.52173        0.38298
H          2.71515        2.26832       -0.57351
C          4.36565        3.46708        0.06624
H          4.00816        4.33420       -0.51037
H          5.14630        2.95980       -0.52162
H          4.83533        3.85777        0.98185
C          2.11819        3.21308        1.24851
H          1.74350        4.12223        0.75154
H          2.53490        3.49915        2.22679
H          1.27135        2.53592        1.42816
C         -2.94716       -0.02500        0.80781
C         -3.18072        1.15537        1.55688
C         -4.11103        1.08881        2.60737
H         -4.31782        1.98399        3.19605
C         -4.75977       -0.11099        2.92503
H         -5.47422       -0.14394        3.75123
C         -4.47177       -1.27484        2.20222
H         -4.95100       -2.21469        2.48340
C         -3.56158       -1.26032        1.13058
C         -2.44478        2.44312        1.21026
H         -1.47976        2.13806        0.77008
C         -2.11415        3.30381        2.43805
H         -1.45891        4.13830        2.14469
H         -1.58835        2.70521        3.19589
H         -3.01543        3.73981        2.89748
C         -3.20938        3.24841        0.13994
H         -2.64505        4.15047       -0.14529
H         -4.19415        3.56636        0.51884
H         -3.37598        2.65255       -0.76919
C         -3.15445       -2.55455        0.43353
H         -2.69549       -2.29359       -0.53093
C         -2.06353       -3.26514        1.26459
H         -1.20776       -2.59656        1.43395
H         -1.70750       -4.16973        0.74611
H         -2.45938       -3.56232        2.24823
C         -4.34087       -3.48629        0.13366
H         -4.00431       -4.35151       -0.45821
H         -5.12911       -2.96635       -0.43258
H         -4.79445       -3.88066        1.05577
82
Rh(DippPDI)(CN)
C          0.04490       -0.03980        2.08126
N          0.05645       -0.03942        3.26180
Rh         0.02305       -0.02369        0.10215
N          0.00084       -0.01050       -1.84583
C          1.19336       -0.04587       -2.51251
C          1.19855       -0.03752       -3.91942
H          2.14119       -0.06108       -4.46726
C         -0.02982        0.00515       -4.60320
H         -0.04202        0.01103       -5.69469
C         -1.24265        0.04051       -3.89180
H         -2.19715        0.07041       -4.41839
C         -1.20616        0.03315       -2.48536
C          2.33128       -0.07130       -1.59027
N          2.00659       -0.05656       -0.30359
C          3.74115       -0.08435       -2.10176
H          3.86460       -0.85735       -2.87562
H          4.45103       -0.27386       -1.28848
H          3.99708        0.88526       -2.56062
C         -2.32329        0.05141       -1.53772
N         -1.97002        0.01806       -0.25902
C         -3.74412        0.08126       -2.01727
H         -4.01633       -0.87892       -2.48641
H         -3.88017        0.86810       -2.77492
H         -4.43397        0.26132       -1.18483
C          3.00626        0.00573        0.71639
C          3.25826       -1.15799        1.48228
C          4.22449       -1.07426        2.49874
H          4.44785       -1.95921        3.09726
C          4.88843        0.12845        2.76841
H          5.63147        0.17529        3.56819
C          4.57891        1.27947        2.03319
H          5.07002        2.22250        2.28035
C          3.63239        1.24743        0.99431
C          2.51140       -2.45409        1.19514
H          1.58710       -2.17498        0.66239
C          2.07415       -3.18285        2.47561
H          1.42547       -4.03485        2.21934
H          1.50957       -2.50194        3.12802
H          2.93238       -3.58217        3.03895
C          3.33128       -3.36528        0.26031
H          3.58807       -2.85126       -0.67873
H          2.76576       -4.27608        0.00700
H          4.27408       -3.67133        0.74179
C          3.19314        2.52948        0.29390
H          2.73513        2.25575       -0.66758
C          4.35305        3.49017       -0.01651
H          3.99045        4.34106       -0.61361
H          5.15359        2.98817       -0.58177
H          4.79816        3.90473        0.90078
C          2.09069        3.21648        1.13039
H          1.70945        4.11059        0.61178
H          2.48605        3.52550        2.11029
H          1.25069        2.53044        1.30968
C         -2.94541       -0.04523        0.78375
C         -3.16039        1.11169        1.57145
C         -4.10077        1.02785        2.61176
H         -4.29540        1.90722        3.22812
C         -4.77471       -0.16906        2.88265
H         -5.49717       -0.21642        3.70104
C         -4.50090       -1.31440        2.12471
H         -4.99864       -2.25364        2.37281
C         -3.58135       -1.28188        1.06187
C         -2.39975        2.39882        1.28043
H         -1.48082        2.10628        0.74485
C         -1.94676        3.12531        2.55617
H         -1.28802        3.96753        2.29352
H         -1.38711        2.43865        3.20688
H         -2.79616        3.53811        3.12321
C         -3.20973        3.31790        0.34494
H         -2.63329        4.22109        0.08899
H         -4.14836        3.63633        0.82657
H         -3.47295        2.80515       -0.59290
C         -3.17790       -2.55998        0.33325
H         -2.75096       -2.28002       -0.64067
C         -2.05355       -3.26630        1.12326
H         -1.20235       -2.58944        1.28431
H         -1.69706       -4.15571        0.57956
H         -2.41883       -3.58662        2.11122
C         -4.35645       -3.50718        0.05291
H         -4.02243       -4.35533       -0.56438
H         -5.17081       -2.99217       -0.47991
H         -4.77385       -3.92670        0.98089
83
Rh(DippPDI)(CCH)
C         -0.09620       -0.26617        1.90139
C         -0.14232       -0.35699        3.13899
H         -0.18859       -0.42722        4.21002
Rh        -0.01989       -0.13254       -0.05642
N         -1.98716       -0.02991       -0.51293
N          1.98542       -0.18183       -0.37784
N          0.05265        0.01872       -1.99911
C         -2.28087        0.08234       -1.80472
C         -1.12278        0.12168       -2.69429
C         -1.09065        0.24203       -4.09522
H         -2.01875        0.33015       -4.66137
C          0.15460        0.24838       -4.74999
H          0.19539        0.34301       -5.83670
C          1.34777        0.13417       -4.01355
H          2.31530        0.14003       -4.51704
C          1.27618        0.01667       -2.61364
C          2.36684       -0.10880       -1.64937
C         -3.67828        0.17739       -2.34214
H         -3.83220       -0.54708       -3.15683
H         -4.41573       -0.01169       -1.55381
H         -3.86521        1.18236       -2.75590
C          3.79796       -0.13132       -2.10121
H          4.10157        0.85945       -2.47862
H          3.93271       -0.85009       -2.92399
H          4.46748       -0.40162       -1.27672
C         -3.01942       -0.08307        0.47621
C         -3.42049       -1.34869        0.96491
C         -4.41397       -1.38286        1.95855
H         -4.74884       -2.34830        2.34519
C         -4.96995       -0.20253        2.46729
H         -5.73871       -0.24905        3.24262
C         -4.52585        1.03847        1.99376
H         -4.94276        1.95616        2.41503
C         -3.54300        1.12611        0.99221
C         -2.79457       -2.63478        0.43844
H         -1.96345       -2.34635       -0.22217
C         -2.17996       -3.47211        1.57462
H         -1.45820       -2.86808        2.14222
H         -1.65443       -4.34760        1.16168
H         -2.94975       -3.84121        2.27024
C         -3.80132       -3.44381       -0.40240
H         -4.66044       -3.76661        0.20703
H         -3.32630       -4.34591       -0.81981
H         -4.19256       -2.84456       -1.23905
C         -3.00018        2.47864        0.54557
H         -2.36276        2.30992       -0.33424
C         -2.09050        3.06707        1.64426
H         -2.67057        3.29259        2.55306
H         -1.61819        4.00018        1.29817
H         -1.30182        2.35022        1.91142
C         -4.11032        3.45901        0.12686
H         -4.75365        3.02543       -0.65445
H         -3.67214        4.39006       -0.26556
H         -4.75503        3.73275        0.97637
C          2.94218       -0.25765        0.68019
C          3.10531       -1.49607        1.34937
C          4.02855       -1.55199        2.40683
H          4.18261       -2.49573        2.93300
C          4.74146       -0.41453        2.80611
H          5.45265       -0.47726        3.63354
C          4.52514        0.80923        2.16072
H          5.05752        1.69885        2.50310
C          3.62284        0.91699        1.08768
C          2.30904       -2.71707        0.90849
H          1.37571       -2.33224        0.46216
C          1.89268       -3.62362        2.07549
H          2.75321       -4.12994        2.54096
H          1.20703       -4.40577        1.71568
H          1.36922       -3.03708        2.84376
C          3.05944       -3.50077       -0.18703
H          3.28334       -2.86275       -1.05466
H          2.45539       -4.35205       -0.53925
H          4.01460       -3.89462        0.19670
C          3.29077        2.27445        0.47618
H          2.86023        2.10435       -0.52098
C          2.19344        2.95926        1.31947
H          1.30739        2.31396        1.39879
H          1.89229        3.91631        0.86437
H          2.55958        3.15985        2.33850
C          4.51790        3.18237        0.29056
H          4.94309        3.49858        1.25540
H          4.23492        4.09693       -0.25321
H          5.31326        2.67560       -0.27777
84
Rh(DippPDI)(Me)
C         -0.08096       -0.14254        2.04805
H         -0.97107        0.35759        2.46577
H          0.82409        0.28771        2.50926
H         -0.12867       -1.20469        2.36332
Rh        -0.03024       -0.20049       -0.02610
N          0.03106       -0.02033       -1.98273
N          1.97340       -0.20619       -0.36767
N         -2.00618       -0.05884       -0.47939
H          2.07188        3.94526        0.89002
H          4.39825        3.96949       -0.25019
H          5.08094        3.34786        1.26168
H          2.67187        3.14215        2.36727
C          2.30249        2.96851        1.34438
C          4.63083        3.04662        0.30336
H          1.37245        2.38744        1.40812
H          5.39082        2.48679       -0.26305
C          3.35446        2.21198        0.50623
H          2.90839        2.05676       -0.48576
H          5.03701        1.58212        2.58157
C          4.49796        0.70555        2.21615
C          3.62264        0.84233        1.12338
H          4.06501        0.89070       -2.48569
C          4.68174       -0.52886        2.85042
C          2.92892       -0.31405        0.68420
H          5.37104       -0.61304        3.69419
C          1.25270        0.05623       -2.59521
C          2.34712       -0.09945       -1.64166
C          1.32155        0.28669       -3.98204
C          3.77600       -0.10296       -2.10422
H          2.28814        0.35076       -4.48379
H          4.45713       -0.36459       -1.28634
C          3.96629       -1.65194        2.41412
C          3.07018       -1.56740        1.33584
H          3.91423       -0.82017       -2.92818
H          4.09960       -2.60622        2.92680
H          1.31981       -2.36533        0.45362
C          2.27054       -2.76929        0.84971
H          1.42438       -3.24914        2.80841
H          3.17078       -2.78964       -1.15404
C          1.90747       -3.76138        1.96368
C          2.98579       -3.47847       -0.31803
H          2.78953       -4.29950        2.34571
H          3.95756       -3.88293        0.00844
H          1.20662       -4.51763        1.57835
H          2.37597       -4.31393       -0.69687
H         -4.11436        4.30066       -0.47871
H         -1.84968        4.07867        0.74649
H         -4.89643        3.74386        1.00976
C         -4.44652        3.40266        0.06477
H         -2.56026        3.31584        2.19573
C         -2.17294        3.12043        1.18349
H         -5.23613        2.91390       -0.52659
C         -3.25609        2.45856        0.30541
H         -5.11317        1.96206        2.26626
H         -2.79097        2.26840       -0.67171
C         -4.61452        1.04750        1.93912
C         -3.66212        1.11525        0.90614
H         -3.91033        1.17931       -2.68092
C         -4.92805       -0.16708        2.56095
H         -5.67605       -0.19673        3.35704
C         -3.02644       -0.09091        0.51435
C         -3.69778        0.16127       -2.31333
C         -2.29962        0.06922       -1.77273
H         -4.43664       -0.08139       -1.54076
H         -2.04775        0.51001       -4.60679
C         -1.14525        0.14372       -2.66302
C         -4.26863       -1.34097        2.17340
C         -3.29998       -1.32716        1.15606
H         -3.82930       -0.52614       -3.16307
H         -4.50504       -2.28066        2.67561
C         -2.56445       -2.58823        0.72158
H         -1.56533       -2.26001        0.37905
H         -1.87071       -3.11617        2.72805
H         -3.35322       -2.55693       -1.32870
C         -2.34081       -3.59676        1.85789
C         -3.26209       -3.25240       -0.48267
H         -3.28114       -4.06537        2.18920
H         -4.27584       -3.58748       -0.20954
H         -1.67700       -4.40502        1.51504
H         -2.69163       -4.12990       -0.82609
H         -1.29483        2.46618        1.27092
C         -1.11851        0.37587       -4.05118
C          0.12506        0.44134       -4.70617
H          0.16221        0.62407       -5.78186
82
[Rh(DippPDI)(CO)]+
C          0.01596        0.13952        1.87770
O          0.01870        0.14051        3.03113
Rh         0.01241        0.12144        0.00127
N          2.02003        0.06670       -0.40137
N         -1.99549        0.04876       -0.39272
N          0.00955       -0.05684       -1.97230
C          2.34696       -0.01616       -1.67607
C          1.20361       -0.09838       -2.61043
C          1.22803       -0.21573       -4.01195
H          2.17495       -0.25691       -4.54994
C          0.00474       -0.28151       -4.70165
H          0.00286       -0.37631       -5.78890
C         -1.21616       -0.22652       -4.00677
H         -2.16493       -0.27599       -4.54075
C         -1.18685       -0.10904       -2.60534
C         -2.32693       -0.03690       -1.66625
C          3.75136       -0.03727       -2.19230
H          4.46888        0.18828       -1.39593
H          3.87173        0.69223       -3.00734
H          3.99376       -1.03121       -2.60313
C         -3.73312       -0.06903       -2.17708
H         -3.96898       -1.06407       -2.58899
H         -3.86248        0.66116       -2.99019
H         -4.44948        0.14927       -1.37770
C          3.01161        0.10195        0.63189
C          3.19984        1.32692        1.32239
C          4.14181        1.34506        2.36402
H          4.32517        2.27308        2.90692
C          4.84671        0.18756        2.71960
H          5.57332        0.22149        3.53410
C          4.61226       -1.01573        2.04418
H          5.14643       -1.91602        2.35160
C          3.69185       -1.09166        0.98306
C          2.43115        2.57598        0.90733
H          1.46471        2.23199        0.49015
C          2.09896        3.51168        2.07978
H          1.60770        2.96775        2.89949
H          1.41991        4.30829        1.74208
H          2.99724        4.00171        2.48400
C          3.16785        3.32640       -0.22170
H          4.14831        3.68459        0.12806
H          2.58412        4.19832       -0.55391
H          3.34084        2.68009       -1.09451
C          3.35393       -2.43319        0.33919
H          2.89936       -2.24290       -0.64395
C          2.28443       -3.15720        1.18632
H          2.00480       -4.11554        0.72286
H          1.37654       -2.54358        1.28084
H          2.66393       -3.36245        2.19855
C          4.58656       -3.32204        0.10049
H          5.36700       -2.78833       -0.46244
H          4.30184       -4.21852       -0.46984
H          5.03056       -3.66798        1.04533
C         -2.98357        0.07460        0.64429
C         -3.17950        1.29705        1.33709
C         -4.11773        1.30592        2.38225
H         -4.30690        2.23171        2.92690
C         -4.81208        0.14230        2.73841
H         -5.53605        0.16899        3.55552
C         -4.57057       -1.05803        2.06006
H         -5.09649       -1.96293        2.36803
C         -3.65327       -1.12501        0.99567
C         -2.42364        2.55323        0.92038
H         -1.45581        2.21848        0.49886
C         -2.09536        3.49108        2.09219
H         -2.99659        3.97232        2.50033
H         -1.42523        4.29425        1.75228
H         -1.59554        2.95140        2.90955
C         -3.17134        3.29814       -0.20517
H         -3.34140        2.65155       -1.07836
H         -2.59657        4.17575       -0.53801
H         -4.15380        3.64703        0.14833
C         -3.30681       -2.46290        0.34853
H         -2.86050       -2.26787       -0.63744
C         -2.22515       -3.17747        1.18818
H         -1.32222       -2.55577        1.27737
H         -1.93983       -4.13292        0.72225
H         -2.59642       -3.38671        2.20266
C         -4.53229       -3.36358        0.11702
H         -4.96596       -3.71572        1.06434
H         -4.24255       -4.25624       -0.45681
H         -5.32194       -2.83700       -0.43974
95
[Rh(DippPDI)(CNtBu)]+
C          0.01136       -0.03505        1.99518
N          0.06710        0.01929        3.17055
C          0.20782        0.14586        4.59980
C          0.83889       -1.15726        5.13288
C         -1.19534        0.36914        5.20059
C          1.13684        1.34987        4.86802
H          0.19314       -2.01973        4.91680
H          0.96444       -1.07971        6.22157
H          1.82297       -1.32428        4.67454
H         -1.86268       -0.46638        4.94844
H         -1.64212        1.29526        4.81543
H         -1.11657        0.44430        6.29384
H          2.12000        1.18534        4.40625
H          1.26732        1.47458        5.95185
H          0.70421        2.27290        4.45820
Rh        -0.01915       -0.07262        0.06671
N         -2.01544       -0.03786       -0.32423
C         -2.98004       -0.07465        0.73425
C         -3.20840        1.12075        1.46058
C         -4.08662        1.05846        2.55570
H         -4.29930        1.96482        3.12506
C         -4.69044       -0.14905        2.92924
H         -5.36914       -0.17809        3.78452
C         -4.42421       -1.32059        2.20927
H         -4.89005       -2.25692        2.51935
C         -2.54961        2.42751        1.03383
C         -2.08194        3.28994        2.21693
H         -1.43207        2.71429        2.89067
H         -2.92500        3.68341        2.80432
H         -1.50960        4.15411        1.84859
H         -1.64532        2.15867        0.46224
C         -3.47816        3.22240        0.09265
H         -4.40415        3.51050        0.61395
H         -2.98435        4.14087       -0.25964
H         -3.76445        2.62837       -0.78745
C         -3.56608       -1.31464        1.09430
C         -3.19679       -2.60790        0.37228
C         -1.93923       -3.22941        1.01959
H         -2.12995       -3.47252        2.07623
H         -1.08737       -2.53315        0.97704
H         -1.65149       -4.15560        0.49902
C         -4.35045       -3.62193        0.29794
H         -4.59381       -4.04006        1.28606
H         -4.06899       -4.46608       -0.34867
H         -5.26392       -3.16478       -0.11091
H         -2.92878       -2.35325       -0.66450
C         -2.35104       -0.02161       -1.59998
C         -3.75967       -0.02215       -2.10570
H         -4.47655        0.03647       -1.27929
H         -3.95987       -0.94206       -2.67879
H         -3.92468        0.82771       -2.78611
C         -1.21027       -0.00133       -2.53925
C         -1.23137        0.03859       -3.94479
H         -2.17783        0.04821       -4.48552
C         -0.00734        0.06629       -4.63684
C          1.21292        0.05346       -3.93832
C          1.18500        0.00774       -2.53283
C          2.31920       -0.00881       -1.58730
C          3.73286        0.04555       -2.07542
H          4.43942       -0.09134       -1.24919
H          3.93698        1.02052       -2.54801
H          3.91199       -0.73009       -2.83552
H          2.16207        0.07886       -4.47384
H         -0.00463        0.09961       -5.72760
N          1.97260       -0.05229       -0.31448
C          2.92341       -0.04592        0.75679
C          3.14944       -1.26650        1.44212
C          3.99773       -1.23632        2.56158
H          4.20849       -2.16198        3.09979
C          4.57734       -0.03627        2.99681
H          5.23370       -0.03253        3.86985
C          4.31459        1.15824        2.31513
H          4.75820        2.08946        2.67166
C          2.51505       -2.56055        0.94535
C          2.03712       -3.48345        2.07723
H          1.36370       -2.94979        2.76143
H          2.87394       -3.89108        2.66400
H          1.48721       -4.33825        1.65662
H          1.61611       -2.27415        0.37286
C          3.46809       -3.29583       -0.01912
H          4.39159       -3.59379        0.50106
H          2.99372       -4.20433       -0.42050
H          3.75623       -2.65785       -0.86740
C          3.48379        1.18437        1.17917
C          3.12394        2.50537        0.50618
C          1.98140        3.19709        1.28176
H          2.29067        3.41753        2.31477
H          1.08901        2.55601        1.32044
H          1.70301        4.14526        0.79698
C          4.33351        3.43867        0.32396
H          4.71870        3.80350        1.28759
H          4.04562        4.32214       -0.26506
H          5.15874        2.93106       -0.19768
H          2.73363        2.28258       -0.49751
N         -0.01459       -0.01789       -1.89408
86
[Rh(DippPDI)(C2H4)]+
C          0.22794       -1.12722        1.78709
H         -0.45818       -1.96618        1.66267
H          1.28698       -1.38205        1.84827
C         -0.21807        0.11109        2.22865
H          0.49421        0.83210        2.63477
H         -1.26747        0.27630        2.47921
Rh        -0.01360        0.15314        0.00916
N         -2.03135        0.20603       -0.37477
C         -3.03671        0.25133        0.64690
C         -3.43271        1.51726        1.14799
C         -4.36040        1.53454        2.20525
H         -4.68205        2.49328        2.61710
C         -4.87722        0.34745        2.73689
H         -5.60090        0.38472        3.55383
C         -4.46481       -0.88877        2.22359
H         -4.87553       -1.80768        2.64455
C         -2.86284        2.82522        0.60616
C         -1.95052        3.50393        1.64769
H         -2.51258        3.77222        2.55469
H         -1.12704        2.83967        1.94286
H         -1.51491        4.42709        1.23573
C         -3.97236        3.77766        0.11869
H         -4.60314        4.12222        0.95132
H         -3.53373        4.66921       -0.35427
H         -4.62914        3.28625       -0.61412
H         -2.22963        2.59087       -0.26194
C         -3.52873       -0.96736        1.17720
C         -3.09588       -2.31309        0.60412
C         -2.88874       -3.38842        1.68699
H         -2.26090       -3.02041        2.51157
H         -3.84444       -3.71972        2.11951
H         -2.40537       -4.27588        1.25238
H         -2.12969       -2.15481        0.09814
C         -4.09563       -2.80502       -0.46407
H         -5.09244       -2.95460       -0.02163
H         -3.76520       -3.76399       -0.89118
H         -4.20084       -2.08438       -1.28650
C         -2.35720        0.36436       -1.64523
C         -3.75315        0.56751       -2.14669
H         -4.48711        0.45559       -1.34210
H         -3.85432        1.57925       -2.57218
H         -3.98579       -0.14827       -2.94966
C         -1.22246        0.37345       -2.58453
C         -1.25745        0.47295       -3.98654
H         -2.20881        0.55590       -4.51180
C         -0.04442        0.46163       -4.69642
C          1.17972        0.37078       -4.01249
C          1.16543        0.28305       -2.60892
C          2.31445        0.23124       -1.68984
C          3.71096        0.33118       -2.21957
H          4.43232        0.47713       -1.40859
H          3.98362       -0.58611       -2.76541
H          3.79169        1.16981       -2.92727
H          2.12363        0.37153       -4.55752
H         -0.05325        0.52957       -5.78545
N          1.99994        0.13403       -0.41088
C          2.99735        0.09365        0.61259
C          3.10411        1.23310        1.45802
C          4.01347        1.17125        2.52525
H          4.12853        2.03185        3.18474
C          4.77653        0.01821        2.75870
H          5.47358       -0.01304        3.59868
C          4.64548       -1.09105        1.91835
H          5.23868       -1.98612        2.11538
C          2.29320        2.49049        1.15860
C          2.01601        3.36416        2.39067
H          1.59286        2.78141        3.22180
H          2.93097        3.85457        2.75566
H          1.30198        4.15956        2.13409
H          1.31036        2.14980        0.76665
C          2.95649        3.32289        0.04135
H          3.95336        3.66607        0.35783
H          2.34904        4.21001       -0.19383
H          3.07987        2.74389       -0.88352
C          3.76054       -1.08387        0.82243
C          3.64062       -2.32830       -0.05518
C          3.05004       -3.52310        0.72271
H          2.04691       -3.29806        1.10912
H          3.68761       -3.79844        1.57604
H          2.97041       -4.40290        0.06658
H          2.94131       -2.11004       -0.87544
C          4.99824       -2.70914       -0.68278
H          5.71184       -3.03997        0.08602
H          4.87316       -3.53843       -1.39508
H          5.45654       -1.86346       -1.21443
N         -0.02397        0.26958       -1.95074
81
Rh(DippPDI)Cl
Cl         0.05610        0.00617        2.41562
Rh         0.02073       -0.01529        0.08971
N         -0.00006       -0.01910       -1.81563
C          1.19779       -0.04396       -2.49500
C          1.19785       -0.03841       -3.89992
H          2.14273       -0.05268       -4.44457
C         -0.02769       -0.01163       -4.58898
H         -0.03866       -0.00926       -5.68025
C         -1.23903        0.01324       -3.87543
H         -2.19442        0.03210       -4.40132
C         -1.21108        0.01203       -2.47064
C          2.33354       -0.06094       -1.58297
N          2.00466       -0.05069       -0.29560
C          3.74560       -0.05637       -2.09000
H          3.88365       -0.82437       -2.86613
H          4.45468       -0.23980       -1.27477
H          3.99022        0.91875       -2.54311
C         -2.32847        0.03177       -1.53633
N         -1.97565        0.01793       -0.25526
C         -3.74993        0.03979       -2.01706
H         -4.01020       -0.92936       -2.47434
H         -3.89698        0.81553       -2.78388
H         -4.44229        0.22145       -1.18716
C          3.00421       -0.02193        0.72497
C          3.31595       -1.22738        1.39754
C          4.29280       -1.18014        2.40656
H          4.56236       -2.09862        2.93236
C          4.91159        0.02614        2.75831
H          5.66558        0.04389        3.54915
C          4.54506        1.21397        2.11349
H          5.00428        2.15667        2.41950
C          3.58296        1.21795        1.08802
C          2.62140       -2.53185        1.02662
H          1.73386       -2.26490        0.43223
C          2.10697       -3.29020        2.26173
H          1.51625       -4.16539        1.94932
H          1.46327       -2.63464        2.86464
H          2.93044       -3.65498        2.89546
C          3.53025       -3.40956        0.14368
H          3.83807       -2.87416       -0.76745
H          3.00833       -4.33075       -0.16045
H          4.44461       -3.69918        0.68608
C          3.10847        2.52833        0.46941
H          2.49251        2.28621       -0.40840
C          4.26818        3.41622       -0.01569
H          3.87852        4.30940       -0.52851
H          4.92116        2.87366       -0.71685
H          4.89261        3.76464        0.82125
C          2.18836        3.26995        1.46231
H          1.77519        4.18215        1.00265
H          2.74607        3.56400        2.36531
H          1.35529        2.62380        1.77306
C         -2.95316       -0.01632        0.78544
C         -3.21139        1.17535        1.50468
C         -4.15547        1.12147        2.54410
H         -4.38409        2.02922        3.10609
C         -4.79373       -0.07886        2.87927
H         -5.52006       -0.10281        3.69543
C         -4.48537       -1.25410        2.18256
H         -4.96287       -2.19199        2.47299
C         -3.56114       -1.25124        1.12315
C         -2.50326        2.47363        1.13814
H         -1.60290        2.19498        0.56806
C         -2.01606        3.25267        2.37023
H         -1.40383        4.11159        2.05445
H         -1.39867        2.60412        3.00703
H         -2.85167        3.64616        2.97024
C         -3.38944        3.34094        0.22196
H         -2.85800        4.25617       -0.08364
H         -4.31408        3.63983        0.74160
H         -3.68019        2.79469       -0.68812
C         -3.14412       -2.55064        0.44177
H         -2.68935       -2.29592       -0.52652
C         -2.04691       -3.24510        1.27796
H         -1.19665       -2.56907        1.44295
H         -1.68395       -4.15100        0.76672
H         -2.44115       -3.53842        2.26349
C         -4.32355       -3.49500        0.15396
H         -3.98081       -4.36301       -0.43018
H         -5.11728       -2.98731       -0.41579
H         -4.77167       -3.88440        1.08090
