# Supplementary material for: Putting cyaphide in its place: determining the donor/acceptor properties of the κC-cyaphido ligand
Source: Chem Sci. 2023 Apr 6;14(17):4627–32. doi: 10.1039/d3sc01126g (PMC10155923; doi:10.1039/d3sc01126g)
Supplement: SC-014-D3SC01126G-s003 [file SC-014-D3SC01126G-s003.cif]

# Electronic Supplementary Material (ESI) for Chemical Science.
# This journal is © The Royal Society of Chemistry 2023

####################################################################### 
# 
# This file contains crystal structure data downloaded from the 
# Cambridge Structural Database (CSD) hosted by the Cambridge 
# Crystallographic Data Centre (CCDC).
# 
# Full information about CCDC data access policies and citation 
# guidelines are available at http://www.ccdc.cam.ac.uk/access/V1 
# 
# Audit and citation data items may have been added by the CCDC. 
# Please retain this information to preserve the provenance of 
# this file and to allow appropriate attribution of the data. 
# 
#######################################################################

data_EC016Mo
_database_code_depnum_ccdc_archive 'CCDC 2242900'
loop_
_audit_author_name
_audit_author_address
'Jose Goicoechea'
;Indiana University
United States of America
;
_audit_update_record             
;
2023-02-17 deposited with the CCDC.	2023-04-06 downloaded from the CCDC.
;

_audit_creation_method           SHELXL-2018/1
_shelx_SHELXL_version_number     2018/1
_chemical_name_systematic        
;
 [(NDipp)2(CMe)2(C5H3N)]Co(CCH)
;
_contact_author_fax              '+44 1865 272690'
_chemical_name_common            .
_chemical_melting_point          .
_chemical_formula_moiety         'C35 H44 Co N3'
_chemical_formula_sum            'C35 H44 Co N3'
_chemical_formula_weight         565.66

loop_
_atom_type_symbol
_atom_type_description
_atom_type_scat_dispersion_real
_atom_type_scat_dispersion_imag
_atom_type_scat_source
C C 0.0033 0.0016 'International Tables Vol C Tables 4.2.6.8 and 6.1.1.4'
H H 0.0000 0.0000 'International Tables Vol C Tables 4.2.6.8 and 6.1.1.4'
N N 0.0061 0.0033 'International Tables Vol C Tables 4.2.6.8 and 6.1.1.4'
Co Co 0.3494 0.9721 'International Tables Vol C Tables 4.2.6.8 and 6.1.1.4'

_space_group_crystal_system      orthorhombic
_space_group_IT_number           19
_space_group_name_H-M_alt        'P 21 21 21'
_space_group_name_Hall           'P 2ac 2ab'

_shelx_space_group_comment       
;
The symmetry employed for this shelxl refinement is uniquely defined
by the following loop, which should always be used as a source of
symmetry information in preference to the above space-group names.
They are only intended as comments.
;

loop_
_space_group_symop_operation_xyz
'x, y, z'
'-x+1/2, -y, z+1/2'
'-x, y+1/2, -z+1/2'
'x+1/2, -y+1/2, -z'

_cell_length_a                   8.47050(10)
_cell_length_b                   17.9094(3)
_cell_length_c                   20.2338(3)
_cell_angle_alpha                90
_cell_angle_beta                 90
_cell_angle_gamma                90
_cell_volume                     3069.50(8)
_cell_formula_units_Z            4
_cell_measurement_temperature    150(2)
_cell_measurement_reflns_used    20496
_cell_measurement_theta_min      3.3220
_cell_measurement_theta_max      28.4280

_exptl_crystal_description       block
_exptl_crystal_colour            red
_exptl_crystal_density_meas      .
_exptl_crystal_density_method    .
_exptl_crystal_density_diffrn    1.224
_exptl_crystal_F_000             1208
_exptl_transmission_factor_min   .
_exptl_transmission_factor_max   .
_exptl_crystal_size_max          0.240
_exptl_crystal_size_mid          0.100
_exptl_crystal_size_min          0.040
_exptl_absorpt_coefficient_mu    0.586
_shelx_estimated_absorpt_T_min   0.872
_shelx_estimated_absorpt_T_max   0.977
_exptl_absorpt_correction_type   multi-scan
_exptl_absorpt_correction_T_min  0.82940
_exptl_absorpt_correction_T_max  1.00000
_exptl_absorpt_process_details   
;
CrysAlisPro 1.171.41.117a (Rigaku Oxford Diffraction, 2021)
Empirical absorption correction using spherical harmonics,
implemented in SCALE3 ABSPACK scaling algorithm.
;
_exptl_absorpt_special_details   .

_diffrn_ambient_temperature      150(2)
_diffrn_radiation_wavelength     0.71073
_diffrn_radiation_type           MoK\a
_diffrn_source                   'micro-focus sealed X-ray tube'
_diffrn_source_type              'SuperNova (Mo) X-ray Source'
_diffrn_measurement_device       'four-circle diffractometer'
_diffrn_measurement_device_type  'SuperNova, Dual, Cu at home/near, Atlas'
_diffrn_measurement_method       '\w scans'
_diffrn_detector                 'CCD plate'
_diffrn_detector_type            Atlas
_diffrn_detector_area_resol_mean 10.4102
_diffrn_reflns_number            54167
_diffrn_reflns_av_unetI/netI     0.0407
_diffrn_reflns_av_R_equivalents  0.0472
_diffrn_reflns_limit_h_min       -11
_diffrn_reflns_limit_h_max       11
_diffrn_reflns_limit_k_min       -24
_diffrn_reflns_limit_k_max       25
_diffrn_reflns_limit_l_min       -28
_diffrn_reflns_limit_l_max       28
_diffrn_reflns_theta_min         2.844
_diffrn_reflns_theta_max         30.491
_diffrn_reflns_theta_full        25.242
_diffrn_measured_fraction_theta_max 0.955
_diffrn_measured_fraction_theta_full 0.998
_diffrn_reflns_Laue_measured_fraction_max 0.955
_diffrn_reflns_Laue_measured_fraction_full 0.998
_diffrn_reflns_point_group_measured_fraction_max 0.959
_diffrn_reflns_point_group_measured_fraction_full 0.999
_reflns_number_total             8746
_reflns_number_gt                7650
_reflns_threshold_expression     'I > 2\s(I)'
_reflns_Friedel_coverage         0.802
_reflns_Friedel_fraction_max     0.963
_reflns_Friedel_fraction_full    1.000

_reflns_special_details          
;
 Reflections were merged by SHELXL according to the crystal
 class for the calculation of statistics and refinement.
 
 _reflns_Friedel_fraction is defined as the number of unique
 Friedel pairs measured divided by the number that would be
 possible theoretically, ignoring centric projections and
 systematic absences.
;

_computing_data_collection       'CrysAlisPro 1.171.41.117a (Rigaku OD, 2021)'
_computing_cell_refinement       'CrysAlisPro 1.171.41.117a (Rigaku OD, 2021)'
_computing_data_reduction        'CrysAlisPro 1.171.41.117a (Rigaku OD, 2021)'
_computing_structure_solution    'SHELXS-97 (Sheldrick, 1990)'
_computing_structure_refinement  'SHELXL-2018/1 (Sheldrick, 2018)'
_computing_molecular_graphics    .
_computing_publication_material  .
_refine_special_details          
;
 Refined as a 2-component inversion twin.
;
_refine_ls_structure_factor_coef Fsqd
_refine_ls_matrix_type           full
_refine_ls_weighting_scheme      calc
_refine_ls_weighting_details     
'w=1/[\s^2^(Fo^2^)+(0.0264P)^2^+1.0637P] where P=(Fo^2^+2Fc^2^)/3'
_atom_sites_solution_primary     .
_atom_sites_solution_secondary   .
_atom_sites_solution_hydrogens   mixed
_refine_ls_hydrogen_treatment    mixed
_refine_ls_extinction_method     none
_refine_ls_extinction_coef       .
_refine_ls_abs_structure_details 
;
 Refined as an inversion twin.
;
_refine_ls_abs_structure_Flack   0.114(13)
_chemical_absolute_configuration ?
_refine_ls_number_reflns         8746
_refine_ls_number_parameters     367
_refine_ls_number_restraints     0
_refine_ls_R_factor_all          0.0484
_refine_ls_R_factor_gt           0.0364
_refine_ls_wR_factor_ref         0.0769
_refine_ls_wR_factor_gt          0.0721
_refine_ls_goodness_of_fit_ref   1.068
_refine_ls_restrained_S_all      1.068
_refine_ls_shift/su_max          0.001
_refine_ls_shift/su_mean         0.000

loop_
_atom_site_label
_atom_site_type_symbol
_atom_site_fract_x
_atom_site_fract_y
_atom_site_fract_z
_atom_site_U_iso_or_equiv
_atom_site_adp_type
_atom_site_occupancy
_atom_site_site_symmetry_order
_atom_site_calc_flag
_atom_site_refinement_flags_posn
_atom_site_refinement_flags_adp
_atom_site_refinement_flags_occupancy
_atom_site_disorder_assembly
_atom_site_disorder_group
Co1 Co 0.37417(4) 0.40171(2) 0.12732(2) 0.01667(7) Uani 1 1 d . . . . .
N1 N 0.3395(2) 0.46120(11) 0.05056(10) 0.0175(4) Uani 1 1 d . . . . .
N2 N 0.4412(2) 0.32382(11) 0.18488(10) 0.0182(4) Uani 1 1 d . . . . .
N3 N 0.4866(2) 0.34685(11) 0.06863(9) 0.0154(4) Uani 1 1 d . . . . .
C1 C 0.2539(3) 0.45951(16) 0.18832(13) 0.0285(6) Uani 1 1 d . . . . .
C2 C 0.1761(5) 0.4955(2) 0.22564(18) 0.0502(10) Uani 1 1 d . . . . .
C3 C 0.4072(3) 0.43773(13) -0.00432(11) 0.0188(5) Uani 1 1 d . . . . .
C4 C 0.4954(3) 0.36952(13) 0.00421(12) 0.0180(5) Uani 1 1 d . . . . .
C5 C 0.5790(3) 0.32745(15) -0.04166(13) 0.0238(5) Uani 1 1 d . . . . .
H5 H 0.585315 0.343136 -0.086430 0.029 Uiso 1 1 calc R U . . .
C6 C 0.6535(3) 0.26204(15) -0.02130(13) 0.0268(6) Uani 1 1 d . . . . .
H6 H 0.710482 0.232791 -0.052373 0.032 Uiso 1 1 calc R U . . .
C7 C 0.6448(3) 0.23943(14) 0.04429(12) 0.0244(5) Uani 1 1 d . . . . .
H7 H 0.696546 0.195137 0.058382 0.029 Uiso 1 1 calc R U . . .
C8 C 0.5596(3) 0.28236(14) 0.08905(12) 0.0183(5) Uani 1 1 d . . . . .
C9 C 0.5287(3) 0.27054(14) 0.15851(13) 0.0198(5) Uani 1 1 d . . . . .
C10 C 0.3978(4) 0.47678(15) -0.07003(12) 0.0284(6) Uani 1 1 d . . . . .
H10A H 0.325146 0.519196 -0.066728 0.043 Uiso 1 1 calc R U . . .
H10B H 0.359296 0.441820 -0.103614 0.043 Uiso 1 1 calc R U . . .
H10C H 0.502913 0.494774 -0.082544 0.043 Uiso 1 1 calc R U . . .
C11 C 0.5869(3) 0.20319(15) 0.19493(13) 0.0288(6) Uani 1 1 d . . . . .
H11A H 0.638605 0.218878 0.235979 0.043 Uiso 1 1 calc R U . . .
H11B H 0.662746 0.176127 0.167266 0.043 Uiso 1 1 calc R U . . .
H11C H 0.497628 0.170470 0.205376 0.043 Uiso 1 1 calc R U . . .
C12 C 0.2459(3) 0.52848(15) 0.05081(12) 0.0210(5) Uani 1 1 d . . . . .
C13 C 0.0813(3) 0.52169(16) 0.04773(14) 0.0292(6) Uani 1 1 d . . . . .
C14 C -0.0079(3) 0.58667(18) 0.05241(15) 0.0383(8) Uani 1 1 d . . . . .
H14 H -0.119650 0.583663 0.049737 0.046 Uiso 1 1 calc R U . . .
C15 C 0.0622(4) 0.65489(18) 0.06080(15) 0.0380(8) Uani 1 1 d . . . . .
H15 H -0.001199 0.698483 0.064071 0.046 Uiso 1 1 calc R U . . .
C16 C 0.2244(4) 0.66075(16) 0.06454(14) 0.0326(7) Uani 1 1 d . . . . .
H16 H 0.271507 0.708392 0.070651 0.039 Uiso 1 1 calc R U . . .
C17 C 0.3206(3) 0.59726(16) 0.05943(11) 0.0244(5) Uani 1 1 d . . . . .
C18 C 0.0003(3) 0.44679(17) 0.03848(18) 0.0395(8) Uani 1 1 d . . . . .
H18 H 0.079715 0.406910 0.048027 0.047 Uiso 1 1 calc R U . . .
C19 C -0.1376(4) 0.4359(2) 0.0858(2) 0.0532(9) Uani 1 1 d . . . . .
H19A H -0.103343 0.447355 0.130989 0.080 Uiso 1 1 calc R U . . .
H19B H -0.173957 0.384067 0.083620 0.080 Uiso 1 1 calc R U . . .
H19C H -0.224059 0.469444 0.073374 0.080 Uiso 1 1 calc R U . . .
C20 C -0.0528(4) 0.4374(2) -0.0330(2) 0.0533(9) Uani 1 1 d . . . . .
H20A H -0.099297 0.387755 -0.038893 0.080 Uiso 1 1 calc R U . . .
H20B H 0.038410 0.442837 -0.062456 0.080 Uiso 1 1 calc R U . . .
H20C H -0.131542 0.475632 -0.043722 0.080 Uiso 1 1 calc R U . . .
C21 C 0.4990(3) 0.60476(16) 0.06553(13) 0.0297(6) Uani 1 1 d . . . . .
H21 H 0.546989 0.555155 0.054981 0.036 Uiso 1 1 calc R U . . .
C22 C 0.5451(5) 0.6251(2) 0.13632(16) 0.0526(10) Uani 1 1 d . . . . .
H22A H 0.503508 0.674656 0.147148 0.079 Uiso 1 1 calc R U . . .
H22B H 0.660385 0.625464 0.140317 0.079 Uiso 1 1 calc R U . . .
H22C H 0.500901 0.588138 0.166896 0.079 Uiso 1 1 calc R U . . .
C23 C 0.5656(4) 0.66182(17) 0.01700(15) 0.0355(7) Uani 1 1 d . . . . .
H23A H 0.535582 0.647880 -0.028123 0.053 Uiso 1 1 calc R U . . .
H23B H 0.680899 0.662909 0.020639 0.053 Uiso 1 1 calc R U . . .
H23C H 0.522933 0.711346 0.027302 0.053 Uiso 1 1 calc R U . . .
C24 C 0.3941(3) 0.31908(13) 0.25339(11) 0.0192(5) Uani 1 1 d . . . . .
C25 C 0.2503(3) 0.28397(14) 0.26826(12) 0.0218(5) Uani 1 1 d . . . . .
C26 C 0.1961(3) 0.28860(16) 0.33312(13) 0.0286(6) Uani 1 1 d . . . . .
H26 H 0.097792 0.266494 0.344420 0.034 Uiso 1 1 calc R U . . .
C27 C 0.2829(3) 0.32484(16) 0.38142(13) 0.0304(6) Uani 1 1 d . . . . .
H27 H 0.243488 0.327964 0.425288 0.036 Uiso 1 1 calc R U . . .
C28 C 0.4270(3) 0.35646(15) 0.36580(14) 0.0289(6) Uani 1 1 d . . . . .
H28 H 0.486950 0.380023 0.399550 0.035 Uiso 1 1 calc R U . . .
C29 C 0.4860(3) 0.35449(15) 0.30156(13) 0.0237(5) Uani 1 1 d . . . . .
C30 C 0.1534(3) 0.24330(15) 0.21603(12) 0.0249(6) Uani 1 1 d . . . . .
H30 H 0.221607 0.237179 0.176071 0.030 Uiso 1 1 calc R U . . .
C31 C 0.0108(4) 0.2891(2) 0.19584(19) 0.0515(9) Uani 1 1 d . . . . .
H31A H -0.060437 0.294494 0.233687 0.077 Uiso 1 1 calc R U . . .
H31B H -0.044640 0.263832 0.159692 0.077 Uiso 1 1 calc R U . . .
H31C H 0.045430 0.338577 0.181067 0.077 Uiso 1 1 calc R U . . .
C32 C 0.1032(5) 0.16543(19) 0.23855(17) 0.0538(10) Uani 1 1 d . . . . .
H32A H 0.197107 0.136064 0.249752 0.081 Uiso 1 1 calc R U . . .
H32B H 0.045314 0.140614 0.202833 0.081 Uiso 1 1 calc R U . . .
H32C H 0.035071 0.169649 0.277511 0.081 Uiso 1 1 calc R U . . .
C33 C 0.6440(3) 0.39042(16) 0.28530(13) 0.0308(6) Uani 1 1 d . . . . .
H33 H 0.680254 0.369694 0.241988 0.037 Uiso 1 1 calc R U . . .
C34 C 0.6276(5) 0.47460(19) 0.2773(2) 0.0634(11) Uani 1 1 d . . . . .
H34A H 0.593273 0.496606 0.319276 0.095 Uiso 1 1 calc R U . . .
H34B H 0.549208 0.485447 0.243002 0.095 Uiso 1 1 calc R U . . .
H34C H 0.729640 0.495941 0.264539 0.095 Uiso 1 1 calc R U . . .
C35 C 0.7708(4) 0.3729(2) 0.33645(17) 0.0453(8) Uani 1 1 d . . . . .
H35A H 0.742137 0.395771 0.378791 0.068 Uiso 1 1 calc R U . . .
H35B H 0.872303 0.393028 0.321516 0.068 Uiso 1 1 calc R U . . .
H35C H 0.779443 0.318705 0.341930 0.068 Uiso 1 1 calc R U . . .
H1 H 0.126(6) 0.524(2) 0.258(2) 0.083(14) Uiso 1 1 d . . . . .

loop_
_atom_site_aniso_label
_atom_site_aniso_U_11
_atom_site_aniso_U_22
_atom_site_aniso_U_33
_atom_site_aniso_U_23
_atom_site_aniso_U_13
_atom_site_aniso_U_12
Co1 0.02083(14) 0.01498(13) 0.01418(13) 0.00000(13) 0.00190(13) 0.00267(13)
N1 0.0203(10) 0.0145(9) 0.0176(9) 0.0013(8) -0.0012(7) 0.0000(7)
N2 0.0205(10) 0.0171(10) 0.0171(10) 0.0003(8) 0.0011(8) 0.0011(8)
N3 0.0160(9) 0.0142(9) 0.0161(9) -0.0018(8) 0.0011(7) 0.0001(7)
C1 0.0379(15) 0.0257(14) 0.0218(13) 0.0029(11) 0.0049(12) 0.0109(12)
C2 0.066(2) 0.049(2) 0.0353(18) 0.0001(16) 0.0136(16) 0.0253(18)
C3 0.0235(13) 0.0173(11) 0.0157(11) -0.0008(9) 0.0000(9) -0.0040(9)
C4 0.0189(11) 0.0179(11) 0.0171(11) -0.0014(9) 0.0007(9) -0.0026(9)
C5 0.0288(13) 0.0255(14) 0.0171(11) -0.0015(10) 0.0051(10) 0.0000(10)
C6 0.0308(15) 0.0260(13) 0.0237(13) -0.0054(11) 0.0078(11) 0.0052(11)
C7 0.0264(13) 0.0214(12) 0.0256(12) -0.0013(10) 0.0035(11) 0.0060(11)
C8 0.0190(11) 0.0165(11) 0.0195(12) -0.0007(10) 0.0007(9) 0.0008(9)
C9 0.0201(12) 0.0178(12) 0.0215(12) 0.0012(10) 0.0003(9) 0.0018(9)
C10 0.0421(16) 0.0256(13) 0.0175(11) 0.0026(10) 0.0021(11) 0.0042(12)
C11 0.0368(16) 0.0246(13) 0.0250(13) 0.0056(11) 0.0026(11) 0.0108(11)
C12 0.0268(13) 0.0209(13) 0.0154(11) 0.0027(10) 0.0022(10) 0.0067(10)
C13 0.0299(14) 0.0252(14) 0.0326(15) 0.0121(12) 0.0041(11) 0.0056(11)
C14 0.0314(14) 0.0376(18) 0.0459(18) 0.0190(15) 0.0133(13) 0.0158(13)
C15 0.0521(19) 0.0308(17) 0.0312(16) 0.0086(13) 0.0169(14) 0.0235(14)
C16 0.062(2) 0.0171(13) 0.0189(13) -0.0002(11) 0.0052(13) 0.0078(13)
C17 0.0390(13) 0.0195(11) 0.0146(10) 0.0024(11) 0.0004(9) 0.0054(12)
C18 0.0219(13) 0.0293(16) 0.067(2) 0.0149(15) -0.0016(14) 0.0023(12)
C19 0.0289(15) 0.056(2) 0.074(2) 0.0317(19) -0.0015(17) -0.0041(16)
C20 0.0470(19) 0.043(2) 0.070(3) 0.0011(19) -0.0033(18) -0.0050(16)
C21 0.0414(14) 0.0179(13) 0.0298(14) 0.0002(12) -0.0117(12) -0.0020(12)
C22 0.077(2) 0.049(2) 0.0323(18) 0.0084(16) -0.0213(17) -0.0240(18)
C23 0.0377(16) 0.0316(16) 0.0371(17) 0.0054(13) -0.0051(12) -0.0007(13)
C24 0.0262(13) 0.0171(11) 0.0145(10) 0.0023(8) 0.0019(9) 0.0073(10)
C25 0.0264(12) 0.0207(12) 0.0182(11) 0.0028(10) 0.0009(10) 0.0051(10)
C26 0.0298(14) 0.0335(15) 0.0224(13) 0.0058(12) 0.0053(10) 0.0052(12)
C27 0.0426(15) 0.0344(15) 0.0141(12) 0.0014(11) 0.0055(11) 0.0122(12)
C28 0.0422(14) 0.0266(13) 0.0181(13) -0.0035(11) -0.0043(11) 0.0069(11)
C29 0.0297(13) 0.0204(13) 0.0209(13) 0.0023(10) -0.0006(10) 0.0041(10)
C30 0.0259(14) 0.0303(14) 0.0183(11) 0.0027(11) 0.0017(10) -0.0026(11)
C31 0.0407(18) 0.050(2) 0.064(2) -0.0087(19) -0.0248(18) 0.0083(16)
C32 0.088(3) 0.0371(18) 0.0364(17) 0.0076(14) -0.0172(19) -0.019(2)
C33 0.0345(14) 0.0325(15) 0.0256(12) -0.0021(11) -0.0032(11) -0.0052(12)
C34 0.054(2) 0.0371(19) 0.099(3) 0.021(2) -0.015(2) -0.0149(19)
C35 0.0365(17) 0.059(2) 0.0408(19) -0.0011(16) -0.0114(14) -0.0007(15)

_geom_special_details            
;
 All esds (except the esd in the dihedral angle between two l.s. planes)
 are estimated using the full covariance matrix.  The cell esds are taken
 into account individually in the estimation of esds in distances, angles
 and torsion angles; correlations between esds in cell parameters are only
 used when they are defined by crystal symmetry.  An approximate (isotropic)
 treatment of cell esds is used for estimating esds involving l.s. planes.
;

loop_
_geom_bond_atom_site_label_1
_geom_bond_atom_site_label_2
_geom_bond_distance
_geom_bond_site_symmetry_2
_geom_bond_publ_flag
Co1 N3 1.8117(19) . ?
Co1 N2 1.904(2) . ?
Co1 C1 1.906(3) . ?
Co1 N1 1.906(2) . ?
N1 C3 1.319(3) . ?
N1 C12 1.442(3) . ?
N2 C9 1.321(3) . ?
N2 C24 1.445(3) . ?
N3 C4 1.367(3) . ?
N3 C8 1.374(3) . ?
C1 C2 1.192(4) . ?
C2 H1 0.94(5) . ?
C3 C4 1.442(3) . ?
C3 C10 1.504(3) . ?
C4 C5 1.389(3) . ?
C5 C6 1.393(4) . ?
C5 H5 0.9500 . ?
C6 C7 1.389(4) . ?
C6 H6 0.9500 . ?
C7 C8 1.390(3) . ?
C7 H7 0.9500 . ?
C8 C9 1.445(3) . ?
C9 C11 1.497(3) . ?
C10 H10A 0.9800 . ?
C10 H10B 0.9800 . ?
C10 H10C 0.9800 . ?
C11 H11A 0.9800 . ?
C11 H11B 0.9800 . ?
C11 H11C 0.9800 . ?
C12 C17 1.396(4) . ?
C12 C13 1.401(4) . ?
C13 C14 1.391(4) . ?
C13 C18 1.518(4) . ?
C14 C15 1.369(5) . ?
C14 H14 0.9500 . ?
C15 C16 1.380(5) . ?
C15 H15 0.9500 . ?
C16 C17 1.403(4) . ?
C16 H16 0.9500 . ?
C17 C21 1.522(4) . ?
C18 C19 1.523(5) . ?
C18 C20 1.524(5) . ?
C18 H18 1.0000 . ?
C19 H19A 0.9800 . ?
C19 H19B 0.9800 . ?
C19 H19C 0.9800 . ?
C20 H20A 0.9800 . ?
C20 H20B 0.9800 . ?
C20 H20C 0.9800 . ?
C21 C23 1.525(4) . ?
C21 C22 1.529(4) . ?
C21 H21 1.0000 . ?
C22 H22A 0.9800 . ?
C22 H22B 0.9800 . ?
C22 H22C 0.9800 . ?
C23 H23A 0.9800 . ?
C23 H23B 0.9800 . ?
C23 H23C 0.9800 . ?
C24 C29 1.399(4) . ?
C24 C25 1.403(4) . ?
C25 C26 1.393(4) . ?
C25 C30 1.524(4) . ?
C26 C27 1.385(4) . ?
C26 H26 0.9500 . ?
C27 C28 1.382(4) . ?
C27 H27 0.9500 . ?
C28 C29 1.393(4) . ?
C28 H28 0.9500 . ?
C29 C33 1.521(4) . ?
C30 C31 1.516(4) . ?
C30 C32 1.527(4) . ?
C30 H30 1.0000 . ?
C31 H31A 0.9800 . ?
C31 H31B 0.9800 . ?
C31 H31C 0.9800 . ?
C32 H32A 0.9800 . ?
C32 H32B 0.9800 . ?
C32 H32C 0.9800 . ?
C33 C34 1.523(4) . ?
C33 C35 1.524(4) . ?
C33 H33 1.0000 . ?
C34 H34A 0.9800 . ?
C34 H34B 0.9800 . ?
C34 H34C 0.9800 . ?
C35 H35A 0.9800 . ?
C35 H35B 0.9800 . ?
C35 H35C 0.9800 . ?

loop_
_geom_angle_atom_site_label_1
_geom_angle_atom_site_label_2
_geom_angle_atom_site_label_3
_geom_angle
_geom_angle_site_symmetry_1
_geom_angle_site_symmetry_3
_geom_angle_publ_flag
N3 Co1 N2 81.19(9) . . ?
N3 Co1 C1 179.31(11) . . ?
N2 Co1 C1 99.28(10) . . ?
N3 Co1 N1 81.38(9) . . ?
N2 Co1 N1 162.54(8) . . ?
C1 Co1 N1 98.14(10) . . ?
C3 N1 C12 120.6(2) . . ?
C3 N1 Co1 116.16(16) . . ?
C12 N1 Co1 123.29(15) . . ?
C9 N2 C24 120.0(2) . . ?
C9 N2 Co1 116.71(17) . . ?
C24 N2 Co1 123.19(15) . . ?
C4 N3 C8 120.8(2) . . ?
C4 N3 Co1 119.51(16) . . ?
C8 N3 Co1 119.70(16) . . ?
C2 C1 Co1 178.7(3) . . ?
C1 C2 H1 173(3) . . ?
N1 C3 C4 113.2(2) . . ?
N1 C3 C10 125.0(2) . . ?
C4 C3 C10 121.8(2) . . ?
N3 C4 C5 120.2(2) . . ?
N3 C4 C3 109.7(2) . . ?
C5 C4 C3 130.0(2) . . ?
C4 C5 C6 119.3(2) . . ?
C4 C5 H5 120.3 . . ?
C6 C5 H5 120.3 . . ?
C7 C6 C5 120.2(2) . . ?
C7 C6 H6 119.9 . . ?
C5 C6 H6 119.9 . . ?
C6 C7 C8 119.2(2) . . ?
C6 C7 H7 120.4 . . ?
C8 C7 H7 120.4 . . ?
N3 C8 C7 120.2(2) . . ?
N3 C8 C9 109.5(2) . . ?
C7 C8 C9 130.3(2) . . ?
N2 C9 C8 112.9(2) . . ?
N2 C9 C11 124.6(2) . . ?
C8 C9 C11 122.5(2) . . ?
C3 C10 H10A 109.5 . . ?
C3 C10 H10B 109.5 . . ?
H10A C10 H10B 109.5 . . ?
C3 C10 H10C 109.5 . . ?
H10A C10 H10C 109.5 . . ?
H10B C10 H10C 109.5 . . ?
C9 C11 H11A 109.5 . . ?
C9 C11 H11B 109.5 . . ?
H11A C11 H11B 109.5 . . ?
C9 C11 H11C 109.5 . . ?
H11A C11 H11C 109.5 . . ?
H11B C11 H11C 109.5 . . ?
C17 C12 C13 122.2(2) . . ?
C17 C12 N1 119.3(2) . . ?
C13 C12 N1 118.3(2) . . ?
C14 C13 C12 117.7(3) . . ?
C14 C13 C18 120.2(3) . . ?
C12 C13 C18 122.1(3) . . ?
C15 C14 C13 121.3(3) . . ?
C15 C14 H14 119.3 . . ?
C13 C14 H14 119.3 . . ?
C14 C15 C16 120.4(3) . . ?
C14 C15 H15 119.8 . . ?
C16 C15 H15 119.8 . . ?
C15 C16 C17 120.8(3) . . ?
C15 C16 H16 119.6 . . ?
C17 C16 H16 119.6 . . ?
C12 C17 C16 117.5(2) . . ?
C12 C17 C21 122.5(2) . . ?
C16 C17 C21 119.9(3) . . ?
C13 C18 C19 112.4(3) . . ?
C13 C18 C20 110.3(3) . . ?
C19 C18 C20 110.9(3) . . ?
C13 C18 H18 107.6 . . ?
C19 C18 H18 107.6 . . ?
C20 C18 H18 107.6 . . ?
C18 C19 H19A 109.5 . . ?
C18 C19 H19B 109.5 . . ?
H19A C19 H19B 109.5 . . ?
C18 C19 H19C 109.5 . . ?
H19A C19 H19C 109.5 . . ?
H19B C19 H19C 109.5 . . ?
C18 C20 H20A 109.5 . . ?
C18 C20 H20B 109.5 . . ?
H20A C20 H20B 109.5 . . ?
C18 C20 H20C 109.5 . . ?
H20A C20 H20C 109.5 . . ?
H20B C20 H20C 109.5 . . ?
C17 C21 C23 112.0(2) . . ?
C17 C21 C22 110.5(3) . . ?
C23 C21 C22 110.5(2) . . ?
C17 C21 H21 107.9 . . ?
C23 C21 H21 107.9 . . ?
C22 C21 H21 107.9 . . ?
C21 C22 H22A 109.5 . . ?
C21 C22 H22B 109.5 . . ?
H22A C22 H22B 109.5 . . ?
C21 C22 H22C 109.5 . . ?
H22A C22 H22C 109.5 . . ?
H22B C22 H22C 109.5 . . ?
C21 C23 H23A 109.5 . . ?
C21 C23 H23B 109.5 . . ?
H23A C23 H23B 109.5 . . ?
C21 C23 H23C 109.5 . . ?
H23A C23 H23C 109.5 . . ?
H23B C23 H23C 109.5 . . ?
C29 C24 C25 122.5(2) . . ?
C29 C24 N2 119.2(2) . . ?
C25 C24 N2 118.2(2) . . ?
C26 C25 C24 117.5(2) . . ?
C26 C25 C30 120.3(2) . . ?
C24 C25 C30 122.2(2) . . ?
C27 C26 C25 121.2(3) . . ?
C27 C26 H26 119.4 . . ?
C25 C26 H26 119.4 . . ?
C28 C27 C26 120.0(2) . . ?
C28 C27 H27 120.0 . . ?
C26 C27 H27 120.0 . . ?
C27 C28 C29 121.3(3) . . ?
C27 C28 H28 119.3 . . ?
C29 C28 H28 119.3 . . ?
C28 C29 C24 117.5(2) . . ?
C28 C29 C33 120.4(2) . . ?
C24 C29 C33 122.1(2) . . ?
C31 C30 C25 111.0(2) . . ?
C31 C30 C32 110.7(3) . . ?
C25 C30 C32 112.3(2) . . ?
C31 C30 H30 107.6 . . ?
C25 C30 H30 107.6 . . ?
C32 C30 H30 107.6 . . ?
C30 C31 H31A 109.5 . . ?
C30 C31 H31B 109.5 . . ?
H31A C31 H31B 109.5 . . ?
C30 C31 H31C 109.5 . . ?
H31A C31 H31C 109.5 . . ?
H31B C31 H31C 109.5 . . ?
C30 C32 H32A 109.5 . . ?
C30 C32 H32B 109.5 . . ?
H32A C32 H32B 109.5 . . ?
C30 C32 H32C 109.5 . . ?
H32A C32 H32C 109.5 . . ?
H32B C32 H32C 109.5 . . ?
C29 C33 C34 111.2(3) . . ?
C29 C33 C35 112.7(2) . . ?
C34 C33 C35 109.9(3) . . ?
C29 C33 H33 107.6 . . ?
C34 C33 H33 107.6 . . ?
C35 C33 H33 107.6 . . ?
C33 C34 H34A 109.5 . . ?
C33 C34 H34B 109.5 . . ?
H34A C34 H34B 109.5 . . ?
C33 C34 H34C 109.5 . . ?
H34A C34 H34C 109.5 . . ?
H34B C34 H34C 109.5 . . ?
C33 C35 H35A 109.5 . . ?
C33 C35 H35B 109.5 . . ?
H35A C35 H35B 109.5 . . ?
C33 C35 H35C 109.5 . . ?
H35A C35 H35C 109.5 . . ?
H35B C35 H35C 109.5 . . ?

_refine_diff_density_max         0.273
_refine_diff_density_min         -0.236
_refine_diff_density_rms         0.054

_shelx_res_file                  
;
TITL p212121 in P2(1)2(1)2(1)
    shelx.res
    created by SHELXL-2018/1 at 10:10:42 on 08-Dec-2021
CELL  0.71073   8.4705  17.9094  20.2338   90.000   90.000   90.000
ZERR     4.00   0.0001   0.0003   0.0003    0.000    0.000    0.000
LATT  -1
SYMM  1/2 - X, - Y, 1/2 + Z
SYMM  - X, 1/2 + Y, 1/2 - Z
SYMM  1/2 + X, 1/2 - Y, - Z
SFAC  C    H    N    CO
UNIT  140  176  12   4
MERG   2
FMAP   2
PLAN   20
SIZE     0.040   0.100   0.240
ACTA
BOND   $H
TWIN
L.S.  24
TEMP  -123.00
WGHT    0.026400    1.063700
BASF   0.11356
FVAR       0.34559
CO1   4    0.374170    0.401708    0.127325    11.00000    0.02083    0.01498 =
         0.01418    0.00000    0.00190    0.00267
N1    3    0.339453    0.461196    0.050564    11.00000    0.02026    0.01454 =
         0.01761    0.00129   -0.00120    0.00000
N2    3    0.441216    0.323824    0.184880    11.00000    0.02047    0.01708 =
         0.01710    0.00029    0.00114    0.00106
N3    3    0.486584    0.346849    0.068635    11.00000    0.01598    0.01416 =
         0.01606   -0.00184    0.00106    0.00008
C1    1    0.253872    0.459505    0.188315    11.00000    0.03790    0.02569 =
         0.02178    0.00289    0.00488    0.01090
C2    1    0.176108    0.495545    0.225637    11.00000    0.06592    0.04942 =
         0.03527    0.00011    0.01358    0.02527
C3    1    0.407191    0.437725   -0.004320    11.00000    0.02353    0.01729 =
         0.01568   -0.00082    0.00000   -0.00405
C4    1    0.495413    0.369517    0.004209    11.00000    0.01894    0.01789 =
         0.01710   -0.00138    0.00070   -0.00261
C5    1    0.579024    0.327452   -0.041656    11.00000    0.02881    0.02553 =
         0.01714   -0.00152    0.00515    0.00003
AFIX  43
H5    2    0.585315    0.343136   -0.086430    11.00000   -1.20000
AFIX   0
C6    1    0.653524    0.262044   -0.021302    11.00000    0.03080    0.02598 =
         0.02373   -0.00541    0.00776    0.00520
AFIX  43
H6    2    0.710482    0.232791   -0.052373    11.00000   -1.20000
AFIX   0
C7    1    0.644832    0.239430    0.044286    11.00000    0.02638    0.02138 =
         0.02557   -0.00131    0.00349    0.00598
AFIX  43
H7    2    0.696546    0.195137    0.058382    11.00000   -1.20000
AFIX   0
C8    1    0.559591    0.282364    0.089048    11.00000    0.01895    0.01647 =
         0.01952   -0.00067    0.00072    0.00079
C9    1    0.528661    0.270545    0.158506    11.00000    0.02014    0.01778 =
         0.02147    0.00124    0.00025    0.00175
C10   1    0.397820    0.476783   -0.070027    11.00000    0.04206    0.02563 =
         0.01754    0.00263    0.00208    0.00418
AFIX 137
H10A  2    0.325146    0.519196   -0.066728    11.00000   -1.50000
H10B  2    0.359296    0.441820   -0.103614    11.00000   -1.50000
H10C  2    0.502913    0.494774   -0.082544    11.00000   -1.50000
AFIX   0
C11   1    0.586945    0.203186    0.194928    11.00000    0.03677    0.02464 =
         0.02498    0.00558    0.00260    0.01083
AFIX 137
H11A  2    0.638605    0.218878    0.235979    11.00000   -1.50000
H11B  2    0.662746    0.176127    0.167266    11.00000   -1.50000
H11C  2    0.497628    0.170470    0.205376    11.00000   -1.50000
AFIX   0
C12   1    0.245887    0.528477    0.050810    11.00000    0.02681    0.02085 =
         0.01538    0.00268    0.00215    0.00670
C13   1    0.081286    0.521688    0.047731    11.00000    0.02991    0.02515 =
         0.03263    0.01211    0.00406    0.00556
C14   1   -0.007859    0.586671    0.052414    11.00000    0.03137    0.03755 =
         0.04593    0.01895    0.01328    0.01579
AFIX  43
H14   2   -0.119650    0.583663    0.049737    11.00000   -1.20000
AFIX   0
C15   1    0.062232    0.654893    0.060802    11.00000    0.05206    0.03079 =
         0.03119    0.00865    0.01694    0.02346
AFIX  43
H15   2   -0.001199    0.698483    0.064071    11.00000   -1.20000
AFIX   0
C16   1    0.224392    0.660752    0.064541    11.00000    0.06169    0.01711 =
         0.01887   -0.00020    0.00522    0.00775
AFIX  43
H16   2    0.271507    0.708392    0.070651    11.00000   -1.20000
AFIX   0
C17   1    0.320570    0.597260    0.059434    11.00000    0.03897    0.01948 =
         0.01460    0.00240    0.00042    0.00536
C18   1    0.000292    0.446788    0.038477    11.00000    0.02187    0.02929 =
         0.06734    0.01487   -0.00163    0.00232
AFIX  13
H18   2    0.079715    0.406910    0.048027    11.00000   -1.20000
AFIX   0
C19   1   -0.137552    0.435947    0.085836    11.00000    0.02886    0.05641 =
         0.07430    0.03169   -0.00147   -0.00406
AFIX 137
H19A  2   -0.103343    0.447355    0.130989    11.00000   -1.50000
H19B  2   -0.173957    0.384067    0.083620    11.00000   -1.50000
H19C  2   -0.224059    0.469444    0.073374    11.00000   -1.50000
AFIX   0
C20   1   -0.052772    0.437416   -0.033033    11.00000    0.04703    0.04291 =
         0.06983    0.00107   -0.00335   -0.00504
AFIX 137
H20A  2   -0.099297    0.387755   -0.038893    11.00000   -1.50000
H20B  2    0.038410    0.442837   -0.062456    11.00000   -1.50000
H20C  2   -0.131542    0.475632   -0.043722    11.00000   -1.50000
AFIX   0
C21   1    0.499017    0.604763    0.065529    11.00000    0.04141    0.01794 =
         0.02981    0.00018   -0.01173   -0.00199
AFIX  13
H21   2    0.546989    0.555155    0.054981    11.00000   -1.20000
AFIX   0
C22   1    0.545086    0.625078    0.136324    11.00000    0.07657    0.04888 =
         0.03234    0.00835   -0.02126   -0.02397
AFIX 137
H22A  2    0.503508    0.674656    0.147148    11.00000   -1.50000
H22B  2    0.660385    0.625464    0.140317    11.00000   -1.50000
H22C  2    0.500901    0.588138    0.166896    11.00000   -1.50000
AFIX   0
C23   1    0.565554    0.661823    0.017000    11.00000    0.03772    0.03160 =
         0.03709    0.00543   -0.00509   -0.00068
AFIX 137
H23A  2    0.535582    0.647880   -0.028123    11.00000   -1.50000
H23B  2    0.680899    0.662909    0.020639    11.00000   -1.50000
H23C  2    0.522933    0.711346    0.027302    11.00000   -1.50000
AFIX   0
C24   1    0.394066    0.319079    0.253394    11.00000    0.02615    0.01709 =
         0.01448    0.00231    0.00186    0.00728
C25   1    0.250316    0.283975    0.268264    11.00000    0.02639    0.02071 =
         0.01820    0.00282    0.00090    0.00506
C26   1    0.196103    0.288599    0.333118    11.00000    0.02984    0.03351 =
         0.02236    0.00584    0.00530    0.00520
AFIX  43
H26   2    0.097792    0.266494    0.344420    11.00000   -1.20000
AFIX   0
C27   1    0.282936    0.324843    0.381424    11.00000    0.04262    0.03444 =
         0.01412    0.00143    0.00553    0.01216
AFIX  43
H27   2    0.243488    0.327964    0.425288    11.00000   -1.20000
AFIX   0
C28   1    0.426957    0.356462    0.365804    11.00000    0.04217    0.02658 =
         0.01809   -0.00348   -0.00425    0.00690
AFIX  43
H28   2    0.486950    0.380023    0.399550    11.00000   -1.20000
AFIX   0
C29   1    0.485971    0.354487    0.301559    11.00000    0.02970    0.02042 =
         0.02088    0.00232   -0.00062    0.00414
C30   1    0.153368    0.243305    0.216035    11.00000    0.02590    0.03034 =
         0.01833    0.00273    0.00172   -0.00259
AFIX  13
H30   2    0.221607    0.237179    0.176071    11.00000   -1.20000
AFIX   0
C31   1    0.010837    0.289098    0.195835    11.00000    0.04073    0.05006 =
         0.06385   -0.00870   -0.02476    0.00828
AFIX 137
H31A  2   -0.060437    0.294494    0.233687    11.00000   -1.50000
H31B  2   -0.044640    0.263832    0.159692    11.00000   -1.50000
H31C  2    0.045430    0.338577    0.181067    11.00000   -1.50000
AFIX   0
C32   1    0.103222    0.165430    0.238550    11.00000    0.08787    0.03715 =
         0.03637    0.00763   -0.01721   -0.01928
AFIX 137
H32A  2    0.197107    0.136064    0.249752    11.00000   -1.50000
H32B  2    0.045314    0.140614    0.202833    11.00000   -1.50000
H32C  2    0.035071    0.169649    0.277511    11.00000   -1.50000
AFIX   0
C33   1    0.644021    0.390417    0.285302    11.00000    0.03447    0.03248 =
         0.02556   -0.00207   -0.00324   -0.00516
AFIX  13
H33   2    0.680254    0.369694    0.241988    11.00000   -1.20000
AFIX   0
C34   1    0.627569    0.474605    0.277318    11.00000    0.05449    0.03713 =
         0.09856    0.02064   -0.01471   -0.01488
AFIX 137
H34A  2    0.593273    0.496606    0.319276    11.00000   -1.50000
H34B  2    0.549208    0.485447    0.243002    11.00000   -1.50000
H34C  2    0.729640    0.495941    0.264539    11.00000   -1.50000
AFIX   0
C35   1    0.770787    0.372919    0.336448    11.00000    0.03651    0.05866 =
         0.04080   -0.00114   -0.01141   -0.00072
AFIX 137
H35A  2    0.742137    0.395771    0.378791    11.00000   -1.50000
H35B  2    0.872303    0.393028    0.321516    11.00000   -1.50000
H35C  2    0.779443    0.318705    0.341930    11.00000   -1.50000
AFIX   0
H1    2    0.125876    0.524271    0.258128    11.00000    0.08267
HKLF    4


REM  p212121 in P2(1)2(1)2(1)
REM R1 =  0.0364 for    7650 Fo > 4sig(Fo)  and  0.0484 for all    8746 data
REM    367 parameters refined using      0 restraints

END

WGHT      0.0264      1.0648

REM Highest difference peak  0.273,  deepest hole -0.236,  1-sigma level  0.054
Q1    1   0.6037  0.2588  0.0733  11.00000  0.05    0.27
Q2    1   0.4566  0.3754  0.0949  11.00000  0.05    0.26
Q3    1   0.5256  0.2636  0.1111  11.00000  0.05    0.25
Q4    1   0.4944  0.4112  0.1267  11.00000  0.05    0.25
Q5    1   0.5721  0.3801  0.2994  11.00000  0.05    0.24
Q6    1   0.5438  0.2754  0.1251  11.00000  0.05    0.24
Q7    1   0.5399  0.1967  0.2292  11.00000  0.05    0.23
Q8    1   0.2865  0.5617  0.0708  11.00000  0.05    0.23
Q9    1   0.5192  0.3002  0.1805  11.00000  0.05    0.23
Q10   1   0.5644  0.2387  0.1786  11.00000  0.05    0.23
Q11   1   0.2260  0.3214  0.3510  11.00000  0.05    0.23
Q12   1   0.2477  0.4040  0.1277  11.00000  0.05    0.22
Q13   1   0.1982  0.2588  0.2402  11.00000  0.05    0.22
Q14   1   0.8804  0.5005  0.2827  11.00000  0.05    0.22
Q15   1   0.4991  0.6230  0.0960  11.00000  0.05    0.22
Q16   1   0.0401  0.6213  0.0717  11.00000  0.05    0.22
Q17   1   0.4097  0.6002  0.0653  11.00000  0.05    0.22
Q18   1   0.2842  0.5629  0.0436  11.00000  0.05    0.21
Q19   1   0.1414  0.6808  0.0565  11.00000  0.05    0.21
Q20   1   0.5996  0.2439  0.0090  11.00000  0.05    0.21
;
_shelx_res_checksum              54897

_shelx_hkl_file                  
;
   0   0  -3    0.11    0.99
   0   0   3   -0.09    0.94
   0   0   3   -0.17    0.82
   0   0  -4  306.80    6.65
   0   0   4  295.08    6.45
   0   0   4  296.90    6.57
   0   0  -5    1.57    1.66
   0   0   5    4.48    1.82
   0   0  -5    0.64    1.64
   0   0   5    1.56    1.56
   0   0  -6  257.91    7.47
   0   0   6  263.47    7.60
   0   0   6  269.66    7.64
   0   0  -6  251.71    7.67
   0   0  -7    7.99    2.27
   0   0   7   16.70    2.88
   0   0  -7   13.26    2.87
   0   0   7   10.81    2.47
   0   0  -8  467.98   11.56
   0   0   8  454.67   11.37
   0   0   8  449.57   11.36
   0   0  -8  441.36   11.52
   0   0  -9    4.59    2.24
   0   0   9    1.38    1.99
   0   0   9    2.90    2.21
   0   0  -9    2.36    2.27
   0   0 -10 1052.55   19.58
   0   0  10 1051.48   19.18
   0   0 -10 1021.03   19.56
   0   0  10 1139.87   19.91
   0   0 -11    0.49    2.12
   0   0  11    2.06    2.27
   0   0 -11   -0.03    2.08
   0   0  11    2.03    2.06
   0   0 -12  864.14   19.45
   0   0  12  812.73   18.49
   0   0  12  903.97   19.59
   0   0 -12  841.27   19.60
   0   0 -13    1.30    2.18
   0   0  13    1.62    2.00
   0   0  13    3.64    2.10
   0   0 -13    3.86    2.51
   0   0  14  127.36    8.64
   0   0 -14  139.41    8.38
   0   0 -14  119.68    8.23
   0   0  14  124.92    8.02
   0   0  14  133.58    8.26
   0   0  15    4.67    2.78
   0   0 -15    5.32    3.28
   0   0 -15    1.93    3.11
   0   0  15    1.74    1.96
   0   0  15    1.39    2.45
   0   0  16 1078.39   24.06
   0   0  16 1050.06   26.03
   0   0 -16 1049.99   25.34
   0   0 -16 1042.63   27.13
   0   0  17   -0.36    2.84
   0   0 -17   -0.78    3.59
   0   0  18   19.77    4.79
   0   0  18   24.89    4.74
   0   0 -18   20.87    5.30
   0   0  19    4.95    3.55
   0   0  19    7.97    3.91
   0   0 -19    0.31    3.71
   0   0  20   80.66    8.55
   0   0  20   84.58    8.09
   0   0 -20   78.11    8.96
   0   0  21    2.90    3.50
   0   0  21    1.66    2.58
   0   0 -21    2.86    3.97
   0   0  22   44.35    7.35
   0   0  22   30.35    5.48
   0   0 -22   45.60    7.70
   0   0  23    8.98    4.68
   0   0  23    3.74    3.54
   0   0 -23   -0.92    4.28
   0   0  24  111.71   11.43
   0   0 -24   83.92   10.28
   0   0  24   88.97    8.47
   0   0  25    2.88    3.92
   0   0 -25   -3.36    4.86
   0   0  26    6.56    4.19
   0   0  26    8.85    3.76
   0   0 -26    7.22    4.52
   0   0 -27    2.96    3.99
   0   0  27    2.62    3.03
   0  -1   3    1.87    1.17
   0   1  -3    2.97    1.19
   0   1  -3    2.72    1.33
   0  -1   3    1.53    1.26
   0   1   3    1.74    1.00
   0  -1  -3    0.90    1.15
   0   1  -3    1.06    0.97
   0   1  -4 2397.80   19.10
   0  -1   4 2448.66   19.18
   0   1  -4 2452.18   20.64
   0   1   4 2436.54   19.17
   0  -1   4 2433.50   18.70
   0  -1  -4 2374.47   18.98
   0   1  -4 2419.00   18.87
   0   1  -5  274.69    7.23
   0  -1   5  278.30    7.35
   0   1  -5  264.60    7.80
   0  -1   5  274.70    7.06
   0  -1  -5  259.61    7.24
   0   1   5  269.76    7.12
   0   1  -5  276.48    7.12
   0  -1  -5  273.41    7.23
   0   1  -6    3.68    1.65
   0  -1   6    5.61    1.79
   0   1  -6    4.29    2.08
   0   1   6    5.84    1.81
   0  -1   6    6.33    1.63
   0   1  -6    4.83    1.75
   0  -1  -6    5.96    2.06
   0  -1  -6    3.65    1.46
   0   1  -6    6.64    1.56
   0  -1   7   -1.04    1.63
   0   1  -7    2.11    1.56
   0   1  -7    1.27    1.78
   0  -1  -7    1.69    1.48
   0  -1   7    2.03    1.50
   0   1   7    1.58    1.56
   0   1  -7    0.94    1.68
   0   1  -7    0.03    1.59
   0  -1  -7    3.38    1.83
   0   1   8  270.31    8.86
   0  -1   8  279.05    9.05
   0   1  -8  270.25    8.84
   0   1  -8  271.41    9.87
   0  -1  -8  271.35    9.14
   0   1   8  266.03    8.85
   0   1  -8  268.15    9.08
   0  -1   8  285.91    9.04
   0  -1  -8  281.03    8.99
   0   1  -8  273.02    8.79
   0   1   9  131.82    6.65
   0  -1   9  119.22    6.54
   0   1  -9  115.97    7.09
   0   1   9  124.59    6.54
   0   1  -9  123.70    6.71
   0  -1  -9  124.39    6.72
   0  -1   9  127.76    6.51
   0  -1  -9  124.92    6.61
   0   1  -9  126.57    6.56
   0  -1  10   17.88    3.26
   0   1  10   17.91    3.08
   0   1 -10   21.97    3.87
   0  -1 -10   26.11    3.57
   0   1  10   26.38    3.60
   0  -1  10   20.10    2.97
   0   1 -10   20.20    3.23
   0  -1 -10   24.01    3.36
   0   1 -10   23.15    3.47
   0  -1  11   36.96    4.22
   0   1  11   34.32    4.05
   0   1 -11   37.03    4.79
   0  -1 -11   35.76    4.07
   0   1 -11   44.11    4.46
   0   1  11   41.47    4.34
   0  -1 -11   33.50    4.33
   0  -1  11   37.05    4.18
   0   1 -12  216.45    9.82
   0  -1 -12  215.90    9.86
   0  -1  12  211.74    9.59
   0  -1 -12  204.96    9.83
   0   1  12  230.31   10.01
   0  -1  12  196.78    9.25
   0   1  12  198.96    9.20
   0   1 -13  203.11    9.71
   0  -1  13  184.49    9.92
   0  -1 -13  182.17    9.46
   0   1  13  180.35    9.17
   0  -1  13  174.31    9.10
   0   1  13  193.20    9.65
   0  -1 -13  183.28    9.73
   0  -1  13  200.16    9.71
   0   1  13  197.73    9.77
   0  -1  14  860.19   21.93
   0  -1 -14  965.20   21.85
   0   1 -14  909.61   21.14
   0   1  14  855.26   21.84
   0   1  14  863.96   20.63
   0  -1 -14  937.23   22.29
   0   1  14  957.25   21.94
   0  -1  14  930.57   21.44
   0   1  14  959.68   22.00
   0   1  15   19.37    3.67
   0   1 -15   13.54    3.77
   0  -1  15   19.41    3.71
   0   1  15   18.77    3.77
   0  -1 -15    9.77    3.31
   0   1  15    9.47    3.38
   0  -1  15   19.71    4.46
   0   1  16    8.43    3.24
   0  -1  16    2.59    2.44
   0   1 -16   -0.65    3.40
   0  -1 -16    5.08    2.83
   0   1  16    2.37    2.64
   0  -1  16    8.83    3.64
   0  -1  17   12.00    3.20
   0  -1  17   10.83    3.20
   0   1  17    8.96    3.71
   0  -1 -17   16.50    4.66
   0   1 -17   10.41    4.10
   0  -1 -17    9.40    3.77
   0  -1  18  183.75   11.91
   0   1  18  192.46   12.12
   0  -1  18  179.91   10.90
   0   1  18  177.11   10.79
   0  -1 -18  187.29   12.65
   0   1 -18  169.93   11.99
   0  -1 -18  179.57   11.46
   0  -1  19   69.48    7.87
   0   1  19   67.95    7.59
   0  -1  19   79.82    7.69
   0   1  19   61.24    6.80
   0   1 -19   81.92    8.75
   0  -1 -19   73.01    8.36
   0  -1 -19   74.30    7.96
   0  -1  20   11.07    4.03
   0   1  20    6.66    3.17
   0  -1 -20    9.13    4.74
   0   1 -20    5.41    4.05
   0   1  20   16.41    4.72
   0  -1  20   22.64    5.83
   0   1  21    7.33    3.45
   0  -1  21    8.61    3.97
   0  -1 -21   10.19    4.66
   0   1 -21    3.21    3.40
   0   1  21   21.19    5.35
   0  -1  21   11.81    4.62
   0  -1  22   -2.52    3.34
   0   1  22    3.53    3.31
   0  -1  22    6.59    4.67
   0   1 -22    5.58    4.31
   0  -1 -22    4.07    4.40
   0   1  22    0.18    3.52
   0  -1  23   99.34    9.04
   0   1  23  106.76    9.34
   0   1 -23   99.25   10.73
   0  -1 -23   96.75   11.00
   0   1  23  107.43   10.88
   0  -1  23  101.69   10.79
   0  -1  24   80.56    8.13
   0   1  24   87.95    9.14
   0   1  24   84.22    9.95
   0  -1 -24   88.74   10.23
   0   1 -24   81.16    9.96
   0  -1  24   98.21    8.79
   0  -1  24   92.22   10.35
   0   1  25   27.66    6.69
   0  -1 -25   32.38    7.19
   0   1 -25   26.51    6.53
   0  -1  25   32.77    5.40
   0  -1  25   39.81    7.90
   0   1  26   32.21    7.19
   0  -1  26   32.32    7.61
   0   1 -26   25.66    6.68
   0  -1 -26   29.56    6.71
   0  -1  26   25.40    4.99
   0  -1 -27   -1.72    4.14
   0   1 -27    3.53    3.88
   0  -1 -28   -0.42    5.14
   0  -2  -2 1640.25   13.74
   0   2   2 1599.70   14.18
   0   2  -2 1664.65   14.41
   0  -2   2 1659.67   14.36
   0   2  -2 1639.06   14.19
   0   2   2 1684.12   13.96
   0   2   3  156.27    4.90
   0  -2  -3  169.07    4.99
   0   2   3  157.99    5.01
   0  -2  -3  174.53    4.99
   0   2  -3  164.61    5.14
   0  -2   3  168.05    5.20
   0   2  -3  170.56    4.85
   0   2  -3  172.67    3.30
   0  -2   3  169.24    3.38
   0   2  -3  157.23    5.13
   0  -2   3  149.60    4.99
   0   2   4    6.69    1.64
   0  -2   4    7.01    2.09
   0   2  -4    7.68    1.94
   0  -2   4    8.34    1.26
   0   2  -4    5.78    1.97
   0  -2   4    6.20    1.98
   0   2   4    8.93    1.95
   0   2  -4    9.15    1.88
   0  -2  -4    6.35    1.91
   0  -2   5 4180.30   29.66
   0   2  -5 4168.60   29.50
   0   2  -5 4124.18   30.53
   0  -2   5 4111.06   30.29
   0   2   5 4260.62   29.12
   0  -2  -5 4140.13   29.09
   0  -2  -5 4105.14   28.62
   0   2  -5 4157.18   28.44
   0  -2   6  374.33    9.61
   0   2  -6  374.22    9.45
   0  -2   6  363.57    9.76
   0   2  -6  373.02   10.04
   0  -2   6  357.82    8.95
   0  -2  -6  354.98    9.49
   0   2   6  355.44    9.15
   0   2  -6  368.22    9.13
   0  -2  -6  347.98    9.07
   0   2  -7  990.46   16.23
   0  -2   7  968.49   16.30
   0   2  -7  954.22   17.17
   0   2   7  999.01   16.24
   0  -2  -7  958.71   16.53
   0  -2   7  972.84   15.75
   0  -2  -7 1017.16   16.48
   0   2  -7  985.63   15.83
   0   2  -8   -0.09    1.76
   0  -2   8    1.62    2.14
   0   2  -8   -0.65    2.22
   0  -2   8   -0.67    1.55
   0  -2  -8   -0.92    1.85
   0   2   8    0.46    1.85
   0   2  -8    1.46    1.71
   0  -2  -8    1.03    1.44
   0   2  -9   26.61    3.29
   0  -2   9   28.01    3.58
   0  -2  -9   30.41    3.66
   0   2  -9   26.43    3.20
   0   2  -9   28.94    4.10
   0  -2   9   34.65    3.58
   0   2   9   21.90    3.16
   0  -2  -9   26.60    3.62
   0   2  10   74.63    5.63
   0  -2  10   77.07    5.65
   0   2 -10   71.60    5.39
   0  -2 -10   76.31    5.51
   0   2 -10   86.43    5.82
   0   2 -10   70.97    5.81
   0  -2  10   71.18    5.39
   0   2  10   83.20    5.78
   0  -2 -10   76.93    5.75
   0   2  11  438.74   13.86
   0  -2  11  427.38   13.10
   0   2 -11  412.11   12.89
   0   2  11  411.15   12.83
   0   2 -11  440.83   13.46
   0  -2 -11  456.00   13.82
   0   2 -11  423.56   14.34
   0  -2 -11  405.97   13.26
   0   2  11  444.12   13.63
   0  -2  11  448.57   13.46
   0  -2 -12  316.58   11.96
   0   2 -12  314.82   11.85
   0   2  12  280.70   11.10
   0  -2  12  262.94   10.93
   0   2 -12  259.14   10.65
   0  -2  12  301.22   11.45
   0  -2 -12  278.44   11.53
   0   2  12  308.92   11.73
   0   2  12  298.04   11.86
   0  -2  13   29.55    4.34
   0   2 -13   31.10    4.19
   0  -2 -13   33.60    4.41
   0  -2  13   32.57    4.38
   0   2  13   26.53    3.89
   0  -2  13   37.12    4.44
   0   2  13   34.75    4.56
   0  -2 -13   27.38    4.12
   0   2  13   33.32    4.45
   0   2 -14   33.60    4.43
   0   2  14   31.42    4.80
   0  -2 -14   34.28    4.55
   0  -2  14   35.83    5.11
   0   2  14   31.13    4.25
   0   2  14   28.53    4.15
   0  -2 -14   32.07    4.61
   0  -2  14   34.68    4.71
   0   2  14   32.30    4.44
   0   2  15   55.59    5.80
   0  -2  15   50.80    6.08
   0   2  15   55.51    6.19
   0  -2  15   59.83    5.97
   0   2  15   53.57    5.79
   0  -2 -15   50.55    6.10
   0   2 -15   47.02    6.00
   0  -2  16   97.25    8.30
   0   2  16   93.38    8.07
   0   2 -16   87.40    8.17
   0  -2 -16   96.72    8.14
   0  -2  17  216.84   10.80
   0  -2  17  201.66   12.11
   0   2  17  196.46   11.89
   0  -2  17  201.16   11.29
   0   2 -17  210.36   12.75
   0  -2 -17  201.80   11.81
   0   2 -18   33.80    6.07
   0   2  18   23.87    5.04
   0   2  18   28.59    5.10
   0  -2  18   31.71    5.11
   0  -2  18   42.01    6.39
   0  -2 -18   21.41    4.90
   0   2 -19   23.86    5.51
   0   2  19   18.23    4.80
   0  -2  19   15.82    4.38
   0   2  19   28.13    5.15
   0  -2  19   12.75    4.22
   0  -2 -19   25.39    5.53
   0   2 -20    3.94    3.84
   0  -2 -20   -1.88    3.85
   0   2  20   -0.55    2.77
   0   2  20    0.77    2.74
   0  -2  20   -1.33    3.29
   0  -2  20   -2.03    3.07
   0  -2 -20    7.18    4.17
   0  -2  21  220.63   14.11
   0   2  21  221.06   14.41
   0  -2  21  222.00   12.92
   0   2  21  221.95   13.05
   0  -2 -21  220.39   15.09
   0   2 -21  216.32   14.52
   0  -2 -21  238.17   14.36
   0  -2  22   52.87    6.68
   0   2  22   52.04    6.80
   0  -2  22   59.63    8.16
   0  -2 -22   45.70    7.81
   0   2 -22   52.30    7.99
   0  -2  22   51.02    6.19
   0   2  22   47.89    7.35
   0   2  23   89.15    8.71
   0  -2  23  100.19    9.13
   0  -2  23   83.12    9.67
   0  -2  23   92.38    8.19
   0   2 -23   88.46    9.95
   0  -2 -23   68.27    9.05
   0   2  23  106.43   10.75
   0  -2  24    4.08    3.25
   0   2  24   -1.85    3.20
   0   2  24    3.26    4.40
   0   2 -24    3.09    4.40
   0  -2 -24    6.51    5.31
   0  -2  24    7.97    3.41
   0  -2  24    2.58    3.90
   0   2  25   96.13   10.58
   0  -2  25  103.41   11.15
   0   2 -25   71.13    9.27
   0  -2 -25   81.45   10.46
   0  -2  25   82.69    7.88
   0   2  26    2.47    4.05
   0  -2  26   -2.11    4.51
   0  -2 -26    7.22    5.53
   0   2 -26   -0.59    3.82
   0  -2 -27   14.49    5.20
   0   2 -27   24.28    6.39
   0  -2 -28    0.74    4.42
   0   3   0    1.94    1.39
   0   3   0    0.17    0.97
   0  -3   0    0.38    1.05
   0  -3   0    0.30    1.22
   0   3  -1    7.42    1.54
   0   3   1    7.12    1.45
   0   3   1    5.86    1.39
   0  -3  -1    5.85    1.33
   0  -3   1    6.74    1.27
   0  -3   1    7.40    1.67
   0  -3  -1    6.91    1.38
   0   3   2    1.63    1.47
   0  -3  -2    1.80    1.50
   0  -3  -2    0.60    1.51
   0  -3   2    0.62    1.31
   0   3  -2    1.04    1.37
   0   3   2    0.75    1.10
   0   3   3   30.83    2.84
   0  -3  -3   28.40    2.72
   0   3   3   29.71    2.90
   0   3  -3   29.63    3.04
   0   3  -3   31.29    1.75
   0   3  -3   30.70    3.11
   0  -3   3   34.10    3.05
   0   3   4  706.24   11.81
   0  -3  -4  709.10   11.89
   0  -3  -4  703.77   11.60
   0   3   4  671.96   12.01
   0   3  -4  684.35   12.22
   0   3  -4  681.26   11.34
   0   3  -4  695.14    7.66
   0   3  -4  681.02   12.17
   0  -3   4  685.91   12.14
   0  -3  -5  698.97   12.88
   0   3   5  698.84   12.55
   0  -3  -5  704.18   12.71
   0  -3  -5  721.13   12.72
   0   3   5  724.22   13.36
   0   3  -5  711.68   13.23
   0   3  -5  721.78   12.31
   0  -3   5  723.05    8.81
   0  -3   5  718.50   13.23
   0   3  -5  694.23   13.26
   0   3  -6  286.58    9.23
   0  -3   6  287.75    9.10
   0   3   6  271.04    8.80
   0  -3   6  285.94    9.06
   0   3  -6  300.66    9.22
   0   3  -6  271.58    8.22
   0  -3  -6  269.63    8.32
   0  -3   6  286.32    6.28
   0  -3  -6  277.82    8.81
   0   3   6  284.55    8.73
   0   3  -7 1516.27   22.05
   0  -3   7 1531.80   21.87
   0   3   7 1569.40   21.97
   0   3  -7 1537.79   21.45
   0  -3   7 1539.34   21.24
   0   3  -7 1529.65   20.34
   0  -3  -7 1588.24   21.02
   0  -3   7 1571.95   15.64
   0   3   7 1539.33   20.94
   0  -3  -7 1501.08   21.21
   0   3   8   13.15    2.92
   0  -3   8   11.36    2.69
   0   3  -8   10.94    2.54
   0  -3  -8   16.46    2.86
   0   3  -8   13.58    2.60
   0   3  -8   12.15    2.87
   0  -3   8   11.55    1.86
   0  -3   8   11.37    2.81
   0   3   8   12.99    2.73
   0  -3   8   12.45    2.36
   0  -3  -8   13.58    2.70
   0   3  -9  746.91   17.36
   0   3   9  770.16   16.95
   0   3  -9  739.89   16.22
   0  -3   9  722.42   16.12
   0  -3  -9  780.58   16.58
   0   3  -9  741.78   15.93
   0  -3   9  709.97   12.42
   0  -3  -9  694.92   16.04
   0  -3   9  751.17   15.86
   0   3   9  725.91   16.06
   0   3  10  286.38   11.07
   0   3 -10  309.65   11.09
   0  -3  10  305.88   11.05
   0   3 -10  299.65   10.69
   0  -3 -10  331.79   11.31
   0   3 -10  300.40   11.67
   0  -3 -10  294.24   11.02
   0   3  10  303.51   11.01
   0  -3  10  309.02   10.83
   0   3  11   17.79    3.52
   0  -3  11   12.33    2.86
   0   3 -11   12.04    2.85
   0   3 -11   19.32    3.30
   0  -3 -11   17.74    3.47
   0   3 -11   13.96    3.43
   0  -3  11   16.31    2.93
   0  -3 -11   15.87    3.36
   0   3  11   13.52    2.87
   0   3 -12   19.71    3.54
   0  -3 -12   18.07    3.72
   0  -3  12   25.24    4.08
   0   3 -12   23.87    3.92
   0   3  12   19.93    3.77
   0  -3 -12   17.89    3.72
   0   3  12   20.44    3.55
   0  -3  12   20.38    3.55
   0   3  13   34.94    4.88
   0   3 -13   38.07    4.77
   0   3  13   31.69    4.28
   0   3  13   26.00    4.27
   0   3 -13   39.27    4.92
   0  -3 -13   39.70    5.06
   0  -3  13   39.91    5.09
   0  -3 -13   30.16    4.40
   0   3  13   28.23    4.01
   0  -3  13   41.85    4.82
   0   3  14    0.34    1.78
   0   3 -14    0.39    2.09
   0   3  14   -3.22    2.80
   0   3 -14   -1.96    2.88
   0  -3 -14   -0.48    2.29
   0  -3  14   -1.19    2.27
   0   3  14   -3.60    2.53
   0  -3 -14   -0.45    2.57
   0  -3  14    0.32    1.63
   0   3  15  108.59    8.31
   0  -3  15  117.07    8.74
   0   3  15  100.66    8.01
   0   3  15  106.07    7.72
   0  -3  15  114.74    7.91
   0  -3 -15  112.94    8.59
   0   3 -15   99.64    8.49
   0   3  16  336.01   14.94
   0  -3  16  330.29   14.83
   0   3 -16  346.97   15.65
   0  -3 -16  338.20   14.88
   0   3 -17  179.97   11.78
   0   3  17  170.75   11.25
   0  -3  17  170.62   11.16
   0   3  17  179.12   10.69
   0  -3  17  168.16   10.50
   0  -3  17  168.43    8.96
   0  -3 -17  164.37   10.78
   0   3 -18  218.54   13.50
   0   3  18  214.77   12.82
   0  -3  18  230.67   13.30
   0   3  18  221.02   12.33
   0  -3  18  236.31   12.59
   0  -3  18  245.19   11.06
   0  -3 -18  242.50   13.42
   0   3 -19  266.26   15.12
   0   3  19  273.82   14.92
   0  -3  19  283.62   15.08
   0  -3  19  278.59   14.09
   0   3  19  279.47   14.16
   0  -3  19  281.36   12.21
   0  -3 -19  280.36   14.83
   0   3 -20   67.39    8.25
   0   3  20   48.11    7.01
   0   3  20   46.50    6.56
   0  -3  20   49.45    6.41
   0  -3  20   60.13    6.13
   0  -3  20   55.61    7.36
   0  -3 -20   75.47    8.35
   0  -3  21   12.76    3.71
   0   3 -21    7.61    4.57
   0   3  21    9.35    4.12
   0  -3  21    7.77    3.62
   0   3  21    8.12    3.76
   0  -3  21    2.58    3.14
   0  -3 -21    7.43    4.08
   0  -3 -22    7.01    4.73
   0  -3  22    9.33    3.58
   0   3 -22    2.57    3.35
   0   3  22    3.98    3.42
   0  -3  22    3.16    3.31
   0   3  22    5.25    3.88
   0  -3  22    3.13    3.76
   0  -3 -22    6.80    3.86
   0   3 -23  101.80   10.43
   0  -3 -23  105.60   11.60
   0   3  23  110.31   11.11
   0  -3  23  110.65   10.99
   0  -3  23  110.08    9.62
   0   3  23  107.61    9.53
   0  -3  23  103.73    8.34
   0  -3 -23   96.74   10.21
   0  -3  24    5.46    3.61
   0   3  24   -2.20    3.45
   0   3  24    2.60    3.23
   0   3 -24   -1.52    4.10
   0  -3 -24    5.98    5.04
   0  -3  24    5.28    3.92
   0  -3  24    4.25    3.22
   0   3  25   81.09   10.36
   0  -3 -25   75.55    9.86
   0   3 -25   76.12    9.44
   0  -3  25   82.30    7.70
   0  -3  25   85.07   10.24
   0   3  26   53.30    8.32
   0  -3  26   64.24    8.87
   0   3 -26   53.44    8.23
   0  -3 -26   58.65    9.08
   0   3 -27    6.29    4.72
   0  -3 -27   12.13    4.75
   0  -3 -28    6.76    5.18
   0   4   0  792.79   12.09
   0   4   0  791.00   10.91
   0  -4   0  788.08   10.65
   0  -4   0  768.75   11.74
   0   4   0  760.39   11.73
   0   4   1    0.46    1.26
   0   4  -1    2.39    1.93
   0  -4   1   -0.38    1.26
   0  -4  -1    2.39    1.77
   0   4  -1    0.13    1.30
   0   4   1    1.46    1.55
   0  -4   1    1.19    1.77
   0  -4  -1    0.75    1.77
   0   4  -1    1.13    2.13
   0   4   1   -1.34    2.01
   0  -4  -2  220.10    6.56
   0  -4   2  220.25    5.21
   0   4   2  225.25    6.75
   0   4   2  222.84    6.65
   0   4  -2  227.79    6.95
   0  -4   2  218.53    6.87
   0  -4  -2  226.85    6.66
   0   4  -2  226.87    7.06
   0   4   2  227.92    6.93
   0   4   3   29.63    3.02
   0  -4  -3   25.79    2.81
   0   4   3   26.18    2.78
   0  -4  -3   28.10    2.76
   0  -4   3   27.63    2.99
   0   4  -3   27.45    3.15
   0   4  -3   31.70    3.07
   0   4   3   25.54    2.79
   0   4   4 1885.70   20.77
   0  -4  -4 1936.39   20.89
   0   4   4 1834.88   20.74
   0   4  -4 1973.18   22.40
   0  -4   4 1880.15   21.62
   0   4  -4 1895.37   21.60
   0   4  -4 1868.02   13.36
   0   4  -4 1885.73   19.93
   0   4   4 1931.78   21.79
   0   4   5    4.55    1.75
   0  -4  -5    5.53    2.06
   0  -4   5    5.09    2.02
   0   4  -5    3.05    2.05
   0   4   5    1.25    1.90
   0  -4  -5    0.64    1.65
   0   4  -5    3.29    1.86
   0   4  -5    2.29    0.92
   0   4  -5    3.68    1.79
   0  -4   5    2.18    1.96
   0  -4  -6   56.61    4.34
   0   4   6   53.34    4.32
   0  -4  -6   44.91    3.73
   0   4  -6   50.10    4.16
   0  -4   6   46.55    4.39
   0   4  -6   47.13    3.77
   0  -4   6   41.47    3.84
   0   4  -6   48.06    4.25
   0  -4  -6   44.92    3.92
   0   4   6   41.86    3.72
   0   4   7   58.34    4.52
   0  -4  -7   54.82    4.59
   0  -4  -7   53.75    4.36
   0  -4  -7   58.51    4.42
   0   4   7   55.62    4.73
   0   4  -7   58.34    4.72
   0   4  -7   57.59    4.40
   0  -4   7   52.06    2.91
   0   4  -7   57.38    4.91
   0  -4   7   56.27    4.69
   0  -4   8  871.58   18.12
   0   4  -8  841.38   17.96
   0  -4  -8  872.96   17.22
   0   4   8  831.19   17.62
   0  -4  -8  849.88   17.35
   0   4  -8  811.41   17.17
   0  -4   8  847.13   17.62
   0   4  -8  831.62   16.35
   0  -4   8  834.34   12.02
   0  -4  -8  835.92   17.42
   0   4   8  828.83   16.90
   0   4  -9  177.66    8.99
   0  -4   9  196.81    9.21
   0   4   9  184.69    8.99
   0  -4   9  186.49    8.69
   0   4  -9  190.27    8.83
   0   4  -9  186.38    8.31
   0  -4  -9  203.17    8.81
   0  -4   9  184.57    6.13
   0  -4  -9  178.96    8.53
   0   4   9  197.82    8.73
   0  -4   9  199.62    8.57
   0  -4  10    1.34    2.08
   0   4 -10   -1.82    2.49
   0   4  10    1.47    2.43
   0  -4  10    2.77    2.39
   0   4 -10   -1.17    2.18
   0  -4 -10   -0.38    1.46
   0   4 -10   -0.06    1.89
   0  -4  10    1.82    1.40
   0   4  10    0.11    1.85
   0  -4 -10   -2.98    2.53
   0  -4  10    0.15    1.43
   0   4  11  367.73   13.39
   0   4 -11  345.64   12.58
   0  -4  11  338.48   12.28
   0  -4 -11  361.55   12.68
   0   4 -11  371.71   12.70
   0  -4  11  347.26    9.44
   0  -4 -11  340.16   12.61
   0  -4  11  360.48   12.55
   0   4  11  357.41   12.71
   0   4  12  165.14    9.37
   0   4 -12  152.19    8.76
   0  -4 -12  163.83    8.93
   0   4 -12  162.68    8.76
   0  -4  12  162.44    9.24
   0  -4  12  152.67    6.67
   0  -4  12  163.44    8.76
   0   4  12  163.22    8.93
   0  -4 -12  158.97    9.11
   0   4  13  177.49   10.06
   0   4 -13  154.61    8.99
   0   4 -13  192.55    9.73
   0   4  13  153.18    9.31
   0  -4 -13  165.28    9.13
   0  -4  13  147.26    9.18
   0  -4  13  163.10    7.17
   0   4  13  178.18    9.61
   0  -4 -13  166.45    9.71
   0  -4  13  175.66    9.38
   0   4 -14  221.31   11.90
   0   4  14  218.51   11.40
   0  -4  14  202.28   11.20
   0   4  14  195.06   10.82
   0  -4 -14  204.96   10.48
   0   4 -14  221.91   10.65
   0   4 -14  184.41    9.99
   0  -4  14  208.88    8.51
   0  -4 -14  198.67   10.79
   0  -4  14  217.91   10.65
   0   4  14  225.43   11.08
   0   4 -15    4.05    4.32
   0  -4  15    3.63    2.19
   0   4  15    6.22    3.97
   0   4 -15   -0.16    2.15
   0  -4  15    4.27    3.58
   0  -4 -15   -1.20    3.65
   0   4 -16  745.65   23.01
   0   4  16  811.43   23.28
   0  -4  16  779.05   22.98
   0   4 -16  784.80   21.10
   0  -4  16  754.02   21.47
   0  -4  16  792.82   17.78
   0  -4 -16  823.50   23.10
   0   4 -17   24.00    5.43
   0  -4  17   31.30    4.09
   0   4  17   29.18    5.19
   0   4  17   23.82    4.81
   0  -4  17   29.86    5.34
   0  -4  17   34.85    5.90
   0  -4 -17   22.87    4.93
   0   4 -18   22.43    5.55
   0   4  18   21.74    4.63
   0   4  18   25.07    4.86
   0  -4  18   27.70    5.08
   0  -4  18   25.31    3.93
   0  -4  18   18.06    4.70
   0  -4 -18   21.55    4.85
   0   4 -19   -1.45    3.47
   0   4  19    1.74    3.27
   0  -4  19    0.68    2.92
   0   4  19    0.13    3.06
   0  -4  19    1.44    3.21
   0  -4  19    2.51    2.60
   0  -4 -19   -1.06    3.19
   0   4 -20  104.75   10.08
   0   4  20   89.55    9.15
   0  -4  20   83.48    8.93
   0  -4  20   92.72    8.65
   0   4  20   89.53    8.61
   0  -4  20  101.22    7.53
   0  -4 -20   96.85    9.18
   0   4 -21   84.08    9.64
   0  -4  21   76.27    8.79
   0   4  21   76.41    8.67
   0  -4  21   75.30    8.21
   0   4  21   79.18    8.26
   0  -4  21   74.56    6.69
   0  -4 -21   73.03    8.49
   0   4 -22    8.10    3.81
   0   4  22   -3.36    4.11
   0   4  22    0.88    2.78
   0  -4  22    4.71    2.65
   0  -4  22   -1.61    3.58
   0  -4 -22    0.14    3.80
   0  -4 -23    3.26    5.29
   0   4 -23    1.87    3.50
   0   4  23    1.62    3.48
   0   4  23   -4.06    3.55
   0  -4  23   -0.88    2.55
   0  -4  23    4.26    3.52
   0  -4 -23    3.52    4.13
   0   4 -24   43.14    7.48
   0  -4 -24   42.27    8.10
   0   4  24   41.57    7.26
   0   4  24   45.91    6.58
   0  -4  24   35.42    7.05
   0  -4  24   46.04    5.68
   0  -4 -24   43.59    7.24
   0  -4 -25   19.73    6.01
   0   4  25   21.68    6.30
   0  -4 -25    8.50    4.89
   0   4 -25   12.40    4.30
   0  -4  25   19.07    6.23
   0   4  26   29.25    6.55
   0  -4  26   31.60    7.18
   0  -4 -26   32.26    7.81
   0   4 -26   28.90    6.64
   0  -4 -27    3.79    4.10
   0   4 -27   -6.41    4.44
   0  -4 -28    5.82    4.32
   0   5   0   -0.07    1.38
   0  -5   0   -0.11    1.39
   0   5   0   -0.20    1.77
   0  -5   0    0.27    1.63
   0   5   0    1.10    1.77
   0  -5   1 3229.24   22.43
   0   5  -1 3170.82   23.02
   0   5   1 3223.33   25.76
   0  -5  -1 3200.31   24.97
   0  -5  -1 3175.93   26.45
   0   5   1 3079.89   26.77
   0  -5   1 3241.16   26.87
   0   5  -1 3160.56   27.33
   0   5  -1 3266.71   27.42
   0   5   1 3257.79   27.31
   0  -5   2 1466.20   14.77
   0  -5  -2 1495.46   18.08
   0   5   2 1498.65   18.71
   0   5  -2 1469.68   18.74
   0   5   2 1534.89   19.06
   0  -5   2 1466.10   18.77
   0   5  -2 1477.52   19.35
   0   5   2 1450.41   18.88
   0  -5  -2 1465.06   18.36
   0   5  -3   45.72    3.89
   0  -5  -3   41.31    3.44
   0   5   3   48.33    3.82
   0   5  -3   44.69    3.73
   0  -5  -3   48.82    3.86
   0   5   3   44.83    3.64
   0   5   3   36.98    3.22
   0  -5   3   43.10    3.67
   0  -5  -4  196.55    7.33
   0   5   4  188.41    7.37
   0   5   4  197.34    7.63
   0   5  -4  191.81    7.48
   0   5  -4  186.91    7.60
   0  -5   4  197.10    7.60
   0   5   4  216.23    7.65
   0  -5   5   17.61    2.95
   0  -5  -5   16.58    2.93
   0   5   5   15.66    2.50
   0  -5  -5   20.75    2.81
   0   5   5   17.17    2.84
   0   5   5   21.43    3.30
   0   5  -5   16.48    2.74
   0   5  -5   17.17    1.63
   0   5  -5   18.39    2.73
   0   5  -5   20.62    3.21
   0  -5   5   18.96    2.89
   0   5   6  764.62   15.65
   0  -5  -6  780.66   16.04
   0  -5  -6  790.13   15.58
   0   5   6  794.86   16.41
   0   5  -6  798.35   16.70
   0  -5   6  752.65   16.50
   0   5  -6  773.16   14.96
   0   5  -6  779.56    9.92
   0  -5   6  796.67   16.37
   0   5  -6  769.36   16.04
   0   5   7   27.72    3.31
   0   5  -7   27.72    3.73
   0  -5   7   26.79    3.75
   0  -5  -7   30.65    3.70
   0   5   7   30.11    3.88
   0   5  -7   26.14    3.71
   0   5  -7   22.12    3.11
   0  -5   7   33.07    4.00
   0  -5   8    6.24    2.38
   0   5  -8    8.91    2.84
   0  -5  -8    7.13    2.33
   0   5   8   10.16    3.05
   0   5  -8    6.58    2.80
   0  -5  -8    4.97    2.18
   0   5  -8    9.62    2.51
   0  -5   8    8.96    2.75
   0   5   8    4.18    1.86
   0   5  -9    2.47    2.64
   0  -5   9    1.72    2.21
   0   5   9    3.41    2.32
   0  -5  -9    3.76    2.33
   0   5  -9    1.62    1.85
   0  -5  -9    1.22    2.02
   0   5  -9    2.34    2.12
   0  -5   9    1.56    1.25
   0   5   9    2.02    1.86
   0  -5 -10  592.49   16.29
   0   5  10  608.79   16.19
   0  -5 -10  613.84   16.67
   0   5  10  593.77   17.15
   0  -5 -10  598.69   16.11
   0   5 -10  602.03   16.70
   0   5 -10  591.90   15.66
   0  -5  10  590.98   11.32
   0   5 -10  582.44   16.69
   0  -5  10  574.46   16.80
   0  -5  11   21.64    3.72
   0   5  11   19.27    3.51
   0  -5 -11   19.07    3.60
   0   5 -11   11.48    2.91
   0  -5 -11   19.26    3.52
   0   5 -11   14.67    3.11
   0  -5  11   14.35    3.28
   0  -5  11   18.91    2.49
   0  -5 -11   15.89    3.44
   0  -5  11   18.08    3.38
   0   5  11   23.24    3.89
   0  -5 -12  206.86   10.21
   0  -5 -12  212.46   10.44
   0   5  12  205.10   10.77
   0   5 -12  196.05   10.21
   0   5 -12  200.86    9.77
   0  -5  12  182.70    9.95
   0  -5  12  176.92    6.96
   0  -5 -12  189.35   10.05
   0  -5  12  206.82    9.98
   0   5  12  200.40    9.97
   0   5  13   11.56    3.39
   0  -5 -13   18.22    3.61
   0   5  13   17.19    3.72
   0   5 -13   21.73    3.73
   0  -5 -13   23.43    4.15
   0   5 -13   13.41    3.37
   0  -5  13   18.71    4.04
   0  -5  13   18.29    2.67
   0  -5  13   24.18    4.05
   0  -5 -13   20.76    4.16
   0   5  13   16.79    3.36
   0   5 -14  397.36   16.02
   0  -5  14  395.25   15.47
   0   5  14  395.04   15.39
   0   5 -14  410.67   15.22
   0  -5  14  397.53   11.42
   0   5  14  436.28   15.52
   0  -5 -14  380.78   15.06
   0  -5  14  426.50   14.98
   0   5 -15   54.88    6.43
   0   5  15   49.59    5.94
   0   5 -15   51.03    5.81
   0  -5  15   48.74    4.38
   0  -5  15   47.95    6.13
   0  -5 -15   38.61    5.63
   0   5 -16    2.55    3.18
   0   5  16    3.56    2.96
   0   5 -16    3.14    2.37
   0  -5  16    5.94    3.64
   0  -5  16    2.86    2.09
   0  -5 -16    3.56    2.97
   0   5 -17   33.29    5.86
   0   5  17   36.19    5.85
   0   5 -17   31.54    4.89
   0   5  17   35.64    5.47
   0  -5  17   36.77    4.27
   0  -5  17   38.28    6.07
   0  -5 -17   40.24    5.90
   0   5 -18  464.65   19.33
   0   5  18  438.56   18.52
   0  -5  18  448.91   18.84
   0   5  18  437.80   17.63
   0   5 -18  440.43   16.71
   0  -5  18  440.15   14.17
   0  -5 -18  437.32   18.31
   0   5 -19   -1.67    3.62
   0   5  19    3.10    2.85
   0   5  19   -2.97    2.71
   0  -5  19    2.91    2.43
   0  -5  19   -2.10    3.44
   0  -5 -19   -1.32    3.40
   0   5 -20    2.41    3.34
   0   5  20    0.16    3.15
   0   5  20    4.14    3.15
   0  -5  20    3.76    2.53
   0  -5  20    2.60    3.01
   0  -5 -20    2.87    3.00
   0   5 -21   17.99    5.25
   0   5  21   16.06    5.11
   0   5  21   12.87    4.13
   0  -5  21   15.14    5.43
   0  -5  21   14.73    3.58
   0  -5 -21   18.42    4.72
   0   5 -22   92.11    9.89
   0   5  22   88.51    9.84
   0  -5  22   90.92   10.00
   0   5  22   99.12    9.37
   0  -5  22   82.20    6.87
   0  -5 -22   79.67    9.24
   0   5 -23   -6.34    4.91
   0   5  23   -4.61    4.02
   0   5  23    3.44    3.54
   0  -5  23    9.03    3.35
   0  -5  23   -2.50    4.32
   0  -5 -23    2.15    3.81
   0   5 -24    2.76    4.01
   0   5  24    0.02    4.18
   0   5  24    2.35    2.94
   0  -5  24    1.09    4.60
   0  -5 -24    4.36    4.65
   0  -5 -25    5.10    3.96
   0  -5  25   -1.22    4.72
   0   5  25   -1.72    3.83
   0  -5 -25   -0.92    5.89
   0   5 -25    0.56    3.64
   0  -5 -26   65.54    8.96
   0  -5 -26   83.43   10.78
   0   5 -26   64.31    8.75
   0  -5 -27   11.79    5.99
   0   5 -27   16.13    5.44
   0   6   0    9.69    2.03
   0   6   0    9.59    2.06
   0  -6   0    9.68    2.08
   0  -6   0   10.24    2.37
   0   6   0   12.57    2.64
   0   6  -1   61.44    4.31
   0   6   1   59.30    4.28
   0  -6   1   63.02    3.65
   0   6  -1   57.83    3.65
   0   6   1   54.32    3.86
   0  -6  -1   61.39    4.02
   0   6   1   55.91    4.38
   0  -6   1   55.78    4.13
   0  -6  -1   56.28    4.09
   0   6  -1   52.15    4.13
   0   6   2  324.49    9.63
   0   6  -2  301.79    9.37
   0   6   2  312.17    9.28
   0  -6   2  309.50    7.46
   0  -6  -2  321.36    9.16
   0  -6  -2  302.76    9.10
   0   6  -2  308.48    9.68
   0  -6   2  279.01    8.95
   0   6   2  296.60    9.34
   0   6   3  222.19    8.35
   0  -6  -3  218.93    8.03
   0  -6   3  233.02    6.62
   0   6  -3  216.08    8.64
   0  -6  -3  212.31    7.93
   0   6   3  206.91    8.07
   0   6  -3  216.73    8.24
   0   6   3  209.19    7.95
   0  -6   3  192.66    7.93
   0  -6  -4  778.36   15.39
   0   6   4  771.35   15.84
   0   6  -4  784.81   16.36
   0   6   4  782.07   15.72
   0  -6  -4  799.58   15.51
   0   6  -4  801.33   16.10
   0   6   4  775.67   15.47
   0  -6   4  779.06   15.88
   0   6   5   53.13    4.61
   0   6   5   47.92    4.35
   0  -6  -5   54.80    4.53
   0   6  -5   55.24    4.73
   0  -6   5   57.31    4.77
   0   6   5   56.53    4.56
   0   6   6  252.70    9.76
   0   6   6  252.87    9.65
   0   6   6  251.31   10.02
   0  -6  -6  253.65    9.58
   0   6  -6  250.87   10.03
   0   6  -6  236.66    8.87
   0   6  -6  245.26    5.88
   0   6  -6  244.84    9.71
   0  -6   6  253.99    9.92
   0   6   7    1.10    1.65
   0  -6  -7   -0.64    2.05
   0   6   7    0.41    2.39
   0   6  -7   -0.81    2.26
   0   6  -7   -0.81    1.97
   0   6  -7    0.24    2.40
   0   6  -7    0.91    0.92
   0  -6   7    2.90    2.42
   0  -6  -8  497.28   14.28
   0   6   8  502.20   15.13
   0   6  -8  467.15   14.43
   0   6  -8  489.12   13.50
   0   6   8  487.74   14.13
   0   6  -8  483.70   14.39
   0  -6   8  502.11   14.94
   0  -6  -9  132.49    7.95
   0  -6  -9  143.96    8.18
   0   6   9  127.09    8.03
   0   6  -9  134.29    8.25
   0   6  -9  140.15    7.66
   0   6   9  156.21    8.44
   0  -6   9  144.83    8.53
   0   6  -9  141.34    8.15
   0   6  10    4.11    2.83
   0  -6 -10    1.39    2.24
   0   6 -10    5.47    2.74
   0  -6 -10    3.39    2.42
   0   6 -10    2.47    1.82
   0   6  10    3.46    2.63
   0  -6 -10   -0.60    2.34
   0  -6  10    1.43    2.27
   0  -6 -11  337.38   13.15
   0  -6 -11  323.27   12.51
   0   6  11  335.55   13.71
   0   6 -11  311.79   12.96
   0  -6  11  311.27   13.50
   0   6 -11  327.27   12.25
   0  -6  11  321.99   13.31
   0  -6 -11  312.72   12.79
   0   6  11  336.14   12.90
   0  -6  12  326.09   12.63
   0  -6 -12  282.33   12.50
   0   6  12  312.28   12.86
   0  -6 -12  308.21   12.91
   0   6  12  293.64   13.11
   0  -6 -12  299.85   12.41
   0   6 -12  295.77   12.86
   0  -6  12  259.39   12.59
   0   6 -12  317.53   12.44
   0   6  12  281.10   12.55
   0  -6  12  289.92    8.77
   0  -6  12  328.71   13.88
   0  -6 -13  162.36    9.89
   0   6  13  171.00    9.80
   0  -6  13  159.53    9.11
   0  -6 -13  175.33   10.03
   0   6  13  165.07   10.35
   0  -6 -13  172.30    9.70
   0   6 -13  172.47    9.42
   0   6  13  157.28    9.81
   0   6 -13  153.99    9.63
   0  -6  13  156.35   10.24
   0  -6  13  157.41    9.86
   0  -6  13  164.06    6.84
   0   6 -13  152.34    9.98
   0   6 -14   34.55    5.37
   0   6  14   30.89    5.03
   0   6 -14   35.37    5.08
   0  -6  14   29.43    4.98
   0  -6  14   32.08    3.39
   0  -6 -14   31.12    5.11
   0   6 -15   21.34    4.96
   0   6  15   15.32    4.04
   0   6 -15   15.41    3.92
   0  -6  15   18.25    3.17
   0  -6  15   16.00    4.29
   0  -6 -15   19.43    4.79
   0   6 -16    4.16    3.75
   0   6  16   -1.05    3.09
   0   6 -16    0.77    2.42
   0  -6  16   -0.42    1.78
   0  -6  16   -1.14    3.23
   0  -6 -16    2.75    3.52
   0   6 -17   68.36    7.92
   0   6  17   58.81    7.05
   0   6 -17   70.88    7.07
   0  -6  17   65.34    7.55
   0  -6  17   68.93    5.48
   0  -6 -17   67.41    7.33
   0  -6  18    2.31    0.68
   0   6 -18    0.78    3.74
   0   6  18    4.42    3.47
   0   6  18    3.40    3.25
   0  -6  18    0.24    3.31
   0  -6  18    3.63    2.24
   0  -6 -18    0.40    2.93
   0   6 -19    7.29    4.01
   0  -6  19   18.49    3.61
   0   6  19    6.62    3.71
   0   6  19   13.23    4.39
   0  -6  19    6.79    3.79
   0  -6  19   10.43    2.89
   0  -6 -19   12.03    4.35
   0   6 -20   59.67    7.89
   0   6  20   74.61    8.62
   0   6  20   72.72    8.08
   0  -6  20   73.03    6.12
   0  -6  20   78.24    8.87
   0  -6 -20   67.82    8.30
   0   6 -21    3.29    3.53
   0   6  21   17.33    4.71
   0   6  21   16.50    4.70
   0  -6  21   17.94    5.54
   0  -6  21    6.66    2.51
   0  -6 -21   12.51    4.77
   0   6 -22   12.92    5.04
   0   6  22   20.25    5.28
   0   6  22   21.27    5.26
   0  -6  22   27.40    6.07
   0  -6  22   15.50    3.22
   0  -6 -22   25.03    6.17
   0   6 -23   22.29    5.82
   0   6  23   29.29    6.58
   0   6  23   22.31    5.13
   0  -6  23   31.75    6.55
   0  -6 -23   30.18    6.44
   0   6 -24   90.46   10.03
   0   6  24  116.88   11.68
   0  -6  24  115.91   12.17
   0   6  24  100.18    9.36
   0  -6  24  119.05   11.82
   0  -6 -24  117.83   11.27
   0   6 -25   32.79    6.83
   0   6  25   36.42    7.08
   0  -6  25   36.71    7.07
   0  -6  25   33.87    7.28
   0  -6 -25   42.22    7.28
   0  -6  26   16.54    6.04
   0  -6 -26   26.06    6.74
   0   6 -26   28.65    6.46
   0  -6 -26   24.10    6.93
   0  -6 -27    0.60    4.75
   0   7   0    2.62    1.82
   0   7   0    2.47    1.83
   0  -7   0    2.69    1.69
   0  -7   0   -0.97    1.74
   0   7   0   -0.79    2.06
   0   7  -1   66.92    4.83
   0   7   1   71.57    5.13
   0  -7  -1   70.72    4.55
   0  -7   1   76.84    4.31
   0   7  -1   67.85    4.32
   0   7   1   68.67    4.69
   0   7  -1   65.24    4.98
   0  -7   1   73.17    5.00
   0  -7  -1   62.39    4.61
   0   7   1   74.68    5.26
   0   7   2  435.10   11.89
   0   7  -2  430.53   11.98
   0  -7   2  403.64    9.21
   0   7   2  428.93   11.60
   0  -7  -2  400.76   10.63
   0  -7   2  426.20   11.70
   0   7  -2  402.62   11.94
   0  -7  -2  408.11   11.32
   0   7   2  397.97   11.52
   0  -7   3   30.14    2.78
   0  -7  -3   29.75    3.56
   0   7   3   28.66    3.37
   0   7  -3   30.23    3.56
   0   7   3   31.34    3.50
   0  -7   3   27.94    3.61
   0   7   3   24.88    3.48
   0  -7  -3   31.36    3.55
   0   7  -3   24.78    3.65
   0   7   4   28.37    3.65
   0  -7   4   24.48    2.54
   0  -7  -4   28.61    3.53
   0   7  -4   25.49    3.68
   0  -7  -4   23.74    3.35
   0   7   4   20.79    3.44
   0   7  -4   29.62    3.67
   0   7   4   32.12    3.74
   0  -7   4   22.71    3.45
   0   7   5  310.95   11.23
   0  -7  -5  307.54   10.72
   0   7   5  296.24   10.72
   0   7  -5  310.92   11.33
   0   7  -5  311.72   10.97
   0  -7   5  312.76   11.10
   0   7   5  335.66   11.11
   0   7   6  414.99   12.67
   0   7   6  393.27   12.61
   0  -7  -6  419.90   12.81
   0   7   6  387.24   12.96
   0   7  -6  407.10   13.36
   0   7  -6  414.58   12.98
   0   7   6  404.76    5.24
   0   7  -6  417.52   12.20
   0   7  -6  397.98    7.71
   0  -7   6  402.39   12.99
   0   7   7 1148.06   21.92
   0  -7  -7 1125.47   21.64
   0   7   7 1091.93   22.32
   0   7  -7 1122.89   22.84
   0   7  -7 1133.33   20.59
   0   7  -7 1110.58   13.08
   0   7  -7 1110.26   21.80
   0  -7   7 1134.29   22.49
   0   7   8   23.63    3.77
   0  -7  -8   24.52    3.60
   0   7   8   24.22    4.15
   0   7  -8   25.15    4.09
   0   7  -8   29.49    3.80
   0  -7   8   28.69    4.23
   0  -7  -9  677.01   18.09
   0  -7  -9  755.11   18.78
   0   7   9  751.10   19.96
   0   7  -9  715.74   19.32
   0   7  -9  744.72   18.00
   0   7   9  771.76   19.20
   0  -7   9  668.91   18.65
   0  -7  10    1.07    1.95
   0  -7 -10    0.03    2.34
   0   7  10    1.48    2.15
   0   7 -10   -0.77    2.17
   0   7 -10    2.33    2.38
   0  -7  10   -0.56    2.63
   0  -7 -10   -2.78    2.83
   0   7  10   -2.24    2.20
   0  -7 -11  359.56   14.05
   0  -7 -11  399.39   14.52
   0   7  11  386.46   15.30
   0  -7  11  370.15   14.88
   0   7 -11  378.56   14.78
   0   7 -11  399.37   13.75
   0   7  11  356.63   14.03
   0  -7  11  394.32   15.18
   0   7  11  396.66   14.38
   0  -7  12    2.36    2.53
   0   7 -12    8.30    3.50
   0   7  12    4.37    2.96
   0  -7 -12    2.64    1.92
   0   7 -12    5.20    2.20
   0   7  12    0.16    2.04
   0  -7  12   -1.04    2.75
   0   7  12    1.56    2.23
   0  -7 -12    0.84    2.84
   0   7 -12    5.52    2.97
   0   7 -13   33.21    4.82
   0  -7  13   33.18    5.09
   0   7 -13   27.43    4.95
   0   7  13   26.67    4.67
   0   7  13   34.39    4.58
   0  -7  13   40.42    5.05
   0  -7 -13   39.34    5.61
   0  -7  13   34.10    5.33
   0   7  14   90.34    8.14
   0   7 -14   85.82    8.09
   0  -7 -14   83.22    7.67
   0   7 -14   92.86    7.91
   0  -7  14  101.70    8.88
   0   7 -15   60.41    6.54
   0   7 -15   53.37    6.72
   0   7  15   47.49    6.14
   0  -7 -15   59.44    6.70
   0  -7  15   64.97    7.67
   0   7 -16   14.33    3.63
   0   7 -16   19.60    4.42
   0   7  16    8.73    3.83
   0  -7 -16    8.28    3.79
   0  -7  16   18.91    4.59
   0   7  17   37.88    6.15
   0   7 -17   22.73    5.91
   0  -7  17   34.32    6.61
   0  -7 -17   12.39    4.53
   0   7  18    8.66    4.85
   0   7 -18   13.93    4.81
   0  -7 -18   33.99    6.16
   0  -7  18   13.71    6.13
   0   7  19   23.61    5.16
   0  -7  19   32.28    6.52
   0   7 -19   35.73    6.23
   0   7  19   35.67    6.05
   0  -7  19   35.26    4.15
   0  -7 -19   23.45    5.35
   0  -7  20   31.21    6.62
   0   7  20   35.69    6.13
   0   7 -20   36.79    6.60
   0   7  20   39.55    6.49
   0  -7  20   36.28    4.19
   0  -7 -20   34.65    6.31
   0   7  21   91.76    9.05
   0  -7  21   95.02   10.62
   0   7 -21   81.16    9.26
   0   7  21   96.81    9.96
   0  -7  21   98.49    6.84
   0  -7 -21   98.51    9.88
   0   7  22   34.26    6.77
   0  -7  22   45.40    8.37
   0   7  22   37.19    6.23
   0   7 -22   33.00    6.70
   0  -7 -22   36.23    6.74
   0   7 -23   86.37    9.73
   0   7  23   77.56    9.78
   0   7  23   74.92    8.32
   0  -7  23   88.79   10.76
   0  -7 -23   84.36    9.62
   0   7 -24    2.54    4.28
   0  -7  24    4.28    4.73
   0  -7 -24    3.45    4.67
   0   7  24    0.09    4.07
   0   7 -25   24.53    6.05
   0  -7  25   29.33    7.14
   0  -7 -25   36.18    7.33
   0   7  25   38.06    7.43
   0  -7 -26   30.31    7.06
   0  -7  26   28.93    7.36
   0   7 -26   13.73    5.03
   0  -7 -27   64.93    9.80
   0   8   0   43.80    4.35
   0  -8   0   46.59    3.86
   0   8   0   44.30    3.92
   0   8   0   42.61    4.45
   0  -8   0   42.02    4.07
   0   8  -1  296.55   10.55
   0   8   1  306.64   10.68
   0  -8   1  283.35    8.57
   0   8  -1  282.83    8.97
   0   8   1  282.45    9.58
   0  -8  -1  302.25    9.46
   0   8  -1  292.49   10.61
   0   8   1  290.23   10.45
   0  -8  -1  305.72   10.52
   0  -8   1  277.74   10.10
   0   8  -2   59.50    4.98
   0   8   2   59.34    4.93
   0  -8   2   59.62    4.04
   0   8   2   47.09    4.49
   0  -8  -2   58.22    4.66
   0  -8  -2   58.44    4.87
   0   8   2   51.38    4.89
   0   8  -2   51.96    4.88
   0  -8   2   58.29    4.94
   0  -8  -3  254.97    9.39
   0  -8   3  254.12    7.71
   0   8   3  268.86   10.28
   0   8  -3  239.15   10.24
   0  -8  -3  264.31    9.98
   0   8   3  257.72   10.14
   0   8   3  271.59   10.22
   0   8  -3  258.62   10.26
   0  -8   3  248.10    9.89
   0  -8  -4   92.23    6.31
   0   8   4  101.15    6.82
   0  -8   4  104.53    5.09
   0  -8  -4   95.30    6.17
   0   8   4  100.92    6.95
   0   8  -4  102.80    7.01
   0   8  -4   92.88    6.44
   0   8   4   90.27    6.39
   0  -8   4   98.72    6.71
   0  -8   5  288.08    8.06
   0   8   5  279.38   11.20
   0  -8  -5  288.66   10.84
   0   8  -5  307.04   11.56
   0   8   5  304.54   11.22
   0  -8   5  300.35   11.60
   0   8   6    6.17    2.48
   0  -8  -6    8.49    2.79
   0   8  -6    9.22    2.71
   0  -8   6    5.42    2.84
   0   8   6    6.22    2.48
   0   8  -6    6.46    2.68
   0   8   7  421.28   13.81
   0  -8  -7  435.68   14.01
   0   8   7  422.04   14.50
   0   8  -7  414.33   14.55
   0   8  -7  423.40   13.27
   0   8  -7  406.01    8.38
   0  -8   7  410.20   14.34
   0  -8   8   72.36    6.62
   0   8   8   76.15    6.29
   0  -8  -8   66.86    6.19
   0  -8  -8   72.47    6.07
   0   8   8   71.65    6.59
   0   8  -8   81.55    6.86
   0   8  -8   76.66    6.07
   0   8  -8   70.02    3.53
   0  -8   8   72.41    6.63
   0  -8  -9  394.30   14.50
   0  -8  -9  467.68   15.44
   0   8   9  467.33   16.33
   0   8  -9  451.82   16.09
   0   8  -9  449.96   14.44
   0  -8   9  456.88   15.89
   0  -8   9  420.11   15.44
   0   8   9  440.15   15.10
   0  -8  10   11.20    3.39
   0   8  10   11.65    2.99
   0  -8 -10   11.41    3.55
   0  -8 -10   10.57    3.24
   0   8  10    7.47    3.10
   0   8 -10    8.91    2.85
   0   8  10    4.56    2.66
   0   8 -10    7.31    2.54
   0  -8  10    5.32    2.81
   0   8  11    7.38    2.52
   0  -8 -11    8.58    3.07
   0  -8 -11    4.50    2.31
   0   8  11    6.03    2.60
   0   8 -11    8.80    3.23
   0   8  11    7.82    2.77
   0   8 -11    8.64    2.60
   0  -8  11    8.35    3.08
   0  -8  11   12.28    3.91
   0   8 -11    8.30    3.43
   0   8 -12   62.70    6.68
   0  -8  12   58.06    6.31
   0  -8 -12   60.40    6.09
   0   8 -12   70.20    6.26
   0   8  12   56.21    6.33
   0   8 -12   58.92    6.36
   0   8  12   68.30    6.55
   0  -8  12   60.53    6.99
   0  -8 -12   71.94    6.99
   0  -8  13   48.83    6.06
   0   8 -13   43.11    5.91
   0   8  13   36.69    5.43
   0   8 -13   49.46    6.02
   0  -8  13   35.79    5.64
   0  -8 -13   39.18    5.71
   0   8  14  248.93   13.04
   0   8 -14  244.88   12.83
   0  -8  14  242.72   13.73
   0  -8  14  277.89   13.84
   0   8 -14  243.67   13.25
   0  -8 -14  246.53   13.08
   0   8 -15    0.52    3.03
   0   8  15   -1.43    3.30
   0   8 -15   -2.33    2.84
   0  -8  15    5.68    3.77
   0  -8 -15   -1.74    3.11
   0   8 -16   19.30    4.93
   0  -8  16   19.17    5.36
   0  -8 -16   18.71    4.61
   0   8  16   21.71    4.62
   0   8 -17   13.74    4.29
   0  -8  17    7.85    3.87
   0  -8 -17   19.18    4.80
   0   8  17   13.13    4.27
   0   8 -18   21.02    4.92
   0  -8  18   27.23    5.90
   0  -8 -18   24.46    5.29
   0   8  18   25.93    5.71
   0   8 -19   57.95    7.99
   0   8  19   60.91    7.79
   0  -8  19   70.75    9.19
   0  -8 -19   49.93    7.39
   0   8 -20   30.11    6.53
   0   8  20   28.13    6.10
   0   8  20   34.32    6.23
   0  -8  20   26.62    6.37
   0  -8 -20   32.45    6.30
   0   8  21  130.71   11.83
   0  -8  21  113.26   11.85
   0   8  21  102.14    9.70
   0   8 -21  121.29   11.13
   0  -8 -21  119.46   11.27
   0   8 -22   -1.74    3.82
   0   8  22   -3.09    4.68
   0   8  22    0.11    3.26
   0  -8  22    0.19    4.28
   0  -8 -22    2.71    4.21
   0   8 -23   28.99    6.39
   0   8  23   32.04    7.22
   0   8  23   29.91    5.98
   0  -8  23   39.91    8.13
   0  -8 -23   21.19    5.61
   0   8 -24    3.61    3.53
   0  -8  24    8.68    5.11
   0  -8 -24   10.32    5.25
   0   8  24    6.73    5.37
   0  -8 -25   87.22   10.20
   0  -8  25   99.39   11.73
   0   8 -25   74.99    9.18
   0   8 -26   18.18    5.38
   0   9   0   -1.24    2.44
   0  -9   0   -2.23    2.06
   0   9   0   -0.40    1.87
   0  -9   0   -0.60    2.21
   0   9   0    0.62    2.07
   0   9  -1   11.40    2.82
   0   9   1   12.73    2.96
   0  -9  -1   15.77    2.90
   0   9   1   16.92    3.16
   0  -9   1   12.16    2.59
   0   9  -1   16.86    2.85
   0   9   1   15.56    3.32
   0  -9   1   16.07    3.19
   0   9  -1   16.33    3.33
   0  -9  -1   10.22    2.92
   0   9   2  228.89   10.02
   0   9  -2  202.32    9.38
   0   9   2  212.23    9.14
   0  -9  -2  209.76    8.75
   0  -9   2  205.52    7.48
   0  -9  -2  214.11    9.37
   0  -9   2  211.52    9.53
   0   9   3  609.51   16.06
   0  -9   3  605.07   12.41
   0  -9  -3  602.49   15.06
   0   9   3  635.97   16.39
   0   9  -3  654.60   16.95
   0  -9   3  599.13   16.37
   0  -9  -3  628.20   16.14
   0   9   4   11.37    3.01
   0  -9  -4   12.66    2.94
   0  -9   4    9.63    2.08
   0   9  -4    9.99    2.92
   0   9   4   14.73    3.14
   0  -9   4   15.34    3.16
   0  -9  -4   14.83    3.19
   0   9   5   51.83    5.28
   0  -9   5   47.49    3.61
   0  -9  -5   50.75    5.00
   0   9  -5   46.18    5.13
   0   9   5   57.58    5.52
   0  -9   5   50.08    5.24
   0   9   6 1101.38   23.88
   0  -9  -6 1114.07   22.75
   0   9  -6 1138.36   23.70
   0  -9   6 1162.04   24.34
   0   9   6 1132.37   23.12
   0   9   7  285.73   11.97
   0   9  -7  289.22   12.81
   0  -9  -7  290.54   12.00
   0   9   7  269.96   12.20
   0   9  -7  266.79   12.30
   0   9  -7  292.50   12.36
   0   9  -7  303.77   11.59
   0   9   7  280.12    5.21
   0   9  -7  277.70    7.35
   0  -9   7  285.55   12.53
   0  -9   8   -0.95    2.35
   0   9   8   -1.05    2.05
   0  -9  -8    0.57    1.91
   0   9  -8    2.66    2.96
   0  -9  -8    6.54    2.70
   0   9   8    0.15    2.66
   0   9   8   -0.19    2.64
   0   9  -8   -0.47    2.34
   0   9  -8    1.42    1.67
   0   9  -8    0.57    0.94
   0  -9   8    1.05    2.08
   0   9   9  131.13    8.40
   0  -9   9  120.90    8.87
   0  -9  -9  111.71    8.21
   0  -9  -9  123.42    8.34
   0   9   9  114.17    8.55
   0   9  -9  118.51    8.53
   0   9  -9  123.65    7.75
   0   9   9  110.87    8.09
   0   9  -9  117.48    4.75
   0  -9   9  117.68    8.49
   0  -9 -10  451.68   16.40
   0  -9 -10  522.64   16.85
   0   9  10  502.55   17.77
   0   9  10  483.32   16.73
   0   9 -10  530.60   16.17
   0   9 -10  503.94   17.14
   0  -9  10  511.02   17.69
   0   9  10  516.54   16.95
   0  -9  10  490.87   17.74
   0   9 -10  516.67   17.92
   0  -9 -11   49.04    6.02
   0   9 -11   69.06    7.00
   0  -9 -11   75.68    6.82
   0   9  11   61.92    6.64
   0   9 -11   66.26    6.19
   0   9  11   59.53    6.14
   0  -9  11   56.41    6.69
   0  -9  11   61.95    6.74
   0   9 -11   60.03    6.48
   0  -9  12   31.10    5.28
   0   9 -12   17.87    4.18
   0   9  12   24.51    4.92
   0   9 -12   26.75    4.71
   0  -9  12   31.33    5.73
   0  -9 -12   27.19    4.96
   0   9  13  189.72   11.53
   0   9 -13  198.37   11.72
   0  -9  13  181.44   11.96
   0  -9  13  194.46   11.55
   0   9 -13  195.25   11.64
   0  -9 -13  173.40   11.11
   0   9  14  111.45    9.42
   0  -9  14  120.93    9.98
   0   9 -14  129.17    9.66
   0   9 -14  126.10    9.71
   0  -9 -14  120.96    9.59
   0   9  15  121.03    9.91
   0  -9  15  134.04   10.84
   0   9 -15  111.72    9.37
   0  -9 -15  135.27   10.30
   0   9 -16    0.63    3.28
   0  -9  16    4.35    4.00
   0  -9 -16    3.89    3.60
   0   9  16    5.01    3.34
   0   9 -17    3.33    3.45
   0  -9  17    0.69    4.21
   0  -9 -17    1.75    2.78
   0   9  17   -0.69    3.04
   0   9 -18   35.59    6.53
   0   9  18   37.31    6.62
   0  -9  18   37.82    6.98
   0  -9 -18   53.28    7.30
   0   9  19   91.06    9.68
   0  -9  19   88.69   10.01
   0   9 -19   96.98    9.94
   0  -9 -19  101.91    9.90
   0   9 -20   26.49    6.20
   0   9  20   27.96    5.95
   0  -9  20   24.82    6.16
   0  -9 -20   21.67    5.51
   0   9 -21    7.93    4.29
   0   9  21   11.69    4.57
   0   9  21    5.11    3.60
   0  -9  21    6.30    5.37
   0  -9 -21    6.51    4.42
   0   9 -22   25.29    6.11
   0   9  22   47.66    7.90
   0   9  22   41.34    6.70
   0  -9  22   45.39    8.35
   0  -9 -22   52.62    8.14
   0   9 -23   51.74    7.78
   0   9  23   53.13    8.55
   0   9  23   54.67    7.30
   0  -9  23   60.53    9.16
   0  -9 -23   47.91    7.81
   0   9 -24   -0.14    3.81
   0  -9  24    8.91    4.83
   0  -9 -24    0.27    4.58
   0   9  24    9.95    5.17
   0   9 -25    2.57    4.09
   0  -9  25    8.57    5.69
   0  -9 -25    7.17    4.80
   0  10   0   13.78    3.36
   0 -10   0   18.63    3.63
   0 -10   0   18.63    2.93
   0  10   0   13.95    2.96
   0  10   1   87.29    6.58
   0  10  -1   81.88    6.44
   0 -10  -1   85.99    6.51
   0 -10   1   72.57    5.97
   0 -10  -1   73.43    5.30
   0  10  -1   76.49    5.31
   0  10   1   81.58    5.93
   0 -10   1   80.12    5.17
   0  10  -2  510.35   15.77
   0  10   2  528.57   15.75
   0 -10  -2  497.56   15.05
   0 -10   2  511.61   15.44
   0  10   2  495.40   14.80
   0 -10   2  505.66   12.18
   0 -10  -2  512.46   13.99
   0 -10  -3   65.65    5.72
   0 -10  -3   76.86    5.79
   0 -10   3   73.61    4.74
   0  10   3   61.39    5.69
   0  10   3   79.10    6.35
   0  10  -3   72.50    6.14
   0 -10   3   82.44    6.69
   0 -10  -4  773.41   18.98
   0  10  -4  797.63   20.09
   0  10   4  847.48   20.27
   0 -10   4  783.40   19.95
   0 -10   4  756.19   14.26
   0  10   4  759.48   19.45
   0 -10  -5   14.28    3.28
   0  10   5   10.80    2.63
   0  10  -5    8.11    2.81
   0 -10   5   17.26    3.88
   0 -10   5    9.55    2.09
   0  10   5   12.48    3.32
   0  10  -6   30.75    4.74
   0 -10  -6   21.33    3.68
   0 -10   6   31.41    3.11
   0  10   6   25.14    3.99
   0  10   6   22.87    4.09
   0  10  -6   23.45    4.02
   0  10   6   30.61    4.33
   0 -10   6   26.11    4.25
   0 -10  -7   42.27    5.16
   0 -10  -7   50.09    5.47
   0  10  -7   43.67    5.59
   0  10   7   45.80    5.47
   0 -10   7   45.47    3.78
   0  10   7   40.65    5.15
   0  10  -7   46.55    5.33
   0  10  -7   45.55    5.69
   0  10   7   43.27    5.30
   0 -10   7   48.81    5.58
   0  10   7   44.63    5.21
   0 -10   7   59.52    6.53
   0  10   8  381.64   14.34
   0 -10   8  364.86   15.25
   0 -10  -8  344.41   14.30
   0 -10  -8  398.30   14.76
   0  10   8  340.38   14.02
   0  10  -8  331.33   14.49
   0  10   8  374.94   15.25
   0  10   8  368.54   14.39
   0  10  -8  346.13   14.58
   0  10  -8  331.88    8.29
   0  10  -8  368.87   13.41
   0 -10   8  365.83   14.84
   0  10   9   -1.46    2.30
   0 -10   9   -1.37    2.80
   0 -10  -9    1.23    2.20
   0 -10  -9   -2.06    2.65
   0  10  -9   -2.07    2.90
   0  10   9   -1.75    2.31
   0  10  -9   -0.10    2.90
   0  10   9    1.66    2.83
   0  10  -9    1.77    2.10
   0  10  -9   -0.29    0.99
   0 -10   9    1.03    2.83
   0  10  10    4.19    2.44
   0 -10  10   -1.35    2.74
   0 -10 -10    2.31    3.41
   0  10 -10    2.50    3.23
   0 -10 -10    2.85    2.35
   0  10  10    2.78    2.77
   0  10  10    1.07    2.53
   0 -10  10    3.43    2.69
   0  10 -10    1.29    2.42
   0  10 -10    2.20    2.65
   0 -10  11    7.75    2.88
   0  10  11    6.65    3.37
   0  10 -11    6.14    2.96
   0 -10  11    8.56    3.18
   0 -10 -11    4.87    3.09
   0  10 -12  173.13   11.02
   0 -10  12  167.93   10.86
   0  10  12  169.34   10.92
   0  10 -12  163.18   10.83
   0 -10  12  164.29   11.33
   0 -10 -12  176.64   11.25
   0  10 -13   26.79    5.18
   0 -10  13   32.81    5.85
   0 -10 -13   28.14    5.35
   0  10  13   28.71    5.34
   0  10 -14    6.52    3.65
   0 -10  14   -3.14    3.60
   0 -10 -14    1.01    3.19
   0  10  14    6.97    3.87
   0  10 -15   59.98    7.66
   0  10  15   59.64    7.17
   0 -10  15   63.08    8.02
   0 -10 -15   50.81    6.88
   0  10  16  121.56   10.26
   0 -10  16  140.85   11.57
   0  10 -16  134.58   10.84
   0 -10 -16  119.48   10.24
   0  10  17   74.77    8.40
   0 -10  17   70.47    8.74
   0  10 -17   74.70    8.57
   0 -10 -17   75.00    8.58
   0  10 -18   10.01    4.93
   0 -10  18    8.37    4.64
   0 -10 -18    3.09    3.34
   0  10  18    7.67    4.40
   0  10 -19    3.00    3.66
   0  10  19   -0.18    3.53
   0 -10  19   -1.90    4.03
   0 -10 -19    0.79    3.28
   0  10  20  150.17   12.59
   0 -10  20  141.37   12.85
   0  10 -20  146.32   12.17
   0 -10 -20  144.54   12.21
   0  10 -21    3.36    3.50
   0  10  21    3.66    3.58
   0 -10  21    8.59    4.89
   0 -10 -21   -0.09    4.41
   0  10 -22    5.30    4.05
   0  10  22    5.07    3.76
   0  10  22   -0.52    3.19
   0 -10  22    1.23    4.39
   0 -10 -22   -3.78    4.64
   0  10 -23   10.38    4.76
   0  10  23   15.19    5.36
   0 -10  23   21.18    6.62
   0 -10 -23   13.71    5.74
   0  10  23   19.40    5.72
   0  10 -24   61.36    8.60
   0 -10 -24   61.24    9.20
   0 -10  24   64.59    9.82
   0  10 -25   -1.04    4.40
   0  11   0    3.63    2.44
   0 -11   0    2.33    1.89
   0  11   0    0.45    1.88
   0 -11   0   -0.96    2.28
   0  11   1   20.06    3.80
   0  11  -1   21.12    3.60
   0  11   1   27.25    3.93
   0 -11  -1   26.41    3.71
   0 -11   1   26.40    3.41
   0  11  -1   19.06    3.17
   0 -11   1   21.02    3.67
   0 -11  -1   23.77    3.70
   0  11   2  281.97   12.10
   0  11  -2  293.10   12.56
   0 -11   2  268.02    9.37
   0 -11  -2  279.78   10.76
   0  11   2  278.52   11.59
   0 -11   2  275.18   11.97
   0 -11  -2  272.55   11.74
   0 -11   3  101.58    5.82
   0  11   3   99.42    7.35
   0  11   3  110.21    7.72
   0  11  -3   96.14    7.29
   0 -11   3  106.29    7.78
   0  11  -3  104.61    7.81
   0  11   3  105.78    7.74
   0 -11  -3  113.37    7.76
   0  11   4   63.06    6.17
   0 -11   4   65.31    4.59
   0  11   4   71.92    6.48
   0  11  -4   59.49    5.98
   0 -11  -4   66.64    6.05
   0  11  -4   66.91    6.33
   0  11   4   67.28    6.23
   0 -11   4   68.11    6.33
   0 -11   5  179.65    7.10
   0  11   5  185.41   10.45
   0  11  -5  171.67   10.15
   0  11   5  180.28   10.12
   0 -11  -5  180.73    9.90
   0  11  -5  167.78    9.82
   0  11   5  173.39    9.75
   0 -11   5  169.07   10.39
   0 -11  -5  181.28   10.63
   0 -11   5  175.87   10.21
   0  11   6  117.36    8.54
   0 -11   6  112.84    5.77
   0  11  -6  105.58    8.34
   0 -11  -6  121.17    8.20
   0  11   6  121.53    8.49
   0  11  -6  117.20    8.38
   0 -11  -6  120.69    8.71
   0  11   6  117.39    8.17
   0 -11   6   97.42    8.00
   0 -11   6  114.78    8.49
   0 -11  -7   93.11    7.82
   0  11  -7   96.82    8.15
   0  11   7  102.91    8.09
   0 -11  -7  114.03    8.06
   0  11   7  104.46    8.03
   0 -11   7  108.61    5.62
   0  11   7   97.60    7.96
   0  11  -7   95.48    7.70
   0  11  -7  119.15    8.94
   0 -11   7  109.36    8.42
   0  11   7  112.90    8.03
   0 -11   7   89.91    7.97
   0  11   8   -0.10    1.79
   0 -11   8    3.94    2.77
   0 -11  -8    3.72    2.91
   0 -11  -8    1.37    2.09
   0  11  -8    2.87    2.67
   0 -11   8    0.94    1.56
   0  11   8    1.54    2.87
   0  11   8    2.30    2.52
   0  11  -8   -0.48    2.68
   0  11   8    0.72    2.70
   0  11  -8    2.79    1.39
   0  11   8    2.45    0.92
   0  11  -8    2.35    2.70
   0 -11   8   -1.06    2.84
   0 -11   9   53.13    6.53
   0 -11  -9   55.24    6.70
   0  11  -9   58.97    7.07
   0 -11  -9   72.54    6.81
   0  11   9   59.16    6.72
   0 -11   9   57.68    4.54
   0  11   9   61.90    6.66
   0  11   9   59.95    6.51
   0  11  -9   61.20    6.69
   0  11  -9   61.90    3.73
   0 -11   9   59.94    6.66
   0 -11  10  269.91   14.17
   0 -11 -10  254.85   13.37
   0  11 -10  262.22   13.86
   0  11  10  268.41   13.38
   0  11 -10  256.92    7.16
   0 -11  10  279.30   13.70
   0  11  11   15.64    4.61
   0  11 -11   16.92    4.29
   0 -11  11   15.87    4.71
   0 -11 -11   14.05    4.31
   0  11  12   13.95    4.18
   0  11 -12   17.21    4.74
   0 -11  12   20.94    5.04
   0 -11 -12    8.47    3.76
   0 -11  13   80.53    8.69
   0 -11 -13   80.02    8.11
   0  11  13   85.68    8.41
   0 -11  14  108.65    9.91
   0 -11 -14  126.56   10.19
   0  11  14  115.33    9.77
   0 -11  15  208.45   13.93
   0 -11 -15  211.47   13.41
   0  11  15  218.93   13.55
   0  11 -16   20.55    5.21
   0 -11  16   11.07    4.60
   0 -11 -16   16.16    4.88
   0  11  16   12.75    4.03
   0  11 -17    0.27    3.63
   0 -11  17   -5.42    4.42
   0 -11 -17    6.55    3.73
   0  11  17    5.21    4.12
   0  11 -18  200.46   13.84
   0 -11  18  203.53   14.94
   0 -11 -18  217.57   14.58
   0  11  18  189.95   13.67
   0  11 -19   64.21    8.52
   0 -11  19   69.53    9.42
   0 -11 -19   62.02    8.14
   0  11  19   72.13    8.94
   0  11 -20    4.96    4.30
   0 -11  20    2.02    3.60
   0 -11 -20    1.52    4.42
   0  11  20    5.34    4.26
   0  11 -21    3.36    3.88
   0 -11  21   -2.45    5.05
   0 -11 -21    5.30    4.59
   0  11  21   -0.90    3.99
   0  11 -22   50.98    7.66
   0 -11  22   63.91    9.76
   0 -11 -22   62.13    8.54
   0  11  22   75.09    9.83
   0  11 -23   -0.57    3.83
   0 -11  23    0.66    4.73
   0 -11 -23   -1.78    3.42
   0  11  23   -3.70    4.77
   0 -11 -24   12.49    5.00
   0 -11  24   10.94    5.61
   0  11 -24   12.97    5.06
   0  11 -25   -3.18    3.90
   0  12   0   84.95    7.05
   0  12   0   80.14    7.03
   0 -12   0   73.03    6.43
   0  12   0   84.32    6.52
   0 -12   0   98.75    6.36
   0  12   1   92.56    7.33
   0 -12  -1  101.01    7.99
   0  12  -1   94.74    7.39
   0 -12   1   93.66    7.82
   0  12   1   93.75    7.62
   0 -12  -1   93.27    7.32
   0  12  -1   84.29    7.35
   0 -12   1  104.34    7.69
   0 -12  -1   90.93    6.29
   0 -12   1   91.68    5.94
   0  12   1   88.35    6.82
   0 -12   2   34.12    4.97
   0  12   2   31.74    4.46
   0  12  -2   40.34    5.05
   0 -12  -2   30.82    4.86
   0 -12   2   38.29    4.90
   0  12   2   33.02    5.07
   0  12  -2   32.62    4.80
   0 -12  -2   36.12    4.70
   0  12   2   33.75    4.60
   0 -12   2   43.64    4.18
   0  12  -3   30.84    4.91
   0  12   3   28.97    4.75
   0 -12  -3   29.02    4.53
   0 -12   3   31.96    5.18
   0 -12  -3   30.63    4.88
   0  12   3   31.65    4.65
   0  12  -3   28.51    4.25
   0 -12   3   25.97    4.39
   0 -12   3   25.97    3.29
   0  12   3   25.80    4.27
   0  12   4    3.01    2.61
   0 -12  -4    2.12    2.17
   0  12  -4    1.14    2.62
   0  12   4    5.22    3.02
   0 -12   4    3.81    1.76
   0 -12  -4    4.57    2.88
   0 -12   4    2.33    2.77
   0  12  -4    3.72    2.28
   0  12   4    4.85    2.30
   0 -12   4    0.84    1.88
   0  12  -5  177.46   10.89
   0  12   5  202.19   11.12
   0 -12  -5  197.04   10.59
   0  12  -5  192.83   10.73
   0 -12   5  188.01   11.42
   0  12   5  187.51   10.48
   0 -12  -5  191.76   11.32
   0  12   5  188.41   10.81
   0 -12   5  189.18    7.69
   0 -12   5  192.51   11.03
   0  12   6   74.88    7.29
   0 -12   6   65.84    4.57
   0  12   6   65.95    6.51
   0 -12   6   67.88    7.30
   0 -12  -6   61.94    6.68
   0 -12   6   68.64    6.84
   0  12  -6   68.21    7.36
   0 -12  -6   79.09    7.04
   0  12   6   69.27    6.71
   0  12   7  238.62   12.39
   0 -12   7  220.70    8.02
   0  12   7  213.04   11.89
   0  12  -7  204.27   11.98
   0  12   7  190.50   11.13
   0 -12  -7  218.09   11.29
   0 -12   7  219.46   12.04
   0 -12  -7  224.75   12.28
   0 -12   7  229.34   12.74
   0 -12   8   62.57    7.26
   0  12   8   66.10    7.05
   0 -12   8   64.83    4.57
   0  12   8   66.50    6.95
   0  12  -8   65.86    7.40
   0  12   8   73.74    7.44
   0 -12  -8   66.52    7.18
   0  12  -8   65.58    4.11
   0  12   8   74.44    3.49
   0 -12   8   73.47    7.32
   0  12  -9  364.43   16.56
   0 -12   9  338.75   10.20
   0  12   9  349.81   15.50
   0  12   9  351.34   15.36
   0 -12  -9  347.57   15.64
   0  12  -9  350.30    8.96
   0 -12   9  363.70   16.64
   0  12 -10   45.20    6.55
   0 -12  10   45.35    4.20
   0  12  10   50.91    6.31
   0 -12 -10   42.60    6.50
   0  12 -10   51.15    3.48
   0 -12  10   50.18    6.76
   0 -12 -11  370.33   16.70
   0 -12  11  360.84   17.10
   0  12 -11  367.72   17.44
   0  12  11  357.16   16.32
   0 -12 -12   90.36    8.67
   0 -12  12   84.41    8.68
   0  12 -12   90.08    9.28
   0  12  12   79.78    8.18
   0 -12 -13   17.19    4.48
   0 -12  13   14.65    4.44
   0  12 -13   11.36    3.92
   0  12  13   16.65    5.01
   0 -12 -14   -3.09    3.13
   0 -12  14   -0.35    3.66
   0  12 -14    6.74    4.59
   0  12  14    0.75    2.82
   0  12  15   35.61    6.17
   0 -12 -15   33.99    6.10
   0 -12  15   36.35    6.74
   0  12  16   35.12    6.29
   0 -12 -16   44.46    6.99
   0 -12  16   50.42    7.72
   0  12  17   57.63    7.96
   0 -12 -17   75.41    8.91
   0 -12  17   49.74    8.09
   0  12  18   -0.56    3.46
   0 -12 -18   -2.85    3.68
   0 -12  18    3.29    3.99
   0  12  19   33.56    6.96
   0 -12 -19   34.67    6.74
   0 -12  19   29.07    7.21
   0  12  20   89.73   10.33
   0 -12 -20  100.32   10.95
   0 -12  20   72.88    9.95
   0  12  21   76.33    9.71
   0 -12 -21   80.69    9.80
   0 -12  21   70.76   10.00
   0  12  22   25.15    6.10
   0 -12  22   28.42    7.32
   0 -12 -22   15.58    5.56
   0 -12  23    1.29    5.01
   0 -12 -23    7.94    4.76
   0  13   0    1.88    2.27
   0 -13   0    1.92    2.45
   0  13   0    3.84    3.35
   0 -13   0    2.31    2.70
   0 -13   0    4.71    2.35
   0  13   0    4.77    2.61
   0  13  -1    2.43    2.26
   0 -13  -1    0.94    3.21
   0  13   1    0.59    2.68
   0 -13   1    3.54    3.44
   0  13  -1   -1.13    2.64
   0 -13  -1    3.42    2.38
   0  13   1   -0.42    2.88
   0 -13   1   -2.36    2.78
   0  13   1    0.69    2.06
   0 -13   1    1.74    1.99
   0 -13   2    5.07    3.05
   0 -13  -2    4.65    2.97
   0  13  -2    5.87    2.63
   0  13   2    3.08    2.49
   0 -13  -2    2.41    2.05
   0 -13   2    6.49    2.74
   0 -13   2    4.96    2.14
   0  13   2    5.33    2.39
   0 -13  -3  761.49   21.00
   0  13  -3  710.91   21.45
   0  13   3  740.49   21.50
   0 -13  -3  737.96   22.51
   0 -13   3  746.55   22.58
   0 -13   3  761.44   21.99
   0  13   3  721.54   20.39
   0 -13   3  746.93   16.10
   0  13   4    2.18    2.30
   0 -13   4    2.38    1.79
   0  13  -4    0.92    3.00
   0  13   4    1.55    3.05
   0 -13  -4    2.57    2.93
   0 -13  -4    1.84    2.36
   0 -13   4    0.98    2.54
   0 -13   5   68.23    4.95
   0  13   5   65.71    6.80
   0  13   5   69.77    7.19
   0  13  -5   65.50    7.28
   0 -13  -5   75.29    6.98
   0 -13   5   77.23    7.72
   0 -13  -5   61.33    7.12
   0  13   6    3.89    3.28
   0  13   6   -3.02    3.69
   0 -13   6    0.18    1.61
   0  13  -6   -0.28    3.14
   0 -13   6    1.60    3.01
   0 -13  -6   -0.71    3.46
   0 -13   7  289.23    9.44
   0  13   7  300.14   14.39
   0  13   7  323.03   14.89
   0  13   7  292.03   14.03
   0  13  -7  269.01   14.18
   0 -13   7  300.14   15.26
   0 -13  -7  273.88   14.08
   0 -13   8   28.68    3.16
   0  13   8   31.87    5.27
   0 -13  -8   35.73    6.00
   0  13   8   36.26    5.83
   0  13  -8   24.85    4.97
   0 -13   8   30.73    5.42
   0  13  -9   55.88    7.27
   0  13   9   64.22    7.41
   0 -13   9   73.38    4.84
   0 -13  -9   59.68    7.12
   0  13   9   69.24    7.46
   0  13  -9   69.17    4.24
   0  13   9   68.17    2.74
   0 -13   9   56.96    7.31
   0  13 -10   67.66    7.94
   0 -13  10   83.03    5.30
   0 -13 -10   84.03    8.47
   0  13  10   73.60    7.80
   0  13 -10   79.10    4.26
   0 -13  10   63.81    7.97
   0 -13  11  229.24    8.66
   0 -13 -11  239.66   14.05
   0  13  11  226.86   13.31
   0  13 -11  247.67   14.69
   0 -13  11  250.73   14.62
   0 -13  12   16.56    2.95
   0 -13 -12   26.10    5.67
   0  13  12   20.21    4.78
   0  13 -12   17.36    4.68
   0 -13  12   18.17    4.95
   0 -13  13   56.11    4.62
   0 -13 -13   44.84    6.92
   0  13 -13   53.32    7.79
   0 -13  13   56.61    8.07
   0  13  13   49.69    6.99
   0 -13 -14   90.02    9.44
   0  13 -14   91.30    9.87
   0 -13  14   83.02    9.39
   0  13  14  101.11    9.75
   0 -13 -15   14.20    4.99
   0  13 -15   15.26    5.48
   0 -13  15   24.91    6.20
   0  13  15   12.92    4.21
   0 -13 -16    1.50    2.96
   0  13 -16    2.17    4.20
   0 -13  16    3.65    3.90
   0  13  16    8.13    3.90
   0 -13 -17   10.06    4.71
   0  13 -17    7.66    4.92
   0  13  17    1.56    3.64
   0 -13  17   13.42    5.53
   0  13  18    0.21    3.40
   0 -13 -18    3.48    4.11
   0 -13  18    0.02    3.99
   0  13  19  226.79   15.58
   0 -13 -19  230.00   15.58
   0 -13  19  228.39   16.85
   0  13  20   59.99    9.12
   0 -13 -20   47.92    7.83
   0 -13  20   49.88    8.53
   0  13  21   29.66    7.20
   0 -13  21   32.25    7.28
   0 -13 -21   39.43    7.45
   0 -13  22   -1.17    5.51
   0 -13 -22    4.76    4.59
   0  14   0  272.87   11.95
   0 -14   0  269.73   14.07
   0  14   0  275.34   13.96
   0  14   1   32.43    4.57
   0 -14   1   39.99    4.47
   0 -14  -1   35.99    5.75
   0 -14   1   37.11    6.02
   0  14   1   29.75    5.29
   0  14  -1   39.23    5.85
   0 -14   2    6.96    2.50
   0  14   2    6.11    2.82
   0 -14   2    0.20    3.13
   0 -14  -2    1.61    2.30
   0  14   2    1.12    3.32
   0  14  -2    4.15    2.95
   0 -14   3    9.40    2.61
   0  14   3    8.24    3.17
   0  14  -3    3.51    3.47
   0  14   3   10.88    4.27
   0 -14   3    6.66    4.57
   0 -14  -3   10.40    4.68
   0 -14   4   68.42    5.10
   0  14   4   63.59    6.83
   0  14  -4   74.61    7.78
   0  14   4   59.87    7.04
   0 -14   4   65.32    7.68
   0 -14  -4   58.87    7.05
   0  14   5  698.51   21.30
   0 -14   5  716.77   15.56
   0  14  -5  701.94   22.60
   0  14   5  683.75   21.75
   0 -14  -5  700.39   22.82
   0 -14   5  702.98   23.32
   0  14   6   28.87    5.42
   0 -14   6   28.87    3.38
   0  14   6   27.21    4.95
   0  14  -6   20.16    4.88
   0 -14   6   28.69    5.59
   0 -14  -6   16.24    4.47
   0 -14   7  287.46    9.59
   0  14   7  271.08   14.28
   0  14   7  284.04   14.49
   0  14  -7  280.25   14.97
   0 -14   7  286.99   15.45
   0 -14  -7  307.32   15.52
   0 -14   8   22.58    2.93
   0  14   8   18.09    4.46
   0 -14  -8   23.07    5.05
   0  14   8   15.57    4.62
   0  14  -8   20.06    5.08
   0 -14   8   23.31    5.29
   0  14  -9   20.53    5.07
   0  14   9   20.79    4.74
   0 -14   9   19.87    2.74
   0 -14  -9   16.28    4.70
   0  14   9   21.69    5.01
   0  14   9   18.18    1.81
   0  14  -9   24.88    2.79
   0 -14   9   23.29    5.54
   0  14 -10   98.00    9.42
   0 -14  10   99.72    5.35
   0  14  10   95.41    8.92
   0 -14 -10  100.86    9.49
   0  14 -10  102.62    4.99
   0 -14  10  105.48   10.02
   0  14 -11   68.98    8.40
   0 -14  11   78.49    4.95
   0 -14 -11   86.69    9.09
   0  14  11   81.32    8.44
   0  14 -11   75.15    4.04
   0 -14  11   70.25    8.58
   0 -14  12  286.39    9.25
   0 -14 -12  289.51   16.12
   0  14  12  268.02   15.16
   0  14 -12  255.91   15.63
   0 -14  12  266.77   16.17
   0 -14  13   24.04    2.98
   0 -14 -13   28.71    6.01
   0  14  13   23.13    5.34
   0  14 -13   16.22    4.95
   0 -14  13   27.62    6.17
   0 -14  14   23.88    3.08
   0 -14 -14   32.53    6.33
   0  14 -14   19.69    5.41
   0 -14  14   41.18    7.54
   0  14  14   39.76    7.12
   0 -14 -15   -4.08    3.51
   0  14 -15   -1.28    4.24
   0 -14  15    2.56    4.02
   0  14  15   -0.79    3.68
   0 -14 -16  145.57   12.30
   0  14 -16  162.59   13.87
   0 -14  16  148.36   13.13
   0  14  16  157.28   12.81
   0 -14 -17   76.94    9.48
   0  14 -17   85.76   10.58
   0 -14  17   70.20    9.89
   0  14  17   79.54    9.63
   0 -14 -18   -2.28    3.97
   0  14 -18    3.97    4.41
   0 -14  18    4.45    4.22
   0  14  18   -3.88    4.53
   0 -14 -19   -7.70    4.97
   0  14 -19    7.61    5.21
   0 -14  19   12.86    5.84
   0  14  19    1.56    3.39
   0 -14 -20   39.63    7.36
   0  14 -20   33.29    7.89
   0 -14  20   27.56    7.10
   0  14  20   20.67    5.80
   0 -14 -21   71.22    9.49
   0  14 -21   65.37   10.41
   0 -14  21   57.42    9.01
   0  14  21   81.32   10.36
   0 -15   0    3.99    3.74
   0  15   0    3.01    3.32
   0  15   1   61.45    6.27
   0 -15   1   60.42    7.40
   0 -15  -1   69.18    8.06
   0  15   1   68.81    7.78
   0  15  -1   63.09    7.23
   0 -15   2  636.07   16.23
   0  15   2  566.45   18.59
   0 -15   2  575.57   21.43
   0 -15  -2  615.30   22.00
   0  15  -2  613.83   21.22
   0  15   2  590.65   20.76
   0  15   3   73.05    7.24
   0 -15   3   76.10    5.78
   0  15  -3   80.28    8.19
   0  15   3   72.52    7.77
   0 -15  -3   78.26    8.26
   0 -15   3   75.95    8.37
   0 -15   4    2.96    1.87
   0  15   4    7.65    3.23
   0  15   4    1.03    3.06
   0  15  -4    7.35    3.69
   0 -15   4    5.14    3.73
   0 -15  -4   10.82    4.64
   0  15   5  190.60   11.59
   0 -15   5  197.74    8.35
   0 -15   5  202.15   13.29
   0 -15  -5  184.61   12.43
   0  15  -5  195.06   12.65
   0  15   5  194.06   12.22
   0 -15   6   96.18    5.86
   0  15  -6   87.57    8.82
   0  15   6   84.91    8.34
   0 -15   6   82.08    8.70
   0 -15  -6   80.27    8.35
   0  15   7    3.83    3.51
   0 -15   7    4.23    1.93
   0 -15  -7    5.28    3.60
   0  15  -7    4.63    3.21
   0 -15   7    1.39    3.67
   0 -15   8   75.51    4.88
   0 -15  -8   68.14    8.23
   0  15   8   64.31    7.74
   0  15   8   78.02    8.24
   0  15  -8   64.64    8.13
   0 -15   8   75.71    8.66
   0  15  -9   31.44    5.98
   0  15   9   39.36    6.25
   0 -15   9   32.36    3.29
   0 -15  -9   27.54    5.71
   0  15   9   32.23    6.01
   0  15  -9   31.87    3.19
   0  15   9   35.41    2.68
   0 -15   9   44.42    7.23
   0  15 -10   -0.15    3.30
   0 -15  10    0.49    1.52
   0  15  10   13.21    4.97
   0 -15 -10    8.32    4.51
   0  15  10    3.14    4.25
   0  15 -10    0.21    1.21
   0 -15  10    3.19    3.60
   0  15 -11   18.86    5.34
   0 -15  11   14.83    2.35
   0 -15 -11   25.97    5.58
   0  15  11   20.51    5.20
   0 -15  11   24.19    6.06
   0  15 -11   21.70    2.33
   0 -15  12   23.51    2.61
   0 -15 -12   27.91    6.06
   0  15 -12   22.77    5.65
   0 -15  12   19.66    5.00
   0  15  12   12.61    4.12
   0 -15 -13   35.12    6.67
   0  15 -13   52.08    8.27
   0 -15  13   36.60    7.01
   0  15  13   35.14    6.35
   0 -15 -14  351.56   18.76
   0  15 -14  376.02   20.10
   0 -15  14  360.27   19.70
   0  15  14  349.59   18.69
   0 -15 -15   18.09    5.68
   0  15 -15   20.69    6.05
   0 -15  15   14.17    5.59
   0  15  15   17.91    5.40
   0 -15 -16   12.70    4.97
   0  15 -16    4.48    4.19
   0 -15  16   11.26    5.61
   0  15  16    7.71    4.87
   0 -15 -17    2.71    3.99
   0  15 -17    2.70    4.89
   0 -15  17   14.49    5.63
   0  15  17    8.54    4.41
   0 -15 -18  118.90   11.59
   0  15 -18  104.79   11.78
   0 -15  18  147.48   13.81
   0  15  18  109.71   11.50
   0 -15 -19   20.23    5.79
   0  15 -19   22.49    6.70
   0 -15  19   13.11    5.64
   0  15  19   22.51    6.18
   0 -15 -20    1.31    4.39
   0  15 -20   13.90    6.86
   0 -15  20    1.63    4.79
   0  15  20    4.94    3.98
   0 -16   0  576.10   22.00
   0  16   0  580.36   21.37
   0  16   1   35.75    5.10
   0 -16   1   36.92    6.43
   0 -16  -1   30.37    6.19
   0  16  -1   32.55    5.94
   0  16   1   29.24    5.67
   0  16   2    4.92    2.98
   0 -16   2   11.38    4.61
   0 -16  -2   13.48    4.68
   0  16  -2    7.15    3.89
   0  16   2   10.56    4.11
   0  16   3   19.01    4.73
   0 -16   3   16.67    3.44
   0 -16  -3   23.90    5.44
   0 -16   3   12.41    5.19
   0  16   3   22.55    5.00
   0  16  -3   19.82    4.79
   0 -16   4  280.79   10.53
   0  16   4  243.61   13.06
   0 -16  -4  251.02   14.95
   0 -16   4  266.78   15.60
   0  16   4  252.82   14.34
   0  16  -4  255.11   14.57
   0 -16   5   78.73    5.53
   0 -16  -5   79.33    8.71
   0 -16   5   83.18    8.96
   0  16  -5   84.56    8.84
   0  16   5   73.39    8.21
   0 -16   6  111.81    6.27
   0  16   6  112.70    9.89
   0  16  -6   95.59    9.64
   0 -16   6  111.26   10.57
   0 -16  -6   87.91    9.03
   0  16   7    0.48    3.81
   0 -16   7    3.82    1.95
   0 -16  -7    6.01    3.63
   0  16  -7   15.39    5.37
   0 -16   7    6.92    3.70
   0 -16   8   20.31    2.74
   0  16   8   14.41    5.02
   0 -16  -8   16.58    4.67
   0  16   8   18.42    4.73
   0  16  -8   22.03    5.05
   0 -16   8   20.05    5.18
   0  16  -9    7.88    5.13
   0 -16   9    5.90    1.70
   0  16   9    5.11    3.50
   0 -16  -9    4.89    3.55
   0  16   9   -0.35    2.93
   0  16  -9    2.91    1.52
   0 -16   9    1.34    3.37
   0  16  10  100.91    9.88
   0 -16  10  107.33    5.08
   0  16  10   90.02    9.26
   0 -16 -10  100.82   10.00
   0  16 -10  112.79   10.87
   0 -16  10  115.88   11.00
   0 -16 -11    6.77    3.91
   0  16 -11    6.77    4.12
   0 -16  11    7.94    4.40
   0  16  11    6.96    4.24
   0 -16 -12  129.34   11.66
   0  16 -12  131.32   12.15
   0 -16  12  135.48   12.59
   0  16  12  143.25   12.19
   0 -16 -13   10.11    4.89
   0  16 -13   11.87    5.29
   0 -16  13   10.36    5.28
   0  16  13   15.00    5.04
   0 -16 -14   37.07    7.24
   0  16 -14   24.32    6.18
   0 -16  14   40.23    7.49
   0  16  14   28.83    6.39
   0 -16 -15   90.70   10.36
   0  16 -15   72.04    9.72
   0 -16  15   74.21    9.91
   0  16  15   76.95    9.51
   0 -16 -16  176.40   14.20
   0  16 -16  194.75   15.62
   0 -16  16  185.93   15.14
   0  16  16  198.44   14.97
   0 -16 -17    2.22    4.29
   0  16 -17   -1.66    4.90
   0 -16  17   -2.12    3.62
   0  16  17   -0.84    4.56
   0 -16 -18   -0.69    4.29
   0  16 -18    7.32    5.35
   0 -16  18    0.93    4.13
   0  16  18    5.59    4.94
   0 -16 -19    9.48    5.42
   0  16 -19    0.51    4.08
   0 -16  19    9.02    5.66
   0  16  19    7.28    3.88
   0 -17   0    0.29    3.59
   0  17   0   -1.53    3.87
   0  17   1   28.94    4.69
   0 -17  -1   28.72    6.11
   0 -17   1   25.02    5.83
   0  17   1   31.55    5.78
   0  17  -1   22.94    5.55
   0  17   2   61.83    6.71
   0 -17  -2   66.80    8.31
   0 -17   2   65.15    8.30
   0  17   2   60.06    7.57
   0  17  -2   71.32    8.47
   0  17   3  225.18   12.73
   0 -17  -3  238.31   15.10
   0 -17   3  236.57   15.09
   0  17  -3  216.81   13.91
   0  17   3  233.06   14.20
   0 -17   4  228.90    9.67
   0 -17  -4  256.44   15.49
   0 -17   4  194.59   13.69
   0  17  -4  221.40   14.20
   0  17   4  236.56   14.38
   0 -17   5  131.22    7.03
   0  17  -5  114.16   10.63
   0  17   5  111.52   10.12
   0 -17   5  128.43   11.39
   0 -17  -5  114.79   10.71
   0 -17   6    2.54    1.87
   0  17   6    1.21    3.90
   0  17  -6    4.54    3.99
   0 -17   6    4.17    3.77
   0 -17  -6    4.52    3.76
   0 -17   7  123.79    6.26
   0  17  -7  116.29   10.87
   0  17   7  132.19   11.14
   0 -17   7  131.49   12.03
   0 -17  -7  132.07   11.51
   0 -17   8   22.30    2.72
   0  17   8   16.66    5.24
   0 -17  -8   29.49    5.92
   0  17   8   25.52    5.62
   0  17  -8   21.86    5.62
   0 -17   8   25.79    5.89
   0  17   9    6.42    4.30
   0 -17   9    7.41    1.81
   0 -17  -9    7.35    3.54
   0  17   9    8.56    4.26
   0  17  -9    5.51    4.61
   0 -17   9   10.64    4.81
   0  17  10   61.84    8.39
   0 -17 -10   62.72    8.28
   0  17 -10   55.27    8.13
   0 -17  10   75.27    9.52
   0  17  10   51.16    7.81
   0 -17 -11  120.41   11.58
   0  17 -11   88.76   10.38
   0 -17  11   89.50   10.47
   0  17  11   88.77    9.95
   0 -17 -12   15.67    5.79
   0  17 -12   17.34    5.36
   0 -17  12   19.17    5.81
   0  17  12   12.51    4.48
   0 -17 -13  130.70   12.16
   0  17 -13  138.88   12.99
   0 -17  13  129.93   12.82
   0  17  13  134.42   12.18
   0 -17 -14  100.71   11.13
   0  17 -14  104.66   11.61
   0 -17  14  106.24   11.70
   0  17  14   95.69   10.83
   0 -17 -15   -1.09    4.57
   0  17 -15    4.65    5.14
   0 -17  15   -0.20    5.01
   0  17  15    3.44    4.04
   0 -17 -16   18.21    5.55
   0  17 -16   19.95    6.52
   0 -17  16   12.05    5.65
   0  17  16   10.78    4.91
   0 -17 -17   11.79    5.59
   0  17 -17    1.08    4.53
   0 -17  17    5.84    5.62
   0  17  17    3.02    4.34
   0 -17 -18    3.47    4.10
   0  17 -18    7.24    5.44
   0 -17  18    0.03    4.56
   0  17  18    0.03    3.52
   0  17 -19   46.24    8.57
   0 -18   0   44.51    7.13
   0  18   0   41.73    6.88
   0 -18  -1  111.55   11.01
   0 -18   1   84.98    9.63
   0  18  -1   82.71    9.20
   0  18   1   86.99    9.27
   0  18   2    7.70    3.29
   0  18  -2   -2.32    3.76
   0  18   2    1.31    3.09
   0 -18  -2    0.72    3.79
   0 -18   2   -0.54    3.71
   0  18  -3  116.03   10.68
   0  18   3  120.74   10.88
   0 -18   3  117.20   11.25
   0 -18  -3  115.12   10.98
   0  18   4   -1.91    4.09
   0  18  -4   -4.14    3.42
   0 -18   4   -1.08    3.36
   0 -18  -4    4.31    4.41
   0 -18   5   50.70    4.63
   0  18  -5   34.72    6.57
   0  18   5   35.56    6.54
   0 -18   5   55.57    8.30
   0 -18  -5   43.56    7.42
   0 -18   6    3.73    1.73
   0  18   6    3.02    3.83
   0 -18  -6    1.39    3.76
   0  18  -6    3.04    3.76
   0 -18   6    0.61    4.17
   0 -18   7    8.35    2.16
   0  18   7   11.44    4.76
   0 -18  -7    8.79    5.28
   0  18   7   10.28    4.23
   0  18  -7   14.04    5.62
   0 -18   7   10.39    5.13
   0  18   8   16.77    5.27
   0 -18  -8   14.11    4.79
   0  18   8   21.11    5.37
   0  18  -8   13.45    4.96
   0 -18   8   25.31    6.47
   0  18   9  146.25   12.39
   0 -18  -9  133.57   12.22
   0  18   9  127.53   11.81
   0  18  -9  135.56   12.31
   0 -18   9  141.25   12.99
   0  18  10    6.76    4.71
   0 -18 -10   -5.81    4.84
   0  18 -10    0.09    3.67
   0 -18  10   -1.80    3.76
   0  18  10    3.73    4.07
   0 -18 -11  151.02   13.27
   0  18 -11  136.58   12.64
   0 -18  11  118.69   12.14
   0  18  11  119.35   11.59
   0 -18 -12   21.78    5.72
   0  18 -12   12.17    5.35
   0 -18  12    9.68    4.71
   0  18  12   21.84    6.10
   0 -18 -13   94.09   11.13
   0  18 -13   86.91   10.80
   0 -18  13  108.78   12.14
   0  18  13  104.16   11.08
   0 -18 -14   -0.41    5.08
   0  18 -14    3.40    4.76
   0 -18  14    1.88    4.58
   0  18  14   -1.47    3.70
   0 -18 -15   19.18    5.99
   0  18 -15   10.91    5.37
   0 -18  15   19.24    5.80
   0  18  15   25.33    6.49
   0 -18 -16   10.69    5.42
   0  18 -16   13.74    5.44
   0 -18  16   -0.85    4.03
   0  18  16   10.89    5.43
   0 -18 -17   23.94    6.64
   0  18 -17   11.35    5.12
   0 -18  17   21.56    6.40
   0  18  17   21.99    6.15
   0  19   0   -0.67    3.85
   0 -19   0    3.32    3.20
   0  19  -1    3.70    3.76
   0  19   1   14.83    4.92
   0 -19  -1   12.04    4.98
   0 -19   1    4.57    3.83
   0  19   2  153.35   12.46
   0  19  -2  169.12   13.34
   0 -19   2  185.99   14.26
   0 -19  -2  166.97   13.58
   0  19  -3   69.08    9.12
   0  19   3   55.98    7.94
   0 -19   3   72.85    9.34
   0 -19  -3   64.10    8.85
   0  19  -4   94.32   10.43
   0  19   4  104.70   10.46
   0 -19  -4  118.75   11.94
   0 -19   4  102.56   10.93
   0  19  -5   14.48    5.12
   0  19   5   28.03    5.86
   0 -19   5   23.63    6.34
   0 -19  -5   26.60    6.26
   0  19   6   11.70    4.45
   0 -19  -6   14.63    4.92
   0  19  -6    8.58    4.44
   0 -19   6   11.35    5.25
   0  19   7   15.56    4.77
   0 -19  -7   21.87    6.24
   0  19   7   21.84    6.14
   0  19  -7   36.59    7.19
   0 -19   7   18.04    6.06
   0  19   8    2.98    3.97
   0 -19  -8   -2.80    4.34
   0  19   8    3.61    3.54
   0  19  -8    0.95    4.07
   0 -19   8   -3.20    4.80
   0  19   9   29.83    6.69
   0 -19  -9   38.29    7.23
   0  19   9   47.72    7.84
   0  19  -9   39.29    7.77
   0 -19   9   40.42    8.00
   0  19  10   30.83    6.95
   0 -19 -10   11.38    5.03
   0  19 -10   12.03    5.64
   0 -19  10   21.31    6.33
   0  19  10   18.74    5.71
   0 -19 -11   72.11    9.69
   0  19 -11   75.75   10.04
   0 -19  11   67.97   10.25
   0  19  11   69.04    9.19
   0 -19 -12   10.70    5.01
   0  19 -12   14.88    5.06
   0 -19  12   20.53    6.33
   0  19  12   15.17    5.75
   0 -19 -13   41.05    8.10
   0  19 -13   44.87    8.46
   0 -19  13   51.51    8.96
   0  19  13   39.93    7.33
   0 -19 -14   35.37    7.43
   0  19 -14   40.80    7.83
   0 -19  14   43.77    8.30
   0  19  14   28.40    6.54
   0 -19 -15    8.89    5.28
   0  19 -15   23.29    6.49
   0 -19  15   11.84    5.74
   0  19  15   16.93    5.53
   0  19 -16   25.45    7.20
   0  20   0   65.94    8.91
   0 -20   0   71.92    9.59
   0  20   1    8.81    4.76
   0  20  -1    2.96    3.84
   0 -20  -1   10.99    5.59
   0 -20   1    5.39    3.78
   0  20  -2   -0.34    3.69
   0  20   2   -3.03    4.39
   0 -20   2    0.46    4.46
   0 -20  -2   -3.42    3.75
   0  20  -3    8.81    5.03
   0  20   3   10.51    4.72
   0 -20   3    3.25    4.40
   0 -20  -3    8.26    4.97
   0  20   4  113.23   11.23
   0  20  -4  114.18   11.41
   0 -20   4  131.70   12.81
   0 -20  -4  137.67   12.99
   0  20   5   -0.44    3.88
   0  20  -5   -0.07    4.32
   0 -20   5   -0.45    3.74
   0 -20  -5    1.49    3.64
   0  20   6    8.07    5.01
   0 -20  -6    3.82    4.46
   0  20  -6   -3.90    4.63
   0 -20   6   -2.15    3.76
   0  20   7    1.28    4.01
   0 -20  -7    4.44    3.59
   0  20   7    1.38    3.88
   0  20  -7    1.91    3.68
   0 -20   7    2.97    4.68
   0  20   8   13.42    5.02
   0 -20  -8   32.76    7.39
   0  20   8   23.36    6.16
   0  20  -8   20.51    6.07
   0 -20   8   25.81    7.28
   0  20   9   17.41    5.07
   0 -20  -9   14.17    5.56
   0  20   9   11.83    4.36
   0  20  -9   17.31    6.13
   0 -20   9   13.26    5.68
   0  20  10    5.21    4.95
   0 -20 -10    4.06    4.78
   0  20 -10    5.05    4.14
   0 -20  10    2.56    4.30
   0  20  10   -3.33    5.29
   0 -20 -11    2.59    4.43
   0  20 -11   -0.46    4.56
   0 -20  11   -1.34    4.48
   0  20  11   -2.58    3.83
   0 -20 -12  174.82   14.74
   0  20 -12  138.88   13.36
   0 -20  12  162.43   14.79
   0  20  12  141.67   13.20
   0 -20 -13    4.78    4.32
   0  20 -13    6.12    4.98
   0 -20  13    4.43    4.44
   0  20  13    2.17    3.65
   0  20 -14   33.41    7.76
   0 -20  14   50.45    8.86
   0 -20 -14   28.70    6.98
   0  20 -15   21.62    7.18
   0  21   0    1.30    3.88
   0 -21   0    3.40    4.68
   0  21  -1    3.86    5.39
   0  21   1    3.14    4.53
   0 -21   1    4.43    4.77
   0 -21  -1   -0.20    3.98
   0  21   2   70.47    9.40
   0  21  -2   91.30   10.40
   0 -21  -2   85.46   10.70
   0 -21   2   80.84   10.31
   0  21  -3    6.82    4.38
   0  21   3   12.93    5.01
   0 -21   3   12.56    4.96
   0 -21  -3    1.49    5.04
   0  21  -4    0.21    3.68
   0  21   4    6.71    4.77
   0 -21   4    4.23    3.88
   0 -21  -4    7.60    4.29
   0  21   5    8.77    4.70
   0  21  -5   14.12    5.86
   0 -21   5   21.77    6.18
   0 -21  -5   14.01    5.90
   0  21   6   54.84    8.34
   0 -21  -6   58.48    8.93
   0  21  -6   75.35   10.18
   0 -21   6   62.03    9.29
   0  21   7   18.42    5.59
   0 -21  -7   11.04    5.46
   0  21   7   23.75    5.91
   0  21  -7    9.79    4.39
   0 -21   7   15.23    5.45
   0  21   8   -5.55    4.93
   0 -21  -8   -0.71    3.82
   0  21   8    0.52    4.14
   0  21  -8   -4.94    4.81
   0 -21   8   -2.08    5.02
   0  21   9   39.65    7.30
   0 -21  -9   40.88    8.08
   0  21   9   38.15    7.73
   0  21  -9   29.41    6.99
   0 -21   9   47.94    8.81
   0  21  10   46.28    7.94
   0 -21 -10   35.43    7.48
   0  21 -10   39.20    7.82
   0 -21  10   71.36   10.68
   0  21  10   30.16    7.17
   0 -21 -11   18.09    5.56
   0  21 -11   19.71    6.87
   0 -21  11   26.86    6.69
   0  21  11   27.00    6.24
   0  21 -12   34.74    7.47
   0 -21 -12   37.55    7.75
   0  21  12   34.74    7.50
   0  21 -13    0.03    4.22
   0  22   0    6.35    5.05
   0 -22   0    4.63    4.63
   0  22   1    8.69    4.55
   0  22  -1    7.81    4.59
   0 -22   1    7.96    4.71
   0 -22  -1   -0.93    3.81
   0  22   2    7.83    5.22
   0  22  -2   23.49    6.98
   0 -22   2   20.27    6.57
   0 -22  -2   13.50    6.43
   0  22  -3   27.04    6.42
   0  22   3    9.52    4.84
   0 -22   3   29.14    7.51
   0 -22  -3   13.74    5.82
   0  22  -4   52.12    8.43
   0  22   4   54.00    8.52
   0 -22   4   60.80    9.54
   0 -22  -4   60.54    9.23
   0  22   5   59.52    8.68
   0  22  -5   72.36   10.04
   0 -22   5   70.62   10.28
   0 -22  -5   86.60   11.16
   0  22   6   12.15    4.98
   0 -22  -6    0.85    4.78
   0  22  -6   15.43    5.93
   0 -22   6   11.36    5.50
   0  22   7   55.12    8.81
   0 -22  -7   48.23    8.35
   0  22   7   45.70    8.05
   0  22  -7   46.88    8.33
   0 -22   7   50.32    8.95
   0  22   8   78.96    9.68
   0 -22  -8   86.80   11.12
   0  22   8   75.10   10.05
   0  22  -8   70.56    9.81
   0 -22   8   67.94   10.33
   0  22   9   49.58    8.78
   0 -22  -9   79.28   10.92
   0  22  -9   59.38    9.13
   0 -22   9   67.78    9.95
   0  22   9   50.56    8.62
   0  22  10    4.18    3.69
   0  22 -10    8.58    5.74
   0  22 -11   34.73    7.25
   0  23   0    3.37    4.60
   0 -23   0    5.18    4.46
   0  23  -1   58.00    9.05
   0  23   1   50.98    8.64
   0 -23  -1   79.24   10.77
   0 -23   1   50.61    8.85
   0  23  -2   -2.80    4.35
   0  23   2    0.10    4.90
   0 -23   2    2.35    3.88
   0 -23  -2  -10.38    5.92
   0  23  -3   22.92    6.67
   0  23   3   15.51    5.44
   0 -23   3   21.98    7.15
   0 -23  -3   21.13    7.06
   0  23   4   15.98    5.90
   0  23  -4    7.34    5.26
   0 -23   4   30.02    7.58
   0 -23  -4   24.03    6.97
   0  23  -5   28.59    7.17
   0  23   5   24.81    6.30
   0  23   6   19.03    5.70
   0  23  -6    7.15    5.04
   0  23   6    9.06    5.06
   0  23  -7  109.23   12.14
   0  23   7  102.28   11.22
   0  23  -8   -2.17    4.99
   0  23   8   12.23    6.00
   0  23  -9    7.98    5.61
   0  23   9   20.36    6.04
   0  24   0   30.14    6.89
   0  24   1  112.72   12.18
   0  24  -1   79.05   10.18
   0  24   2   -1.95    3.99
   0  24  -2   -0.71    4.58
   0  24  -3   27.05    7.24
   0  24   3   19.42    6.19
   0  24  -4   22.93    7.00
   0  24   4   31.38    7.02
   0  24  -5   -0.31    4.28
   0  24   5    4.29    4.20
  -1   0   2 1243.23   11.51
  -1   0  -2 1231.90   11.30
   1   0  -2 1260.32   11.22
   1   0   2 1250.86   11.19
   1   0  -2 1281.44   10.24
  -1   0  -2 1228.62    9.05
   1   0   2 1239.45    9.06
  -1   0   2 1237.15   10.29
  -1   0   2 1257.64   12.78
   1   0  -2 1289.77   12.77
  -1   0   2 1239.68   12.41
   1   0  -2 1249.37   11.97
   1   0   2 1238.44   11.19
  -1   0  -2 1187.80   11.21
   1   0  -3  253.32    5.09
   1   0   3  253.64    5.12
  -1   0   3  269.19    6.40
   1   0  -3  251.33    6.18
   1   0  -3  256.89    5.56
  -1   0  -3  250.13    5.07
  -1   0   3  248.96    5.63
   1   0   3  252.40    5.12
  -1   0   3  263.47    6.34
   1   0  -3  251.29    4.42
  -1   0   3  262.25    4.49
   1   0   3  260.46    6.01
   1   0  -4   -1.06    1.43
  -1   0  -4    0.11    1.17
   1   0   4    0.42    1.37
  -1   0   4    0.79    1.68
   1   0   4    1.11    1.09
   1   0  -4    1.06    1.04
   1   0   4    0.84    1.24
  -1   0   4    0.62    1.10
   1   0  -4    1.18    1.25
   1   0  -4    1.38    1.61
  -1   0   4   -0.98    1.66
   1   0  -5 1537.43   16.95
  -1   0   5 1498.28   17.58
  -1   0   5 1524.14   10.82
   1   0   5 1512.64   20.31
  -1   0   5 1475.20   16.97
  -1   0  -5 1511.17   15.98
   1   0  -5 1529.73   16.94
   1   0   5 1495.20   16.25
   1   0   5 1513.61   12.24
   1   0  -5 1552.43   12.36
   1   0  -5 1512.65   14.88
  -1   0   5 1474.68   14.60
   1   0   5 1519.36   17.49
  -1   0   6  740.35   13.11
  -1   0   6  734.25    8.98
   1   0   6  725.52   15.03
   1   0  -6  722.02   12.72
   1   0   6  710.15   12.44
  -1   0   6  735.40   13.13
  -1   0  -6  703.73   12.06
   1   0  -6  720.07    8.43
   1   0   6  724.00    8.41
   1   0   6  734.20   13.24
  -1   0   6  730.75   11.55
   1   0  -6  721.81   11.71
   1   0  -7  151.45    6.39
   1   0   7  144.75    6.24
  -1   0   7  147.99    6.57
  -1   0  -7  157.52    6.27
   1   0   7  160.01    7.68
  -1   0   7  153.82    4.79
   1   0  -7  156.32    6.05
  -1   0   7  157.55    5.89
   1   0   7  143.60    6.44
  -1   0   7  147.14    6.35
   1   0   8   58.12    4.44
   1   0  -8   66.46    4.55
  -1   0  -8   62.59    4.36
   1   0   8   64.19    5.40
  -1   0   8   60.86    3.51
   1   0   8   61.01    4.71
  -1   0   8   59.79    4.05
   1   0  -8   61.87    4.27
  -1   0   8   58.24    4.46
  -1   0  -9  151.70    7.07
   1   0  -9  151.26    7.19
   1   0   9  146.46    7.16
   1   0   9  151.46    8.22
  -1   0   9  136.49    5.57
   1   0   9  141.58    7.20
  -1   0   9  152.59    6.70
   1   0  -9  144.72    6.75
  -1   0   9  146.05    7.05
  -1   0 -10  275.92    9.92
   1   0  10  259.52    9.92
   1   0 -10  275.70   10.13
   1   0  10  266.23   11.09
  -1   0  10  268.32    8.20
   1   0  10  242.90    9.91
  -1   0  10  253.70    9.06
   1   0 -10  256.31    9.36
  -1   0  10  258.19    9.77
  -1   0 -11  133.74    7.38
   1   0 -11  121.35    7.23
   1   0  11  127.37    7.47
   1   0  11  117.54    7.86
  -1   0  11  120.29    5.87
   1   0  11  136.06    7.91
   1   0 -11  117.01    6.78
  -1   0  11  120.03    6.75
  -1   0  11  118.12    7.13
   1   0 -12  126.88    7.62
   1   0  12  107.19    7.13
  -1   0 -12  112.11    7.12
  -1   0  12  117.28    6.22
   1   0 -12  118.24    7.18
  -1   0  12  123.32    7.14
   1   0  12  130.56    8.03
  -1   0  12  132.93    7.81
  -1   0  13  157.42    8.81
  -1   0  13  156.19    7.42
   1   0  13  145.90    8.75
   1   0 -13  152.48    8.71
  -1   0 -13  146.15    8.29
   1   0 -13  160.92   10.54
  -1   0 -13  143.66    8.49
  -1   0 -13  154.36    9.19
  -1   0  13  155.62    8.32
   1   0  13  167.21    9.15
   1   0 -13  139.89    8.14
  -1   0  14  499.07   16.08
  -1   0  14  488.69   13.60
  -1   0  14  469.30   16.44
   1   0 -14  533.03   16.54
   1   0  14  512.21   16.50
  -1   0 -14  522.16   15.93
   1   0 -14  471.94   18.22
   1   0 -14  503.75   15.78
  -1   0  14  509.89   15.39
  -1   0 -14  476.89   16.62
   1   0  14  517.89   16.35
  -1   0  15   24.63    3.96
  -1   0  15   30.62    3.99
   1   0  15   22.67    4.47
  -1   0  15   32.57    5.10
  -1   0 -15   32.52    4.51
   1   0  15   18.49    4.15
   1   0 -15   21.87    4.90
  -1   0  15   27.09    4.28
  -1   0 -15   25.38    4.65
   1   0 -15   21.80    4.18
  -1   0  16   14.74    3.72
  -1   0  16    5.97    3.54
   1   0  16    3.46    2.93
  -1   0  16    8.86    2.87
   1   0  16    8.54    3.71
   1   0 -16    2.12    3.66
  -1   0 -16    1.18    2.89
  -1   0  16    2.06    2.54
  -1   0  17  408.18   17.07
   1   0  17  409.36   16.67
   1   0  17  420.54   17.47
  -1   0  17  457.61   14.75
  -1   0 -17  438.69   17.20
   1   0 -17  423.29   19.13
  -1   0 -17  420.92   17.13
   1   0  18   50.97    6.45
  -1   0  18   54.61    6.71
   1   0  18   59.24    7.18
   1   0 -18   53.45    7.65
  -1   0 -18   51.12    6.70
   1   0  19    6.04    3.20
  -1   0  19    2.73    2.59
   1   0  19    1.18    3.44
  -1   0 -19   -0.91    3.23
   1   0  20    4.69    3.53
  -1   0  20    7.15    3.51
   1   0  20   -2.34    3.94
  -1   0 -20    0.65    3.28
   1   0 -20    3.49    3.97
  -1   0  21   29.57    5.71
   1   0  21   38.87    6.65
   1   0  21   20.40    5.14
  -1   0  21   24.64    4.25
   1   0 -21   29.99    6.52
  -1   0 -21   25.75    5.59
   1   0  22   25.34    5.97
  -1   0  22   23.29    5.26
  -1   0  22   19.62    4.08
   1   0  22   22.21    5.54
   1   0 -22   16.53    6.24
  -1   0 -22   25.06    5.56
   1   0  23    8.34    4.55
   1   0  23    5.64    3.91
  -1   0  23    1.80    2.39
  -1   0  23    2.69    2.98
  -1   0  23    4.76    3.50
   1   0 -23    4.81    4.55
  -1   0 -23    5.94    4.28
   1   0  24   68.41    8.72
   1   0  24   48.73    7.50
  -1   0 -24   51.14    7.62
  -1   0  24   60.43    7.60
   1   0 -24   47.23    8.98
  -1   0  24   56.22    8.15
   1   0  25   53.48    7.90
   1   0 -25   47.85    8.48
  -1   0 -25   46.46    7.27
  -1   0  25   40.47    6.50
  -1   0  25   61.38    9.09
   1   0  25   61.69    8.80
   1   0  26    2.14    3.55
   1   0 -26    2.55    4.26
  -1   0  26   10.50    4.33
  -1   0 -26   -0.50    3.52
  -1   0  26    2.39    3.88
   1   0  26   -1.33    3.95
  -1   0  27    5.20    3.29
   1   0 -27   -3.16    5.31
   1   0 -28    2.10    4.78
   1   1 -28   45.82    8.65
  -1   1  28   34.08    6.28
  -1   1  27   -4.36    4.05
   1   1 -27    9.17    6.19
   1  -1  26   17.32    5.06
   1  -1  26   10.37    5.14
  -1   1  26   14.85    5.39
  -1  -1 -26   15.84    5.21
  -1   1  26   13.79    4.77
   1   1 -26    4.37    4.53
  -1   1  25   19.57    6.15
   1  -1  25   15.16    5.01
   1  -1  25   18.12    5.50
  -1  -1 -25    9.79    4.91
   1   1 -25    7.44    4.80
  -1   1  25   11.71    4.56
  -1   1  24   12.41    5.27
   1  -1  24    3.60    3.70
   1  -1  24   16.33    5.22
   1   1 -24   -9.64    6.20
  -1  -1 -24    8.12    4.63
  -1   1  23   26.50    6.42
   1  -1  23   22.83    5.68
  -1   1  23   27.50    4.57
   1  -1  23   22.10    5.60
   1   1 -23   22.01    6.24
  -1  -1 -23   34.12    6.61
  -1  -1 -22   43.06    7.08
   1   1 -22   26.58    6.44
   1  -1  22   33.52    6.27
  -1   1  22   33.14    4.85
   1  -1  22   42.22    7.32
  -1   1  22   26.46    6.01
   1   1 -21   79.12    9.85
  -1  -1 -21   87.75    9.36
  -1   1  21   85.17    7.21
   1  -1  21   73.40    8.61
  -1   1  21   88.82    9.34
   1  -1  21   82.90    8.88
  -1  -1 -20   18.52    4.87
   1   1 -20   22.69    5.99
   1  -1  20   13.00    4.44
  -1   1  20    7.33    3.51
   1  -1  20   22.95    5.04
   1  -1  19   78.76    8.38
  -1  -1 -19   69.88    7.92
   1   1 -19   59.70    8.23
  -1  -1 -19   81.39    8.59
  -1   1  19   85.40    8.88
   1  -1  19   76.34    8.11
   1  -1  18   34.13    5.70
  -1  -1 -18   44.97    6.31
   1   1 -18   41.67    6.74
  -1  -1 -18   47.64    6.85
   1  -1  18   40.86    6.17
  -1   1  18   40.37    6.08
   1  -1  17  189.97   11.94
  -1   1  17  188.21    9.61
  -1   1  17  161.64   10.98
   1  -1  17  171.84   10.97
   1   1 -17  180.72   12.82
  -1  -1 -17  177.70   11.20
  -1  -1 -17  184.12   11.64
  -1   1  16  569.31   18.31
  -1   1  16  544.48   15.50
   1  -1  16  549.68   19.38
  -1   1  16  544.37   18.91
   1  -1  16  554.70   18.75
   1   1 -16  530.68   20.73
  -1   1  16  600.92   17.69
  -1  -1 -16  534.16   18.76
  -1   1  15  296.89   13.11
  -1   1  15  294.72   11.13
   1  -1  15  256.04   13.05
   1  -1  15  272.38   12.79
  -1   1  15  284.25   13.38
   1   1 -15  279.22   14.65
  -1  -1 -15  272.58   13.10
  -1   1  15  294.47   12.15
  -1   1  14   58.41    5.94
  -1   1  14   59.96    5.03
  -1  -1 -14   53.04    5.37
  -1   1  14   61.11    6.27
   1  -1  14   61.29    6.10
   1   1 -14   60.16    5.82
   1   1 -14   56.52    6.78
   1  -1  14   66.63    6.12
  -1   1  14   64.31    5.75
  -1  -1 -14   57.31    6.16
  -1   1  13   44.15    5.14
  -1   1  13   45.37    4.23
  -1  -1 -13   39.97    4.73
   1   1 -13   45.16    5.00
  -1   1  13   40.90    4.99
   1  -1  13   45.04    5.06
   1   1 -13   43.92    5.76
  -1   1  13   42.33    4.52
   1  -1  13   57.39    5.63
  -1  -1 -13   49.57    5.56
   1   1 -12  307.17   11.72
  -1  -1 -12  305.75   11.51
   1  -1  12  298.84   11.80
  -1   1  12  300.70    9.72
   1  -1  12  306.58   11.92
  -1   1  12  299.30   11.23
  -1   1  12  319.03   12.32
  -1  -1 -11  235.93    9.85
   1  -1  11  225.10    9.75
   1   1 -11  233.62    9.90
   1  -1  11  225.21   10.79
  -1   1  11  211.00    7.77
   1  -1  11  230.29   10.02
  -1   1  11  223.52    9.25
  -1   1  11  223.17   10.05
  -1   1  10  378.57   12.34
  -1   1  10  367.56    9.57
   1  -1  10  357.32   12.94
   1   1 -10  375.75   11.92
  -1  -1 -10  375.37   11.64
   1  -1  10  380.36   12.02
   1   1 -10  361.21   13.85
   1  -1  10  375.05   12.08
  -1   1  10  370.70   11.18
  -1   1   9  721.31   16.13
   1  -1   9  707.79   17.46
   1   1  -9  687.34   12.46
  -1   1   9  664.47   12.10
   1   1  -9  723.64   15.66
  -1  -1  -9  732.32   15.30
   1  -1   9  721.77   15.50
   1  -1   9  707.16    7.99
   1   1  -9  719.26   18.39
   1  -1   9  775.66   16.28
  -1   1   9  763.70   14.96
  -1   1   8   42.90    4.12
   1  -1   8   50.55    4.80
   1   1  -8   49.27    3.22
  -1   1   8   49.67    3.22
   1   1  -8   54.03    4.29
  -1  -1  -8   45.88    3.90
   1  -1   8   46.62    4.06
   1  -1   8   48.80    2.32
  -1  -1  -8   48.71    2.34
   1   1  -8   46.88    5.02
   1  -1   8   42.04    3.92
  -1   1   8   44.55    3.63
  -1   1   7  946.02   16.67
   1   1  -7  917.37   12.24
   1  -1   7  890.91   17.86
  -1   1   7  934.15   11.66
   1  -1   7  941.42   15.41
   1   1  -7  945.57   15.71
  -1  -1  -7  925.71   15.18
  -1   1   7  930.86   16.16
  -1  -1  -7  929.09   10.06
   1  -1   7  920.91    9.92
   1   1  -7  933.90   18.99
   1  -1   7  939.16   16.13
  -1   1   7  953.56   14.54
  -1   1   6  176.76    6.99
   1  -1   6  173.68    7.78
   1   1  -6  179.65    4.93
   1   1  -6  175.93    6.38
  -1  -1  -6  176.61    6.26
   1  -1   6  171.09    6.18
  -1   1   6  172.60    6.49
   1   1  -6  167.42    7.79
  -1  -1  -6  168.18    4.43
  -1   1   6  185.57    6.03
   1  -1   6  184.68    6.76
  -1   1   5  490.73   10.87
   1   1  -5  495.83    7.24
   1  -1   5  489.97   11.99
  -1  -1  -5  503.33    9.70
   1  -1   5  486.84    9.39
   1   1  -5  510.30   10.02
  -1   1   5  485.78    9.89
  -1  -1  -5  505.11    7.51
  -1   1   5  509.81    8.86
   1  -1   5  503.97   10.23
  -1   1   4  327.38    8.42
   1   1  -4  333.96    6.50
   1   1  -4  348.36    5.36
  -1  -1  -4  330.25    7.13
   1   1  -4  350.67    7.66
  -1   1   4  338.74    7.47
   1  -1   4  333.71    6.99
  -1   1   4  339.30    6.51
   1  -1   4  326.09    7.66
  -1  -1  -4  330.07    6.18
  -1  -1  -3  183.48    5.19
  -1   1   3  177.97    5.81
   1   1  -3  170.58    4.51
  -1   1   3  172.69    4.06
   1  -1   3  174.83    5.11
  -1   1   3  177.97    4.75
   1   1  -3  177.47    4.89
  -1  -1  -3  181.41    4.76
   1  -1   3  156.18    4.16
   1   1  -3  185.39    5.20
  -1  -1  -3  186.83    4.69
  -1  -1  -2  597.98    8.27
  -1  -1  -2  612.27    8.30
  -1   1   2  605.05   10.12
   1   1  -2  627.62    7.60
   1   1  -2  612.07    7.87
   1  -1   2  611.72    6.35
  -1   1   2  589.84    7.10
  -1   1   2  611.90    7.95
  -1  -1  -2  639.49    8.69
  -1   1   2  597.62    6.13
  -1   1   1 1156.50    9.32
  -1  -1  -1 1176.19    8.97
   1  -1   1 1191.86    8.59
  -1   1  -1 1162.69   12.59
  -1  -1   1 1149.21   12.16
   1   1   2  573.35    8.12
   1  -1  -2  573.54    5.93
   1   1   2  575.71    8.20
   1   1   2  580.28    7.32
  -1  -1   2  584.42    7.49
  -1   1  -2  586.36    9.99
  -1  -1   2  559.81    6.31
   1  -1  -2  581.04    7.00
  -1   1  -2  568.66    6.04
  -1  -1   2  578.70    7.82
   1  -1  -2  603.18    7.86
  -1  -1   2  591.40    8.75
  -1  -1   2  585.20    9.97
  -1  -1   3  154.69    4.28
  -1  -1   3  146.40    5.70
  -1  -1   3  151.53    4.27
  -1   1  -3  149.56    5.67
   1  -1  -3  150.10    4.36
  -1  -1   3  158.61    4.80
  -1   1  -3  147.95    3.90
   1   1   3  142.62    4.35
   1  -1  -3  147.74    4.07
  -1  -1   3  165.80    5.15
   1   1   3  150.62    4.90
   1  -1  -3  159.90    3.89
  -1   1  -4  319.36    5.48
  -1  -1   4  307.97    6.02
  -1  -1   4  303.97    6.65
   1  -1  -4  297.71    7.98
  -1   1  -4  310.96    8.68
  -1   1  -4  293.49    6.17
   1  -1  -4  317.52    7.11
   1   1   4  299.89    6.93
  -1  -1   4  310.89    7.44
  -1  -1   4  319.56    7.44
   1   1   4  293.86    7.47
   1  -1  -4  309.59    6.32
  -1  -1   4  308.40    6.11
  -1  -1   5  510.67    7.56
  -1   1  -5  516.39    8.24
  -1  -1   5  501.19    9.35
   1  -1  -5  486.81   10.74
  -1   1  -5  508.62   11.73
  -1   1  -5  499.96    9.13
   1  -1  -5  513.96    9.87
  -1  -1   5  496.13   10.20
   1   1   5  503.66    9.84
  -1  -1   5  485.84    9.72
  -1  -1   5  491.60    8.64
   1   1   5  502.08   10.32
   1  -1  -5  512.30    8.99
  -1   1  -6  159.29    5.38
  -1  -1   6  158.92    4.33
  -1  -1   6  157.32    5.74
   1  -1  -6  165.47    6.55
  -1  -1   6  166.97    4.66
  -1   1  -6  168.89    7.35
   1   1   6  162.30    6.20
  -1   1  -6  170.43    5.96
   1  -1  -6  164.29    6.16
  -1  -1   6  164.57    6.15
  -1  -1   6  172.19    5.68
   1  -1  -6  157.27    5.66
   1   1   6  159.49    6.37
  -1  -1   7  914.48   14.51
  -1   1  -7  910.91   17.39
  -1  -1   7  935.83   11.99
   1   1   7  935.19   15.78
   1  -1  -7  950.33   15.59
  -1   1  -7  943.69   14.89
   1  -1  -7  903.18   10.02
  -1   1  -7  903.10   14.02
  -1  -1   7  920.22   10.05
  -1  -1   7  945.70   14.32
   1   1   7  927.97   16.17
   1  -1  -7  903.85   14.48
  -1  -1   8   63.91    4.37
   1   1   8   56.53    4.98
  -1  -1   8   63.54    3.63
  -1   1  -8   61.88    5.07
  -1   1  -8   68.00    4.55
   1  -1  -8   64.29    4.58
   1   1   8   60.39    4.51
  -1   1  -8   63.61    4.44
  -1  -1   8   65.72    2.69
   1  -1  -8   60.90    2.61
   1   1   8   63.83    4.81
   1  -1  -8   63.88    4.37
  -1  -1   8   64.72    4.19
  -1  -1   9  685.64   14.27
   1   1   9  680.51   17.11
  -1  -1   9  692.72   12.50
  -1   1  -9  689.52   14.55
   1  -1  -9  696.96   15.24
   1   1   9  662.59   15.12
   1  -1  -9  702.54    8.10
  -1   1  -9  702.90   14.64
   1   1   9  662.82   15.35
   1  -1  -9  672.44   14.26
  -1  -1   9  707.61   14.24
  -1  -1  10  403.34   11.65
  -1  -1  10  392.08   10.03
   1   1  10  396.20   13.57
   1   1  10  386.27   12.24
   1  -1 -10  407.08   12.40
  -1   1 -10  414.82   12.01
  -1   1 -10  375.83   11.51
   1  -1 -10  390.77   11.59
  -1  -1  10  400.52   11.38
   1   1  10  406.46   12.73
  -1  -1  11  253.86    9.80
  -1  -1  11  259.35    8.67
   1   1  11  240.41   11.05
  -1   1 -11  257.86   10.09
   1  -1 -11  259.81   10.44
   1   1  11  254.03   10.45
  -1   1 -11  261.81   10.20
  -1  -1  11  262.14    9.86
   1   1  11  272.09   10.90
   1  -1 -11  251.50    9.92
  -1  -1  12  309.87   11.48
  -1  -1  12  305.22    9.93
   1  -1 -12  316.18   11.84
   1   1  12  294.78   11.84
  -1   1 -12  309.39   11.52
  -1   1 -12  303.42   11.57
   1  -1 -12  300.91   11.32
   1   1  12  306.74   12.07
  -1  -1  12  290.19   10.91
  -1  -1  13   39.18    4.50
  -1  -1  13   42.01    4.15
   1  -1 -13   37.91    4.68
  -1   1 -13   40.56    4.55
   1   1  13   35.96    4.76
  -1   1 -13   37.12    4.65
  -1  -1  13   30.46    3.86
   1   1  13   44.14    5.10
   1  -1 -13   34.83    4.34
   1   1  14   62.83    6.10
   1  -1 -14   57.29    5.61
  -1   1 -14   71.39    6.10
  -1  -1  14   69.08    6.65
  -1  -1  14   69.24    5.41
   1  -1 -14   56.69    5.73
   1   1  14   65.03    6.07
  -1  -1  14   71.92    6.04
  -1  -1  14   65.69    5.86
  -1   1 -15  271.76   11.89
  -1  -1  15  291.78   13.64
   1   1  15  274.01   12.80
   1   1  15  274.70   13.34
  -1  -1  15  273.02   10.71
   1  -1 -15  264.63   12.09
  -1  -1  15  301.56   12.19
  -1  -1  15  277.29   12.05
   1   1  16  541.25   18.49
  -1  -1  16  509.57   18.42
   1   1  16  548.33   19.33
  -1  -1  16  537.61   15.50
   1  -1 -16  530.87   17.62
  -1  -1  16  541.99   16.71
  -1  -1  16  536.66   17.08
  -1  -1  17  187.53   10.62
   1   1  17  187.75   11.40
  -1  -1  17  188.78   11.76
  -1  -1  17  191.99    9.62
   1   1  17  176.34   11.51
  -1   1 -17  168.81   10.66
   1  -1 -17  176.56   12.64
   1  -1 -17  192.45   11.11
  -1  -1  18   36.02    6.05
   1   1  18   38.73    6.03
   1   1  18   30.34    5.49
   1  -1 -18   44.40    7.24
  -1   1 -18   36.99    5.70
   1  -1 -18   32.83    5.13
  -1  -1  19   84.95    8.71
   1   1  19   93.30    8.89
   1   1  19   86.85    8.85
   1  -1 -19   93.00   10.01
  -1   1 -19   79.99    8.28
   1   1  20   17.12    4.61
   1   1  20   18.85    4.67
  -1  -1  20   23.68    5.14
   1  -1 -20   13.13    5.28
  -1   1 -20   12.34    4.50
  -1  -1  20   15.12    4.36
  -1  -1  21   85.89    9.12
   1   1  21   79.55    8.80
   1   1  21   87.93    9.26
  -1  -1  21   77.23    6.88
  -1  -1  21   88.07    8.43
  -1   1 -21   80.51    8.67
   1  -1 -21   88.28   10.45
   1   1  22   39.11    6.65
   1   1  22   22.62    5.12
  -1  -1  22   27.76    4.49
  -1  -1  22   31.17    5.97
  -1  -1  22   43.71    6.35
  -1   1 -22   38.05    6.30
   1  -1 -22   52.56    8.35
   1   1  23   33.39    6.49
  -1  -1  23   28.28    4.48
   1   1  23   28.51    5.94
  -1  -1  23   31.11    6.47
  -1  -1  23   34.38    5.72
  -1   1 -23   30.51    5.89
   1  -1 -23   17.41    6.23
   1   1  24    1.99    3.61
   1   1  24    5.40    4.40
  -1  -1  24    8.74    4.55
   1  -1 -24    3.77    4.07
  -1   1 -24    5.51    3.94
  -1  -1  24   12.64    3.93
   1   1  25   16.08    6.10
   1   1  25    9.25    3.95
  -1   1 -25   13.57    4.75
  -1  -1  25   14.51    4.48
   1  -1 -25    8.49    5.43
  -1  -1  25   24.84    6.28
   1   1  26   18.55    5.87
  -1  -1  26   16.79    4.82
  -1  -1  26   17.97    6.18
  -1   1 -26    8.70    4.56
   1  -1 -26   11.75    5.33
  -1  -1  27    2.22    2.75
   1  -1 -27   10.84    5.72
   1  -1 -28   23.65    6.67
  -1   2  28   11.77    4.30
   1   2 -28    8.95    5.69
   1   2 -27    9.01    5.27
  -1   2  27   20.34    5.16
  -1   2  26   62.23    9.45
   1  -2  26   57.56    7.59
   1  -2  26   61.52    8.85
   1   2 -26   65.09    9.92
  -1  -2 -26   54.54    8.11
  -1   2  25    9.26    5.07
   1  -2  25    7.45    4.37
   1  -2  25    5.80    4.80
  -1  -2 -25   17.96    5.25
   1  -2  25   17.25    3.97
   1   2 -25    9.92    5.04
  -1   2  24   92.99   10.35
   1  -2  24  100.19   10.02
   1  -2  24   86.71   10.03
   1   2 -24   77.40   10.06
  -1  -2 -24   83.13    9.52
  -1   2  23   83.65    9.73
  -1   2  23   79.95    7.23
   1  -2  23   85.46    9.13
   1  -2  23   74.65    9.46
  -1  -2 -23  101.40   10.40
   1   2 -23   78.37   10.03
  -1  -2 -22   21.58    5.54
   1   2 -22   26.45    6.86
  -1   2  22   20.33    5.57
   1  -2  22   18.47    5.19
  -1   2  22   15.12    3.59
   1  -2  22   18.61    4.89
  -1  -2 -22   16.67    5.18
  -1  -2 -21   19.19    5.12
   1   2 -21   12.72    5.64
  -1   2  21   11.68    4.20
   1  -2  21   11.43    4.41
  -1   2  21   12.73    3.41
   1  -2  21   21.81    5.51
  -1  -2 -21   21.58    5.53
   1   2 -20   26.49    6.08
  -1  -2 -20   22.53    5.27
  -1   2  20   21.53    5.09
   1  -2  20   32.77    6.08
   1  -2  20   30.42    5.49
  -1  -2 -20   22.09    5.24
  -1  -2 -19   55.62    7.16
   1   2 -19   71.64    8.64
  -1   2  19   68.53    7.93
   1  -2  19   56.70    7.36
   1  -2  19   62.80    7.51
  -1  -2 -19   65.09    7.78
   1  -2  18    1.36    3.26
   1   2 -18    2.63    3.89
  -1  -2 -18   -0.17    2.47
  -1   2  18   -1.03    3.88
   1  -2  18    5.15    3.84
   1  -2  17   -1.03    2.93
  -1   2  17    3.68    2.41
   1   2 -17    0.35    3.71
  -1  -2 -17   -2.21    3.71
   1  -2  17    4.17    3.34
  -1   2  17   -0.51    2.46
  -1   2  16  553.25   15.76
   1  -2  16  522.31   18.84
   1  -2  16  533.26   18.48
  -1   2  16  544.97   18.89
   1   2 -16  541.39   20.93
  -1  -2 -16  538.34   18.97
  -1   2  16  584.85   17.54
  -1   2  15  101.55    8.14
   1  -2  15  109.21    8.68
  -1   2  15   99.85    6.78
  -1   2  15  114.88    8.78
   1  -2  15  108.23    8.35
   1   2 -15  109.73    9.64
  -1  -2 -15  109.62    8.58
  -1   2  15  112.44    7.73
  -1   2  14  153.48    9.50
  -1   2  14  138.87    7.51
   1  -2  14  127.74    8.63
  -1  -2 -14  143.23    8.63
   1   2 -14  140.60    8.55
  -1   2  14  134.66    9.04
   1   2 -14  139.34   10.17
   1  -2  14  140.98    8.73
  -1  -2 -14  134.08    9.13
  -1   2  14  147.21    8.53
  -1   2  13  165.52    9.54
  -1   2  13  179.12    8.04
   1   2 -13  195.55    9.82
  -1  -2 -13  197.53    9.80
  -1   2  13  165.54    9.39
   1  -2  13  175.75    9.44
   1   2 -13  166.48   10.70
  -1   2  13  189.65    9.33
  -1  -2 -13  155.00    9.30
   1  -2  13  187.56    9.75
  -1   2  12  150.54    8.86
   1   2 -12  150.07    7.23
  -1   2  12  160.29    7.28
  -1  -2 -12  160.19    8.48
   1   2 -12  158.21    8.53
   1  -2  12  153.18    8.53
   1  -2  12  158.40    3.55
   1  -2  12  151.14    8.43
  -1   2  12  157.07    8.28
  -1   2  11   84.72    6.55
  -1   2  11   84.35    5.14
   1   2 -11   84.04    5.23
   1   2 -11   88.89    6.24
   1  -2  11   83.68    6.20
  -1  -2 -11   89.01    6.28
   1  -2  11   80.92    2.94
  -1  -2 -11   79.62    2.97
  -1   2  11   79.03    5.68
   1  -2  11   88.23    6.40
  -1   2  10  149.98    8.19
   1   2 -10  137.81    6.35
   1  -2  10  151.35    8.73
  -1   2  10  135.81    6.14
  -1  -2 -10  154.14    7.72
   1   2 -10  151.41    7.78
   1  -2  10  140.35    7.45
  -1  -2 -10  147.14    4.21
  -1   2  10  148.38    7.32
   1  -2  10  151.72    7.83
  -1   2   9  281.26   10.61
   1   2  -9  258.89    8.13
   1  -2   9  246.36   10.56
  -1  -2  -9  268.08    9.52
   1  -2   9  244.99    9.35
   1   2  -9  262.96    9.62
   1   2  -9  244.03   11.15
  -1  -2  -9  272.25    5.89
   1  -2   9  253.19    9.60
  -1   2   9  254.68    8.92
  -1   2   8  292.41   10.40
   1   2  -8  299.99    8.19
   1  -2   8  290.20   10.90
   1   2  -8  325.22    9.99
  -1  -2  -8  316.72    9.85
   1  -2   8  316.98    9.82
   1   2  -8  307.61   11.73
   1  -2   8  313.56   10.03
  -1   2   8  305.91    9.27
  -1   2   7  743.61   15.65
   1  -2   7  727.17   16.41
   1   2  -7  753.07   12.07
  -1   2   7  727.85   14.51
  -1  -2  -7  764.95   14.21
   1   2  -7  749.07   14.29
   1  -2   7  722.13   13.71
   1   2  -7  749.43   17.15
  -1   2   7  742.45   13.33
   1  -2   7  760.42   14.71
  -1   2   6  274.93    9.26
   1  -2   6  265.75    9.61
   1   2  -6  261.69    6.73
  -1   2   6  259.09    7.99
   1   2  -6  266.47    8.06
   1  -2   6  264.45    7.78
  -1  -2  -6  262.56    7.93
   1  -2   6  261.57    7.03
   1   2  -6  242.57    9.45
   1  -2   6  268.22    8.24
  -1   2   6  241.82    7.22
  -1  -2  -5  169.72    5.97
  -1   2   5  175.32    7.01
  -1  -2  -5  171.40    6.30
   1  -2   5  162.12    7.29
   1   2  -5  179.83    5.18
  -1   2   5  173.07    6.16
   1   2  -5  178.58    6.19
   1  -2   5  166.26    5.63
  -1   2   5  175.34    5.67
   1  -2   5  167.49    6.12
   1  -2   5  177.81    5.29
  -1  -2  -4  132.54    5.27
  -1   2   4  133.63    5.94
  -1  -2  -4  139.34    5.02
  -1   2   4  131.98    4.52
   1  -2   4  133.87    4.61
   1   2  -4  138.68    5.14
  -1   2   4  133.49    5.01
   1   2  -4  144.82    4.97
   1  -2   4  127.41    4.05
  -1   2   3 1169.58   11.77
  -1  -2  -3 1164.65   14.04
  -1   2   3 1161.18   15.96
   1   2  -3 1203.40    8.93
   1  -2   3 1162.23   11.72
  -1   2   3 1125.35   12.62
   1   2  -3 1117.10   12.95
  -1   2   3 1173.72   10.65
  -1  -2  -3 1155.72   11.87
   1   2  -3 1154.40   13.11
   1  -2   3 1185.44   10.46
  -1  -2  -2  840.05   11.08
  -1  -2  -2  876.70   11.43
  -1   2   2  891.86   13.39
   1   2  -2  861.34    9.61
  -1   2   2  889.61    9.79
  -1  -2  -2  893.20   10.29
  -1   2   2  894.85    9.66
  -1   2   2  882.43    9.49
  -1   2   1   29.50    1.72
  -1   2   1   31.52    2.83
   1  -2   1   37.15    2.33
  -1  -2  -1   32.60    2.34
  -1   2   1   31.62    1.47
  -1  -2  -1   32.37    2.25
  -1  -2  -1   31.87    2.20
   1   2  -1   30.00    1.88
  -1   2   1   34.88    1.97
  -1   2   0 3292.45   21.14
   1  -2   0 3324.01   21.34
  -1  -2   0 3325.25   20.53
  -1  -2   0 3284.34   20.63
   1   2   0 3330.27   20.60
  -1  -2   0 3277.70   17.96
   1  -2   0 3340.96   18.27
  -1   2   0 3366.03   18.07
   1   2   0 3291.94   17.83
   1   2   1   41.13    2.38
   1  -2  -1   41.60    2.17
  -1  -2   1   42.66    2.23
  -1  -2   1   45.93    2.70
   1  -2  -1   45.00    1.74
  -1   2  -1   49.50    3.17
  -1   2  -1   44.13    2.49
   1   2   1   40.50    2.46
  -1   2  -1   44.20    1.73
  -1  -2   1   44.60    2.83
   1   2   2  912.81   11.28
  -1  -2   2  924.28   13.09
   1  -2  -2  908.99    8.99
   1  -2  -2  898.80    9.74
  -1   2  -2  887.40   13.15
  -1   2  -2  899.85    8.81
   1   2   2  894.92   10.22
   1  -2  -2  913.76    9.72
  -1  -2   2  901.56    9.87
  -1  -2   3 1138.81   15.78
   1   2   3 1090.67   12.92
  -1  -2   3 1137.58    9.35
  -1   2  -3 1132.97   15.89
  -1  -2   3 1131.79   12.22
   1  -2  -3 1131.79   12.37
  -1   2  -3 1072.57   10.97
   1  -2  -3 1130.83   10.47
   1  -2  -3 1099.64   11.60
   1   2   3 1127.78   13.76
  -1  -2   4  164.77    6.73
  -1   2  -4  158.07    4.37
  -1  -2   4  163.11    4.27
  -1   2  -4  171.00    6.79
  -1  -2   4  166.73    5.32
  -1   2  -4  158.32    4.88
   1  -2  -4  163.43    5.34
   1   2   4  156.84    5.54
  -1  -2   4  162.02    5.47
   1  -2  -4  168.73    4.15
   1  -2  -4  169.18    5.10
   1   2   4  163.09    5.79
  -1   2  -5  158.54    4.92
  -1  -2   5  165.60    7.12
  -1  -2   5  152.12    4.72
   1  -2  -5  153.29    6.57
  -1   2  -5  161.56    6.96
   1  -2  -5  155.68    5.66
  -1   2  -5  146.96    5.19
   1   2   5  147.82    5.81
  -1  -2   5  153.47    5.63
   1  -2  -5  152.18    4.07
   1  -2  -5  153.58    5.37
   1   2   5  146.40    5.92
  -1   2  -6  250.45    6.82
  -1  -2   6  241.79    6.50
   1  -2  -6  243.59    8.49
  -1   2  -6  261.47    9.15
   1   2   6  245.20    7.83
   1  -2  -6  257.74    7.89
  -1   2  -6  252.56    7.25
  -1  -2   6  252.39    7.45
   1  -2  -6  255.62    7.42
   1   2   6  257.70    8.26
  -1  -2   6  258.29    7.10
  -1   2  -7  699.61   12.48
   1  -2  -7  760.88   15.14
  -1  -2   7  727.45   12.18
  -1   2  -7  748.39   16.11
   1  -2  -7  736.71   14.12
  -1   2  -7  743.23   13.36
   1   2   7  765.17   14.55
  -1  -2   7  732.43   13.34
   1  -2  -7  735.67   13.43
  -1  -2   7  757.61   13.15
   1   2   7  754.84   14.98
  -1   2  -8  315.19    9.19
  -1  -2   8  305.43    8.57
  -1   2  -8  315.47   11.11
   1   2   8  312.61   10.00
  -1   2  -8  318.14    9.46
   1  -2  -8  322.31   10.07
  -1  -2   8  323.06    9.45
   1   2   8  314.36   10.28
   1  -2  -8  314.74    9.43
  -1  -2   8  321.56    9.30
  -1   2  -9  251.94    8.93
  -1  -2   9  252.69    5.71
  -1  -2   9  260.06    8.45
  -1  -2   9  258.75    8.07
  -1   2  -9  257.59   10.51
   1   2   9  250.63    9.51
   1  -2  -9  251.47    9.36
  -1   2  -9  254.36    8.93
  -1  -2   9  260.71    8.78
  -1  -2   9  249.26    8.70
   1   2   9  253.67    9.73
   1  -2  -9  258.54    9.15
  -1  -2  10  135.25    4.06
  -1   2 -10  132.17    6.98
  -1  -2  10  138.75    6.61
  -1  -2  10  132.73    6.19
  -1   2 -10  136.69    8.02
   1  -2 -10  141.66    7.52
  -1   2 -10  144.01    7.25
  -1  -2  10  140.15    6.83
  -1  -2  10  127.69    6.62
   1   2  10  134.19    7.50
   1  -2 -10  136.75    7.14
   1  -2 -11   95.69    3.23
  -1   2 -11  100.42    6.51
  -1  -2  11   97.45    3.24
  -1  -2  11   97.82    5.93
   1   2  11   80.60    6.68
  -1   2 -11  109.62    7.60
  -1  -2  11   97.86    5.58
   1  -2 -11  105.16    6.80
   1   2  11   90.20    6.55
  -1   2 -11   98.39    6.36
  -1  -2  11  104.30    6.24
   1  -2 -11  102.80    6.65
  -1  -2  11  103.45    6.35
   1   2  11   99.04    6.89
  -1   2 -12  167.03    8.62
   1  -2 -12  172.39    3.86
  -1  -2  12  157.85    7.98
  -1  -2  12  175.89    7.71
  -1   2 -12  179.27    8.74
   1   2  12  165.72    9.06
   1  -2 -12  199.42    9.64
  -1  -2  12  165.96    8.16
   1   2  12  174.15    9.13
  -1  -2  12  180.12    8.62
   1  -2 -12  163.42    8.46
  -1   2 -13  164.63    8.93
  -1  -2  13  180.36    8.84
  -1  -2  13  155.69    7.61
   1  -2 -13  174.79    9.39
   1   2  13  171.76    9.56
  -1   2 -13  184.31    9.23
  -1  -2  13  176.17    8.64
   1  -2 -13  174.24    9.18
  -1  -2  13  189.70    9.18
   1   2  13  180.57    9.71
  -1  -2  14  142.28    8.20
  -1  -2  14  134.75    7.49
   1   2  14  130.91    8.76
   1  -2 -14  150.15    8.93
  -1   2 -14  132.09    8.09
  -1  -2  14  136.76    9.13
  -1  -2  14  149.53    8.35
   1  -2 -14  139.71    8.64
   1   2  14  135.73    8.63
  -1  -2  14  156.25    8.66
  -1  -2  15  100.63    7.28
   1   2  15  111.89    8.94
  -1  -2  15  113.14    7.11
  -1  -2  15  103.59    8.24
   1   2  15   90.30    7.69
  -1  -2  15  110.83    7.48
  -1  -2  15  105.58    7.33
   1  -2 -15  108.06    8.00
  -1  -2  16  511.70   16.41
   1   2  16  496.65   18.48
  -1  -2  16  491.00   14.92
   1   2  16  510.66   18.07
  -1  -2  16  498.62   18.14
  -1  -2  16  522.76   16.36
   1  -2 -16  512.66   17.42
  -1  -2  16  554.10   16.82
  -1   2 -17   -2.00    3.38
  -1  -2  17    6.25    2.81
  -1  -2  17   -1.20    2.63
   1   2  17    0.35    3.02
   1   2  17   -0.17    3.20
  -1  -2  17    0.58    3.37
   1  -2 -17   -1.76    3.43
  -1   2 -18    0.31    2.86
  -1  -2  18    0.32    2.47
  -1  -2  18    4.80    3.13
   1   2  18    2.52    2.62
   1   2  18   -2.68    3.70
  -1  -2  18    4.97    3.27
   1  -2 -18    6.29    3.29
  -1   2 -19   68.00    7.52
   1   2  19   69.69    7.86
   1   2  19   64.45    7.56
  -1  -2  19   64.68    7.58
  -1  -2  19   66.09    6.82
   1  -2 -19   70.74    7.57
   1  -2 -20   35.01    7.47
  -1  -2  20   49.70    6.16
  -1   2 -20   36.91    6.17
   1   2  20   34.18    5.69
  -1  -2  20   43.47    5.24
   1   2  20   35.49    6.22
  -1  -2  20   23.17    5.30
   1  -2 -20   34.67    5.85
  -1   2 -21   12.43    4.49
   1  -2 -21   12.07    5.30
  -1  -2  21   16.59    4.17
   1   2  21   19.89    5.28
   1   2  21   14.46    4.33
  -1  -2  21   16.28    3.92
  -1  -2  21   22.12    5.25
   1  -2 -21   20.52    5.06
   1   2  22   27.46    5.72
   1   2  22   23.36    5.66
  -1  -2  22   27.01    5.87
  -1   2 -22   19.50    5.28
  -1  -2  22   16.03    4.08
   1  -2 -22   22.40    6.34
   1   2  23   92.52   10.29
   1   2  23   77.60    8.94
  -1  -2  23   84.26    8.29
  -1  -2  23   91.75   10.16
  -1   2 -23   87.93    9.41
   1  -2 -23   95.46   11.54
   1   2  24  110.71   11.11
   1   2  24   89.06    9.63
  -1  -2  24  100.89   11.03
  -1  -2  24   92.61    8.65
  -1   2 -24  101.71    9.97
   1  -2 -24   94.77   11.36
   1   2  25    3.75    3.72
   1   2  25   11.54    4.67
   1  -2 -25   17.48    6.56
  -1   2 -25    9.77    4.08
  -1  -2  25    3.19    3.31
  -1  -2  25    9.65    5.18
   1   2  26   48.70    8.48
  -1  -2  26   57.21    9.02
  -1  -2  26   73.91    7.78
   1  -2 -26   53.13    8.90
   1  -2 -27    9.43    4.58
   1  -2 -28    8.55    5.84
   1   3 -28    7.26    4.90
  -1   3  28    6.13    4.34
   1   3 -27   21.80    6.86
  -1   3  26   16.84    6.19
   1  -3  26   16.60    5.13
   1  -3  26   21.70    6.11
   1   3 -26   22.12    6.34
  -1  -3 -26   11.83    4.80
  -1   3  25   25.93    6.21
   1  -3  25   18.10    5.09
   1  -3  25   36.49    7.35
  -1  -3 -25   27.68    6.47
   1   3 -25   22.13    6.84
   1   3 -24    9.33    4.82
  -1  -3 -24   16.58    5.58
   1  -3  24    9.41    3.41
  -1   3  24   14.99    5.65
   1  -3  24   10.91    4.50
   1  -3  24    7.34    4.56
  -1  -3 -24   17.75    5.42
  -1  -3 -23   25.27    6.14
   1  -3  23   41.63    5.34
   1   3 -23   35.86    7.46
  -1   3  23   30.98    6.67
   1  -3  23   24.04    5.72
   1  -3  23   24.91    6.08
  -1  -3 -23   39.67    7.19
   1   3 -22   48.37    8.32
  -1  -3 -22   55.40    7.86
  -1   3  22   61.94    8.40
   1  -3  22   54.23    7.72
  -1   3  22   57.12    6.31
   1  -3  22   52.36    7.52
   1  -3  22   77.49    6.81
  -1  -3 -22   58.82    8.06
   1  -3  21   93.57    9.33
  -1   3  21   85.84    9.38
   1  -3  21   82.02    9.10
  -1   3  21   89.84    7.75
   1   3 -21   87.35   10.29
  -1  -3 -21   95.31    9.81
  -1  -3 -21   96.60    9.70
   1   3 -20   27.51    6.47
  -1   3  20   33.82    5.97
   1  -3  20   27.98    5.48
   1  -3  20   27.16    5.55
  -1  -3 -20   29.63    5.80
   1   3 -19   32.38    6.46
  -1   3  19   40.38    6.50
   1  -3  19   29.28    5.64
   1  -3  19   32.80    5.85
  -1  -3 -19   29.45    5.52
   1  -3  18   99.13    9.23
   1   3 -18   92.44    9.53
  -1  -3 -18  113.47    9.81
   1  -3  18  109.18    9.34
  -1   3  18  114.81    9.56
   1  -3  17  157.45   11.11
   1   3 -17  131.26   10.87
  -1  -3 -17  131.17    9.90
   1  -3  17  148.94   10.22
  -1   3  17  142.58   10.30
  -1   3  16   87.71    6.59
   1  -3  16   81.09    7.95
   1  -3  16   77.23    7.32
  -1   3  16   88.68    7.98
   1   3 -16   78.05    8.37
  -1  -3 -16  102.03    8.71
  -1   3  15  205.06   11.50
  -1   3  15  217.71    9.81
   1  -3  15  212.01   12.04
   1  -3  15  209.78   11.33
  -1   3  15  229.49   12.23
   1   3 -15  205.06   12.77
  -1   3  15  236.60   11.23
  -1  -3 -15  225.00   12.16
  -1   3  14  242.05   12.08
   1  -3  14  223.60   12.07
  -1   3  14  236.76    9.77
   1   3 -14  220.93    9.82
  -1   3  14  225.58   11.53
   1  -3  14  225.26   11.24
  -1  -3 -14  243.17   11.19
   1   3 -14  233.35   11.07
   1   3 -14  242.37   13.24
   1  -3  14  227.23    4.23
  -1  -3 -14  234.18   12.05
  -1   3  14  253.81   11.29
   1  -3  14  263.80   11.93
  -1   3  13  154.14    9.55
   1   3 -13  157.78    7.99
  -1   3  13  143.91    7.52
  -1  -3 -13  162.64    8.94
   1  -3  13  161.10    9.23
   1   3 -13  155.24    8.88
  -1   3  13  146.14    8.92
   1   3 -13  148.85   10.06
  -1  -3 -13  160.78    4.37
   1  -3  13  158.18    4.32
  -1   3  13  156.02    8.70
   1  -3  13  147.13    8.80
  -1  -3 -13  149.01    9.36
  -1  -3 -12    0.96    0.91
  -1   3  12    1.61    2.69
   1   3 -12    0.05    1.66
  -1  -3 -12    0.89    1.90
   1   3 -12    3.30    2.50
   1  -3  12    2.64    2.26
  -1   3  12    1.63    1.94
   1  -3  12   -1.14    2.17
   1  -3  11  181.92    8.98
  -1  -3 -11  201.63    9.32
   1   3 -11  199.66    9.32
   1   3 -11  177.46    7.90
  -1   3  11  175.26    8.42
   1  -3  11  190.68    9.24
  -1   3  11  174.33    9.68
  -1  -3 -10  568.95   14.89
   1   3 -10  568.51   14.97
   1  -3  10  516.91   14.09
   1   3 -10  551.40   13.02
   1  -3  10  530.60   16.21
  -1   3  10  530.81   13.88
   1  -3  10  579.20   15.25
  -1   3  10  522.33   15.81
  -1   3   9  185.28    9.08
   1   3  -9  175.31    7.21
   1  -3   9  184.35    9.27
  -1  -3  -9  187.80    8.24
   1   3  -9  194.77    8.36
   1  -3   9  195.95    8.42
   1  -3   9  185.83    8.44
  -1   3   9  195.10    8.09
   1   3  -9  180.09    9.74
  -1  -3  -8  145.81    7.28
  -1   3   8  148.25    7.96
   1   3  -8  140.60    6.23
   1  -3   8  136.62    7.96
   1   3  -8  136.10    6.73
  -1  -3  -8  156.75    7.28
   1  -3   8  132.89    6.66
  -1   3   8  143.70    7.16
   1  -3   8  141.04    6.99
  -1   3   8  150.95    6.68
   1   3  -8  143.12    8.24
   1  -3   8  137.44    6.32
  -1  -3  -7  213.91    8.26
  -1  -3  -7  202.61    7.68
  -1   3   7  203.78    8.74
   1  -3   7  210.19    9.24
   1   3  -7  217.66    7.22
  -1   3   7  223.67    8.24
   1   3  -7  212.71    7.91
   1  -3   7  217.82    7.74
   1   3  -7  199.37    9.27
   1  -3   7  213.84    7.38
   1  -3   7  224.75    8.25
  -1   3   7  204.33    7.41
  -1   3   6  113.04    5.27
  -1  -3  -6  116.44    5.85
  -1  -3  -6  119.09    5.54
  -1   3   6  111.28    6.36
   1  -3   6  114.68    6.60
   1   3  -6  118.14    5.09
  -1   3   6  115.72    5.73
   1   3  -6  121.74    5.82
   1  -3   6  114.59    5.45
   1   3  -6  113.39    4.86
  -1  -3  -6  120.03    4.15
   1   3  -6  125.47    7.09
   1  -3   6  113.25    5.01
  -1   3   5  606.21   11.23
  -1  -3  -5  625.27   12.65
  -1   3   5  600.73   13.60
  -1  -3  -5  603.79   11.67
   1  -3   5  617.84   14.21
   1   3  -5  611.56   11.87
  -1   3   5  612.90   11.78
   1   3  -5  634.33   10.78
   1  -3   5  599.86   11.31
  -1  -3  -5  637.01    9.01
   1  -3   5  617.95   10.62
   1   3  -5  604.44   14.01
  -1   3   4  483.12    9.43
  -1  -3  -4  479.09   10.43
  -1   3   4  486.83   11.70
   1   3  -4  489.77   10.03
  -1   3   4  449.77    9.63
  -1   3   4  505.32    6.65
   1   3  -4  514.49    9.42
  -1  -3  -4  479.44    7.72
   1  -3   4  491.92    8.82
  -1   3   3  543.77    9.34
  -1  -3  -3  555.29   10.71
  -1   3   3  555.73   12.14
   1   3  -3  544.13    9.56
  -1   3   3  552.12    9.50
  -1   3   3  543.17    7.46
  -1  -3  -3  570.04    8.36
   1  -3   3  561.06    8.70
  -1  -3  -2  134.12    5.14
  -1   3   2  143.37    4.65
   1   3  -2  131.37    4.56
  -1   3   2  128.77    4.44
  -1   3   2  127.74    5.64
  -1  -3  -2  138.17    5.24
  -1   3   2  138.24    4.15
  -1  -3  -1 1078.27   13.15
  -1   3   1 1076.13   12.28
   1   3  -1 1068.50   12.26
   1  -3   1 1056.70   13.29
  -1   3   1 1090.05   15.64
  -1  -3  -1 1062.49   13.60
  -1   3   1 1051.98   10.17
   1  -3   0    5.09    2.27
  -1  -3   0    1.97    1.89
   1  -3   0    2.66    1.03
  -1   3   0    3.90    1.20
   1   3   0    1.12    1.20
  -1  -3   0    2.60    1.43
   1  -3   0    3.41    1.49
  -1   3   0    2.50    1.52
  -1  -3   0    2.09    1.84
  -1   3  -1 1003.95   12.74
  -1   3  -1  991.66   14.11
  -1  -3   1 1006.13   13.21
   1  -3  -1 1022.47   10.08
  -1   3  -1 1027.32   10.36
  -1  -3   1  982.90   13.70
  -1  -3   1 1014.38   12.15
   1   3   1 1004.68   12.45
   1  -3  -1 1002.06   11.96
  -1  -3   2  106.82    4.21
   1  -3  -2  100.63    4.05
   1   3   2  106.04    4.50
   1  -3  -2  113.28    3.76
  -1   3  -2  105.11    4.64
  -1   3  -2  112.91    5.33
   1   3   2  106.18    3.83
  -1  -3   2  114.53    5.34
  -1  -3   3  517.98    9.54
   1  -3  -3  522.10    9.24
   1   3   3  517.95   10.15
   1  -3  -3  524.93    8.80
   1  -3  -3  518.26    9.16
  -1   3  -3  522.68   11.70
  -1   3  -3  519.93    8.56
   1   3   3  529.19    8.03
  -1  -3   3  504.68   11.27
   1   3   4  479.92   10.11
   1  -3  -4  512.90    9.59
  -1  -3   4  491.35    6.00
   1  -3  -4  500.73    9.74
  -1  -3   4  483.09    9.84
  -1   3  -4  482.61   11.86
  -1   3  -4  500.92    9.12
  -1  -3   4  495.96   11.86
   1  -3  -4  493.62    9.66
   1   3   4  507.90   10.71
  -1   3  -5  620.89   10.36
  -1  -3   5  644.21   14.24
  -1  -3   5  637.40    8.17
  -1  -3   5  629.95   12.00
  -1   3  -5  636.57   14.11
   1   3   5  622.13   12.30
  -1   3  -5  641.19   11.12
   1  -3  -5  637.02   11.78
  -1  -3   5  640.24   11.26
   1  -3  -5  618.50    7.54
   1  -3  -5  622.46   11.50
   1   3   5  650.05   12.74
  -1   3  -6  140.17    5.48
  -1  -3   6  134.56    7.00
  -1  -3   6  129.61    4.37
  -1  -3   6  125.22    5.89
  -1   3  -6  131.11    6.92
   1   3   6  128.06    6.06
   1  -3  -6  136.26    5.97
  -1   3  -6  124.10    5.44
   1  -3  -6  132.94    3.62
  -1  -3   6  131.69    5.54
   1  -3  -6  133.79    5.76
   1   3   6  128.03    6.24
  -1   3  -7  228.98    7.56
  -1  -3   7  221.12    9.39
  -1  -3   7  229.94    6.37
   1  -3  -7  241.36    9.30
  -1   3  -7  228.83    9.31
   1   3   7  226.04    8.40
  -1   3  -7  212.31    7.46
   1  -3  -7  233.86    8.19
   1  -3  -7  222.03    4.92
  -1  -3   7  228.72    7.43
   1  -3  -7  226.62    7.93
   1   3   7  226.50    8.52
  -1   3  -8  131.79    6.33
  -1  -3   8  134.10    7.77
  -1  -3   8  136.46    5.44
  -1   3  -8  129.39    7.48
  -1   3  -8  131.75    6.30
   1  -3  -8  143.50    6.87
   1  -3  -8  141.26    4.27
  -1  -3   8  148.12    6.38
   1   3   8  140.12    7.11
  -1  -3   8  138.40    6.25
   1  -3  -8  128.85    6.40
  -1   3  -9  195.53    8.00
  -1  -3   9  194.34    6.95
  -1   3  -9  189.42    9.26
  -1   3  -9  194.82    8.01
   1  -3  -9  190.51    8.37
  -1  -3   9  186.40    7.44
  -1  -3   9  193.70    7.92
   1   3   9  186.38    8.65
   1  -3  -9  200.32    8.32
  -1   3 -10  572.85   14.23
  -1  -3  10  569.07   12.71
  -1   3 -10  565.87   16.42
   1  -3 -10  585.87   15.19
  -1   3 -10  560.80   14.26
  -1  -3  10  544.92   13.05
   1   3  10  576.40   15.47
  -1  -3  10  561.96   13.93
   1  -3 -10  536.03   14.13
  -1  -3  11  184.54    5.34
  -1   3 -11  194.71    8.89
  -1  -3  11  189.41    7.87
  -1   3 -11  175.28    9.58
  -1   3 -11  194.49    8.85
   1  -3 -11  192.73    9.23
  -1  -3  11  186.93    8.16
  -1  -3  11  201.21    8.85
   1  -3 -11  179.03    8.81
   1   3  11  181.86    9.15
  -1   3 -12    1.16    2.02
  -1  -3  12    2.66    1.81
  -1   3 -12    1.82    2.07
  -1  -3  12    2.39    1.08
   1   3  12    0.74    2.34
  -1   3 -12    3.09    2.10
   1  -3 -12    2.93    1.84
  -1  -3  12    3.51    2.04
  -1  -3  12    2.32    1.73
   1  -3 -12   -0.16    2.37
   1   3  12   -0.14    2.22
  -1   3 -13  160.00    8.86
   1  -3 -13  160.72    4.47
  -1  -3  13  169.04    4.49
  -1  -3  13  163.43    8.19
  -1   3 -13  147.77    9.36
  -1  -3  13  157.91    9.43
   1  -3 -13  177.23    9.42
  -1   3 -13  179.90    9.18
   1   3  13  167.01    9.51
  -1  -3  13  169.79    8.27
  -1  -3  13  184.08    9.19
   1   3  13  174.71    9.56
   1  -3 -13  155.94    8.89
   1  -3 -14  224.21    4.42
  -1  -3  14  241.53   10.29
  -1  -3  14  214.29   11.36
  -1   3 -14  241.42   10.90
   1   3  14  208.30   11.02
   1  -3 -14  230.57   11.24
  -1  -3  14  229.89   10.01
  -1  -3  14  250.62   11.01
   1   3  14  244.90   11.61
   1  -3 -14  233.69   11.12
  -1  -3  15  212.83   10.14
   1   3  15  200.00   11.81
   1   3  15  180.29   10.70
  -1  -3  15  195.99   11.29
  -1  -3  15  194.21    9.55
  -1  -3  15  207.46   10.27
   1  -3 -15  193.06   10.51
  -1  -3  16   95.42    7.19
   1   3  16   96.35    8.57
  -1  -3  16   95.82    8.32
   1   3  16   90.59    7.96
  -1  -3  16  104.77    7.43
   1  -3 -16   99.21    8.04
  -1   3 -17  141.44    9.68
  -1  -3  17  149.22    9.06
   1   3  17  144.69   10.61
  -1  -3  17  152.30   10.73
   1   3  17  147.86   10.29
  -1  -3  17  156.36    9.16
   1  -3 -17  151.79   10.02
  -1   3 -18  111.85    9.17
  -1  -3  18   95.87    7.53
   1   3  18   95.27    8.86
  -1  -3  18  102.10    9.17
   1   3  18  108.40    9.72
  -1  -3  18   98.95    7.65
   1  -3 -18   90.21    8.39
  -1   3 -19   36.68    5.82
   1   3  19   37.40    5.97
   1   3  19   31.15    5.81
  -1  -3  19   37.10    5.19
  -1  -3  19   30.38    5.55
   1  -3 -19   33.11    5.44
  -1   3 -20   29.70    5.65
   1   3  20   24.04    5.05
   1   3  20   25.99    5.67
  -1  -3  20   29.87    5.78
  -1  -3  20   26.13    4.66
   1  -3 -20   30.43    5.33
  -1   3 -21   94.62    9.13
  -1  -3  21   99.00    9.96
   1   3  21   90.18    9.40
   1   3  21   96.68    9.80
  -1  -3  21   94.32    8.20
   1  -3 -21   96.78    9.40
   1  -3 -22   82.48   10.94
  -1   3 -22   69.77    8.17
   1   3  22   70.98    8.63
   1   3  22   66.17    8.34
  -1  -3  22   77.27    9.26
  -1  -3  22   74.43    7.57
   1  -3 -22   70.81    8.38
   1  -3 -23   32.14    7.40
  -1   3 -23   27.00    5.43
   1   3  23   26.23    6.48
   1   3  23   30.80    6.37
  -1  -3  23   32.61    5.36
  -1  -3  23   36.50    7.11
   1  -3 -23   33.11    6.16
   1   3  24   13.58    4.74
   1   3  24    4.21    3.40
  -1  -3  24   11.89    3.74
  -1  -3  24    7.12    4.40
   1  -3 -24   12.15    4.81
  -1   3 -24    9.60    3.96
   1   3  25   29.52    6.99
   1   3  25   25.65    6.04
  -1   3 -25   33.28    6.58
   1  -3 -25   19.54    6.55
  -1  -3  25   15.31    5.04
  -1  -3  25   21.12    4.97
   1   3  26   15.56    5.15
  -1  -3  26   17.53    4.41
  -1  -3  26   16.56    5.44
   1  -3 -26   18.45    6.68
   1  -3 -27   27.63    7.30
   1  -3 -28    1.06    4.25
   1   4 -28   31.37    7.42
   1   4 -27    9.14    6.06
   1  -4  26   24.22    6.18
  -1  -4 -26   16.98    5.67
   1   4 -26   19.55    6.12
   1   4 -25   29.10    7.27
  -1  -4 -25   40.61    7.33
  -1   4  25   33.38    7.11
   1  -4  25   39.00    6.99
   1  -4  25   30.14    6.44
  -1  -4 -25   41.98    7.41
  -1  -4 -24    9.06    4.86
   1   4 -24   20.70    7.00
  -1   4  24   16.44    5.77
   1  -4  24   10.41    4.28
   1  -4  24   11.74    5.14
  -1  -4 -24   24.51    6.54
   1   4 -23   16.42    5.97
  -1  -4 -23   16.82    5.17
  -1   4  23    9.95    4.36
   1  -4  23   20.22    5.66
   1  -4  23   22.83    3.93
   1  -4  23    7.49    4.12
  -1  -4 -23   20.60    5.61
   1   4 -22   45.35    8.19
   1  -4  22   50.04    5.40
  -1   4  22   57.60    8.22
   1  -4  22   43.75    7.11
  -1   4  22   53.09    6.00
   1  -4  22   42.05    6.86
  -1  -4 -22   56.42    8.17
   1   4 -21   30.05    6.78
   1  -4  21   47.51    5.20
  -1   4  21   35.31    6.59
  -1   4  21   48.81    5.76
   1  -4  21   28.91    5.88
   1  -4  21   39.02    6.64
  -1  -4 -21   27.75    6.01
   1  -4  20    7.88    2.56
   1   4 -20    3.46    3.99
  -1   4  20    7.74    4.21
   1  -4  20   15.97    5.09
   1  -4  20    8.79    3.83
  -1  -4 -20    8.11    3.78
   1   4 -19  104.08   10.42
  -1   4  19  123.35   10.33
   1  -4  19  126.43   10.38
   1  -4  19  126.45   10.71
   1  -4  19  125.15    7.59
  -1  -4 -19  121.51   10.31
   1   4 -18   72.34    8.81
   1  -4  18   69.09    7.52
  -1   4  18   80.39    8.33
   1  -4  18   65.30    7.76
   1  -4  18   66.60    5.51
  -1  -4 -18   86.56    8.70
  -1   4  17  401.37   17.08
   1  -4  17  399.29   16.83
   1  -4  17  411.37   17.69
   1   4 -17  391.30   18.32
  -1  -4 -17  378.47   16.83
   1   4 -16   43.55    6.55
  -1   4  16   40.09    5.79
  -1   4  16   37.31    4.90
   1   4 -16   39.63    4.64
   1  -4  16   41.84    6.05
   1  -4  16   39.71    5.86
  -1  -4 -16   42.77    6.18
   1  -4  15   20.36    1.74
  -1  -4 -15   21.25    1.77
   1   4 -15   14.01    4.39
  -1   4  15   21.22    3.65
   1  -4  15    8.77    3.34
   1   4 -15   17.88    3.40
  -1   4  15   10.82    3.27
   1  -4  15   18.12    4.21
  -1  -4 -15   11.96    3.88
  -1   4  15   30.22    4.38
  -1   4  14  101.27    8.18
   1   4 -14   89.16    6.70
   1  -4  14   97.35    8.24
  -1   4  14   92.47    7.58
   1  -4  14   90.45    7.59
  -1  -4 -14  101.88    7.63
   1  -4  14   97.15    7.52
  -1   4  14   96.88    7.13
  -1  -4 -14   95.09    8.06
   1   4 -14   92.00    8.45
  -1  -4 -14   92.94    3.91
  -1   4  13  280.23   12.98
  -1  -4 -13  289.84   12.56
   1   4 -13  268.47   10.90
   1  -4  13  272.79   13.09
   1  -4  13  261.23   11.79
  -1  -4 -13  295.91   12.24
  -1   4  13  251.42   11.81
   1   4 -13  302.22   12.29
  -1   4  13  283.86   11.78
   1  -4  13  296.92   12.41
  -1  -4 -13  260.55   12.34
   1   4 -13  255.27   13.28
  -1   4  12  212.96   11.15
  -1  -4 -12  210.50   10.55
   1   4 -12  200.16    9.03
  -1   4  12  213.90   10.54
   1   4 -12  197.90    9.73
  -1  -4 -12  216.10   10.22
   1  -4  12  190.29    9.78
  -1   4  12  223.00   10.10
   1  -4  12  241.26   10.81
  -1  -4 -12  197.66   10.38
   1   4 -12  194.11   11.33
   1   4 -11  343.14   12.42
   1  -4  11  330.74   12.30
   1   4 -11  343.79   11.53
   1  -4  11  367.41   13.03
  -1   4  11  349.15   12.10
  -1   4  11  323.22   13.34
  -1  -4 -11  346.55   12.43
  -1  -4 -11  352.23   13.05
  -1   4  10   82.48    6.75
  -1  -4 -10   78.96    5.95
   1   4 -10   82.34    5.69
   1   4 -10   75.44    5.88
   1  -4  10   70.35    5.67
  -1   4  10   73.67    5.50
   1  -4  10   81.36    6.16
  -1  -4 -10   78.88    6.07
  -1  -4  -9  307.75   11.26
  -1  -4  -9  306.52   10.81
  -1   4   9  297.89   11.97
   1  -4   9  299.59   12.06
   1   4  -9  285.79    9.74
   1   4  -9  296.39   10.66
   1  -4   9  301.30   10.63
   1  -4   9  286.02    9.94
   1  -4   9  309.23   11.06
  -1   4   9  292.35   10.10
  -1   4   8  301.99    9.89
  -1  -4  -8  295.60   10.58
  -1   4   8  291.63   11.44
  -1  -4  -8  304.76   10.24
   1  -4   8  286.19   11.39
   1   4  -8  299.01    9.57
  -1   4   8  282.59   10.13
   1  -4   8  282.02    9.84
   1   4  -8  285.98   10.03
   1  -4   8  303.28    5.60
  -1  -4  -8  294.74    6.52
   1  -4   8  296.64    9.64
   1   4  -8  282.52   11.66
  -1   4   7   80.64    5.08
  -1  -4  -7   74.26    5.34
  -1  -4  -7   82.58    5.28
  -1   4   7   79.13    5.91
   1  -4   7   75.33    5.93
   1   4  -7   72.21    4.69
   1   4  -7   73.29    4.99
  -1   4   7   73.20    5.12
   1  -4   7   84.56    5.33
  -1  -4  -7   81.85    3.41
   1   4  -7   72.40    4.17
   1  -4   7   76.89    2.44
   1   4  -7   71.68    5.86
   1  -4   7   80.77    4.90
  -1   4   6  747.66   13.85
  -1  -4  -6  722.78   14.98
  -1   4   6  711.03   16.30
   1  -4   6  696.59   16.34
   1   4  -6  693.22   13.35
   1   4  -6  747.99   14.49
  -1   4   6  715.95   14.37
   1   4  -6  732.14   12.30
  -1  -4  -6  716.11    9.34
   1  -4   6  700.21   13.10
   1   4  -6  714.90   16.73
  -1   4   5  167.81    6.53
  -1  -4  -5  166.11    6.95
  -1   4   5  150.21    7.44
   1  -4   5  168.21    7.89
  -1   4   5  164.73    6.55
   1   4  -5  167.32    6.61
  -1  -4  -5  168.01    4.55
  -1   4   5  171.01    3.68
   1   4  -5  162.79    5.76
   1  -4   5  166.87    6.17
   1   4  -5  154.90    7.57
  -1   4   4   45.41    3.29
  -1  -4  -4   50.46    3.78
  -1   4   4   45.17    4.24
   1   4  -4   42.51    3.34
  -1   4   4   44.95    3.54
  -1   4   4   44.48    2.18
   1   4  -4   44.84    3.04
   1  -4   4   46.52    3.22
   1   4  -3  754.84   12.41
  -1   4   3  749.20   12.27
  -1   4   3  745.44   12.28
  -1   4   3  769.95   14.99
  -1   4   3  753.66   11.57
  -1  -4  -3  743.67   13.46
  -1  -4  -2  626.67   11.89
  -1   4   2  609.61   10.68
   1   4  -2  626.95   11.10
  -1   4   2  628.00   13.18
  -1   4   2  609.34    9.73
  -1  -4  -2  631.07   12.00
  -1  -4  -1 1604.47   18.33
  -1   4   1 1628.35   17.24
   1   4  -1 1630.00   17.32
   1  -4   1 1575.18   18.34
  -1   4   1 1620.79   20.43
   1  -4   1 1633.83   15.34
  -1  -4  -1 1629.73   18.82
  -1   4   1 1621.02   15.11
   1  -4   0  152.89    5.63
   1   4   0  142.26    5.49
  -1  -4   0  153.37    5.68
  -1   4   0  155.95    5.56
   1  -4   0  149.93    6.51
  -1   4   0  160.28    4.83
  -1  -4   0  167.81    6.25
   1  -4   0  155.42    4.75
   1  -4  -1 1618.95   20.61
   1  -4  -1 1616.24   15.02
  -1  -4   1 1635.51   19.04
  -1   4  -1 1607.26   15.51
  -1   4  -1 1616.07   17.98
  -1  -4   1 1598.44   17.76
   1  -4  -1 1642.08   17.73
   1   4   1 1609.72   17.76
  -1  -4   1 1598.32   19.02
   1  -4  -2  634.96   13.35
  -1   4  -2  627.45   12.92
  -1   4  -2  626.08   11.75
  -1  -4   2  602.04   11.99
   1  -4  -2  598.75    9.64
  -1   4  -2  610.08   10.28
  -1  -4   2  605.23   12.49
  -1  -4   2  607.81   11.14
   1   4   2  613.50   11.41
   1  -4  -2  604.69   10.93
  -1  -4   3  756.95   12.89
   1   4   3  768.42   13.58
   1  -4  -3  761.49   12.72
   1  -4  -3  746.62   11.50
  -1   4  -3  752.11   14.80
  -1   4  -3  772.29   13.66
   1   4   3  734.05    9.88
  -1  -4   3  782.96   14.86
   1  -4  -4   52.16    3.64
   1   4   4   48.26    3.72
  -1  -4   4   45.26    3.61
   1  -4  -4   50.89    3.36
   1   4   4   48.33    3.83
  -1   4  -4   54.84    4.62
  -1   4  -4   50.90    3.27
   1   4   4   50.27    2.67
  -1  -4   4   45.71    4.21
   1  -4  -5  164.18    6.35
   1   4   5  170.75    6.91
  -1  -4   5  172.49    3.63
   1  -4  -5  177.10    6.64
  -1   4  -5  175.68    7.96
  -1  -4   5  178.02    7.05
  -1   4  -5  172.05    6.17
   1   4   5  176.92    7.12
   1  -4  -5  163.69    6.48
  -1  -4   5  165.50    7.59
   1  -4  -6  679.09   13.35
  -1  -4   6  687.78    8.65
   1  -4  -6  679.17   13.76
  -1  -4   6  647.99   13.86
  -1   4  -6  694.16   16.04
   1   4   6  658.12   14.21
  -1   4  -6  689.78   12.95
  -1   4  -6  669.63   12.54
  -1  -4   6  679.60   16.08
   1   4   6  697.21   14.59
   1  -4  -6  665.37   13.46
  -1   4  -7   71.22    4.63
  -1  -4   7   69.82    5.79
  -1  -4   7   70.74    3.38
   1  -4  -7   72.91    4.89
  -1   4  -7   69.29    5.60
  -1  -4   7   77.42    5.30
  -1   4  -7   76.86    4.78
  -1  -4   7   79.50    4.60
   1  -4  -7   76.67    4.98
   1   4   7   72.77    5.28
  -1  -4   8  297.02   11.68
  -1   4  -8  299.30    9.52
  -1  -4   8  296.85    7.40
  -1   4  -8  298.46   11.50
  -1  -4   8  292.57   10.39
  -1   4  -8  315.44    9.83
   1  -4  -8  291.75   10.01
   1  -4  -8  296.62    5.06
  -1  -4   8  297.60    8.93
   1   4   8  300.76   10.73
   1  -4  -8  298.65    9.96
  -1  -4   9  291.63   11.99
  -1   4  -9  278.14    9.66
  -1  -4   9  289.89    7.97
  -1   4  -9  297.30   11.85
  -1   4  -9  287.11    9.98
   1  -4  -9  291.86   10.55
  -1  -4   9  285.07    9.01
   1  -4  -9  286.15    5.43
   1   4   9  290.98   11.05
   1  -4  -9  272.08   10.09
  -1   4 -10   93.21    6.07
  -1  -4  10  100.53    5.18
  -1   4 -10  104.23    7.53
  -1   4 -10   96.57    6.12
   1  -4 -10   90.55    6.33
   1  -4 -10   97.05    3.44
  -1  -4  10   99.55    5.68
   1  -4 -10   95.16    6.35
   1   4  10  103.45    7.05
  -1  -4  10  107.23    6.46
  -1   4 -11  333.88   11.62
  -1  -4  11  349.09   10.21
  -1   4 -11  324.02   13.25
  -1   4 -11  336.29   11.76
   1  -4 -11  348.59   12.59
  -1  -4  11  315.60   10.27
   1  -4 -11  334.94    6.75
  -1  -4  11  347.71   11.74
   1  -4 -11  345.82   12.23
   1   4  11  368.24   13.38
  -1   4 -12  212.83    9.80
  -1  -4  12  203.60    8.23
  -1   4 -12  196.54   10.59
  -1   4 -12  207.34    9.56
   1  -4 -12  207.30   10.03
   1   4  12  204.60   10.31
  -1  -4  12  198.01    8.60
   1  -4 -12  195.42    5.67
  -1  -4  12  202.19    9.38
   1  -4 -12  199.36    9.78
   1   4  12  205.85   10.28
  -1  -4  13  275.76   10.19
  -1   4 -13  261.99   12.65
  -1  -4  13  294.74   12.89
   1  -4 -13  289.92   12.19
  -1   4 -13  292.01   11.76
   1   4  13  274.20   12.33
  -1  -4  13  286.19   10.60
  -1  -4  13  301.45   11.85
   1   4  13  307.06   12.94
   1  -4 -13  301.62   12.38
  -1  -4  14   80.95    3.59
  -1  -4  14   80.43    5.94
  -1   4 -14   77.20    7.14
  -1   4 -14   87.61    6.64
   1   4  14   77.22    7.24
  -1  -4  14   83.09    7.35
  -1  -4  14   86.03    6.16
   1   4  14   90.59    7.35
  -1  -4  14   89.40    6.74
   1  -4 -14   85.37    7.01
  -1  -4  15   25.74    1.96
  -1  -4  15   22.95    3.57
   1   4  15   24.10    4.83
  -1   4 -15   21.36    4.33
   1   4  15   28.41    4.95
  -1  -4  15   22.73    4.04
  -1  -4  15   23.66    4.59
  -1  -4  15   29.84    4.28
   1  -4 -15   18.29    4.11
  -1   4 -16   44.37    5.72
   1  -4 -16   38.50    1.72
  -1  -4  16   45.18    4.98
   1   4  16   42.97    6.37
   1   4  16   36.29    5.40
  -1  -4  16   41.90    4.99
  -1  -4  16   35.90    5.39
   1  -4 -16   42.77    5.75
  -1   4 -17  397.20   16.21
  -1  -4  17  402.39   14.26
   1   4  17  382.49   17.15
  -1  -4  17  367.48   16.56
   1   4  17  413.23   17.11
  -1  -4  17  393.10   14.20
   1  -4 -17  394.35   16.09
  -1   4 -18   87.14    8.23
  -1  -4  18   82.19    6.84
   1   4  18   86.22    8.76
  -1  -4  18   80.78    8.31
   1   4  18   96.19    9.10
  -1  -4  18   82.02    7.06
   1  -4 -18   89.90    8.21
  -1   4 -19  136.00   10.28
  -1  -4  19  106.93    7.94
  -1  -4  19  118.15   10.36
   1   4  19  124.77   10.29
   1   4  19  112.33   10.01
  -1  -4  19  119.66    8.52
   1  -4 -19  117.70    9.71
  -1   4 -20    7.37    3.48
   1   4  20    8.77    3.82
   1   4  20    8.56    4.17
  -1  -4  20    6.10    3.05
  -1  -4  20    8.79    3.63
   1  -4 -20    3.97    3.57
  -1   4 -21   38.73    6.43
   1   4  21   43.68    6.93
   1   4  21   33.69    6.62
  -1  -4  21   45.40    7.19
  -1  -4  21   48.74    6.04
   1  -4 -21   38.27    6.44
  -1   4 -22   44.23    6.95
   1   4  22   57.08    8.35
   1   4  22   50.43    7.40
  -1  -4  22   42.02    5.82
  -1  -4  22   50.90    7.83
   1  -4 -22   44.48    6.86
   1  -4 -23   19.53    6.78
  -1   4 -23    6.24    3.77
   1   4  23   16.31    4.78
   1   4  23   12.16    4.53
  -1  -4  23   25.13    6.60
  -1  -4  23   10.84    3.37
   1  -4 -23   13.73    4.76
   1  -4 -24   21.73    6.67
  -1   4 -24   17.21    5.40
   1   4  24   34.02    7.39
   1   4  24   23.74    5.93
  -1  -4  24   13.29    4.91
  -1  -4  24   20.00    4.38
   1  -4 -24   30.66    6.45
   1   4  25   31.32    6.67
   1   4  25   28.14    6.11
  -1  -4  25   22.89    4.49
  -1  -4  25   47.26    8.58
  -1   4 -25   33.40    6.24
   1  -4 -25   15.59    6.15
   1  -4 -26   15.95    6.37
   1   4  26   34.18    7.18
   1  -4 -27   13.80    6.80
   1  -4 -28   39.39    9.30
   1   5 -27   38.83    7.67
   1   5 -26   59.95    8.71
  -1  -5 -26   77.33    9.85
   1  -5  26   69.87    9.64
  -1  -5 -26   89.42   10.67
  -1  -5 -25   12.22    5.74
   1   5 -25   20.92    6.98
   1  -5  25   30.45    6.62
  -1  -5 -25   11.53    5.29
  -1   5  25   14.19    5.39
   1   5 -24   27.22    6.68
  -1   5  24   19.19    5.44
   1  -5  24   26.04    6.34
  -1  -5 -24   33.05    6.60
   1   5 -23   24.21    6.55
  -1   5  23   17.59    5.40
   1  -5  23   27.08    6.05
   1  -5  23   26.34    6.35
  -1  -5 -23   24.59    6.27
   1   5 -22    6.59    4.63
  -1   5  22   -0.18    3.29
  -1   5  22    3.99    3.20
   1  -5  22    0.94    2.96
   1  -5  22    0.71    2.08
   1  -5  22   -0.84    3.38
  -1  -5 -22   -1.11    4.27
   1   5 -21   -2.23    3.52
  -1   5  21    2.70    3.61
  -1   5  21    1.89    2.96
   1  -5  21    1.92    3.54
   1  -5  21   -1.61    2.19
   1  -5  21   -0.51    3.55
  -1  -5 -21    0.02    3.10
   1   5 -20  108.72   10.93
   1  -5  20  101.88    9.67
  -1   5  20  113.71   10.35
  -1   5  20   94.83    7.97
   1  -5  20   90.76    9.32
   1  -5  20  104.23    6.83
  -1  -5 -20  113.11   10.36
   1   5 -19   66.71    8.48
  -1   5  19   63.72    7.62
   1  -5  19   69.70    7.80
   1  -5  19   62.93    7.84
   1  -5  19   72.03    5.52
  -1  -5 -19   64.01    7.86
   1   5 -18  100.74   10.18
  -1   5  18  102.79    9.29
   1  -5  18  106.59    9.16
   1  -5  18  105.28    9.41
   1   5 -18   89.18    7.25
   1  -5  18  112.76    6.65
  -1  -5 -18   95.59    9.03
  -1  -5 -17  121.27    3.74
   1   5 -17  117.36   10.32
   1  -5  17  116.31    3.45
   1  -5  17  117.35    9.39
  -1   5  17  115.65    9.57
   1  -5  17  122.75   10.04
   1   5 -17  113.16    7.85
   1  -5  17  120.50    6.69
  -1  -5 -17  127.87   10.09
  -1  -5 -16   83.84    3.80
   1   5 -16   86.10    8.73
  -1   5  16   84.07    8.09
   1  -5  16   77.10    7.56
   1   5 -16   90.74    6.99
   1  -5  16   79.63    8.06
   1  -5  16   93.13    5.56
  -1  -5 -16   73.84    7.69
   1   5 -15  347.91   16.58
  -1   5  15  337.71   15.00
   1  -5  15  330.09   14.53
   1   5 -15  319.68   12.81
   1  -5  15  359.28   15.87
   1  -5  15  354.16   10.03
  -1   5  15  357.29   13.85
  -1  -5 -15  323.17   14.86
   1   5 -14   42.54    6.45
   1  -5  14   34.22    5.22
   1   5 -14   29.81    4.22
  -1   5  14   35.21    5.31
   1  -5  14   36.41    3.28
   1  -5  14   28.34    4.72
  -1  -5 -14   35.46    5.25
  -1   5  14   34.95    4.54
   1   5 -13   51.04    6.29
  -1  -5 -13   56.62    6.10
  -1   5  13   48.82    5.82
   1  -5  13   55.78    6.37
   1   5 -13   51.83    5.37
   1   5 -13   56.83    5.54
  -1   5  13   55.99    6.11
  -1  -5 -13   51.98    5.52
   1  -5  13   50.07    3.55
   1  -5  13   55.41    5.79
  -1  -5 -13   51.00    5.91
  -1   5  13   59.07    5.64
   1  -5  13   46.79    5.37
   1  -5  12  190.61    9.89
  -1   5  12  178.13    9.29
  -1  -5 -12  156.27    9.54
  -1  -5 -12  169.06    9.53
  -1  -5 -12  179.00    9.43
  -1   5  12  166.52   10.20
   1   5 -12  153.46    8.43
   1  -5  12  153.51    9.05
  -1   5  12  158.26    9.32
   1   5 -12  190.16    9.69
   1  -5  12  165.30    5.77
  -1  -5 -12  164.49    5.24
   1   5 -12  161.26   10.41
  -1   5  11  200.21    9.50
   1  -5  11  213.34   10.17
  -1  -5 -11  193.00   10.00
  -1  -5 -11  218.63   10.22
  -1   5  11  206.48   11.05
   1   5 -11  185.44    8.95
   1   5 -11  211.35    9.83
  -1   5  11  194.50    9.80
   1  -5  11  194.80    5.74
   1  -5  11  195.09    9.72
  -1  -5 -11  196.77    5.44
   1  -5  11  194.32    9.44
   1  -5  10  175.28    9.01
  -1   5  10  158.56    8.15
  -1  -5 -10  168.28    8.98
  -1   5  10  169.93    9.69
  -1  -5 -10  170.21    8.69
   1   5 -10  171.71    8.34
   1   5 -10  159.04    8.44
   1  -5  10  166.74    4.79
  -1  -5 -10  167.99    4.82
   1  -5  10  165.12    8.58
   1  -5  10  166.80    8.37
  -1   5   9  312.71   10.88
  -1  -5  -9  326.57   12.12
  -1  -5  -9  317.87   11.40
  -1   5   9  312.50   12.66
   1   5  -9  299.76   10.62
   1   5  -9  324.22   11.44
  -1  -5  -9  331.21    6.37
   1  -5   9  311.60   11.13
   1  -5   9  318.17    5.86
   1  -5   9  304.05   10.80
  -1   5   8  789.75   16.71
  -1  -5  -8  815.82   18.16
  -1   5   8  782.52   19.25
   1  -5   8  782.28   19.41
   1   5  -8  790.19   16.45
   1   5  -8  827.84   17.36
  -1  -5  -8  806.21    9.68
   1  -5   8  790.64   16.35
   1   5  -8  764.94   19.38
  -1   5   7  391.31   11.33
  -1  -5  -7  407.06   12.37
  -1   5   7  409.21   13.46
   1   5  -7  380.02   10.98
   1  -5   7  388.06   13.30
  -1   5   7  380.26   11.51
   1   5  -7  391.84   11.57
  -1  -5  -7  388.16    6.74
   1   5  -7  386.80    9.39
   1  -5   7  394.32   11.02
   1   5  -7  387.18   13.31
  -1   5   6  101.66    5.73
  -1  -5  -6   95.45    5.92
  -1   5   6   90.76    6.53
   1  -5   6   83.94    6.20
  -1   5   6   95.00    5.71
   1   5  -6   96.38    5.62
   1   5  -6   87.81    4.43
   1   5  -6   95.60    6.63
   1  -5   6  103.18    5.56
  -1   5   5   40.18    3.57
  -1  -5  -5   30.93    3.59
  -1   5   5   39.30    4.31
   1   5  -5   32.32    3.35
  -1   5   5   29.85    3.25
   1   5  -5   31.47    2.75
   1   5  -5   35.78    3.51
  -1   5   5   34.24    1.89
   1   5  -5   36.22    4.23
   1  -5   5   30.93    3.14
  -1   5   4  422.44   10.48
  -1   5   4  435.20   12.50
  -1   5   4  442.81   10.19
  -1  -5  -4  438.70   11.60
   1   5  -4  428.80   10.65
  -1   5   4  440.89   10.53
   1  -5   4  460.35   10.39
   1   5  -3  471.22   10.88
  -1   5   3  475.47   10.74
  -1   5   3  473.57   12.52
  -1   5   3  446.75    9.84
  -1  -5  -3  467.33   11.51
   1   5  -2  330.78    8.82
  -1  -5  -2  301.20    9.14
  -1   5   2  318.53    8.64
   1  -5   2  314.79    9.35
  -1   5   2  299.04    9.78
  -1  -5  -2  314.22    9.24
  -1   5   2  300.76    7.81
  -1   5   1   75.50    4.40
  -1  -5  -1   82.15    4.78
   1   5  -1   84.20    4.62
   1  -5   1   83.58    4.89
   1   5  -1   80.58    2.80
   1  -5   1   81.98    5.04
  -1   5   1   85.75    5.26
  -1  -5  -1   81.25    4.85
  -1   5   1   80.50    4.06
   1  -5   1   78.15    4.00
   1   5   0  351.48    9.08
  -1   5   0  330.60    8.87
   1  -5   0  329.39    9.11
  -1  -5   0  315.52    8.91
   1  -5   0  346.71   10.17
   1   5   0  341.98    6.56
   1  -5   0  322.86    7.81
  -1   5   0  337.20    7.93
  -1  -5   0  330.85    9.39
   1   5   1   80.78    3.62
   1  -5  -1   81.35    5.30
   1  -5  -1   84.81    4.07
  -1   5  -1   80.06    4.21
  -1  -5   1   82.38    4.89
   1   5   1   88.08    4.75
   1  -5  -1   82.64    4.72
  -1   5  -1   79.88    4.63
  -1  -5   1   72.81    4.48
  -1  -5   1   82.61    4.97
   1  -5  -2  317.33   10.12
  -1  -5   2  330.08    9.62
   1  -5  -2  319.50    7.87
  -1   5  -2  318.20    8.29
  -1   5  -2  320.27    9.16
  -1   5  -2  297.51    9.71
  -1  -5   2  309.87    9.61
   1   5   2  324.58    9.03
  -1  -5   2  312.47    8.90
   1  -5  -2  318.47    8.90
   1  -5  -3  484.95   11.22
   1   5   3  497.77   11.55
  -1  -5   3  487.50   11.46
   1  -5  -3  459.26   12.63
   1  -5  -3  480.35   10.19
  -1   5  -3  472.28   10.59
  -1   5  -3  496.36   11.76
  -1   5  -3  495.22   12.81
   1   5   3  484.08    8.67
  -1  -5   3  461.51   12.19
   1  -5  -4  416.29   10.60
   1   5   4  414.68   11.30
  -1  -5   4  416.82   10.94
   1  -5  -4  437.18   10.00
   1  -5  -4  411.57   12.13
  -1   5  -4  438.71   12.43
   1   5   4  424.27    7.66
  -1  -5   4  419.16   11.97
  -1  -5   5   40.31    4.00
   1   5   5   38.32    3.76
   1  -5  -5   38.77    3.66
   1  -5  -5   41.71    3.54
  -1   5  -5   39.81    4.28
  -1   5  -5   41.60    3.41
   1   5   5   40.91    2.48
  -1  -5   5   40.88    4.37
   1  -5  -6   90.98    5.64
   1  -5  -6   99.13    5.61
  -1  -5   6  100.98    2.96
  -1   5  -6   83.54    6.14
  -1  -5   6   93.21    5.82
  -1   5  -6   92.37    5.13
   1   5   6   90.72    5.70
  -1  -5   6   99.17    6.55
   1  -5  -7  422.27   11.62
  -1  -5   7  424.80    7.27
   1  -5  -7  411.07   11.70
  -1  -5   7  410.14   12.28
  -1   5  -7  423.84   13.77
  -1   5  -7  432.29   11.34
   1  -5  -7  425.10   11.95
   1   5   7  418.96   12.45
  -1   5  -7  425.10   11.17
  -1  -5   7  427.61   13.64
   1  -5  -8  755.38   16.30
   1  -5  -8  791.26   16.94
  -1  -5   8  794.70   11.17
  -1  -5   8  756.15   17.22
  -1   5  -8  788.88   19.34
  -1   5  -8  779.34   15.97
  -1   5  -8  761.34   15.68
  -1  -5   8  794.60   19.35
   1  -5  -8  750.04   16.53
   1   5   8  784.67   17.58
  -1  -5   9  304.76    7.75
   1  -5  -9  313.10   11.11
   1  -5  -9  323.62   11.48
  -1   5  -9  321.66   12.85
  -1   5  -9  314.89   10.62
  -1   5  -9  293.85   10.34
  -1  -5   9  310.90   12.78
   1   5   9  322.14   11.81
   1  -5  -9  294.55   10.87
  -1   5 -10  157.56    7.91
  -1  -5  10  169.66    9.84
  -1  -5  10  178.96    6.49
   1  -5 -10  170.86    8.75
   1  -5 -10  175.85    8.88
  -1   5 -10  176.50    9.92
  -1   5 -10  168.91    8.20
  -1  -5  10  159.69    7.09
   1   5  10  174.57    9.15
   1  -5 -10  155.57    8.24
  -1  -5  11  206.13   11.28
  -1   5 -11  207.70    9.56
   1  -5 -11  216.90   10.16
  -1  -5  11  199.29    7.35
  -1   5 -11  202.09   10.90
  -1   5 -11  217.62    9.74
  -1  -5  11  191.66    8.09
   1  -5 -11  202.63    3.86
   1   5  11  211.68   10.41
   1  -5 -11  217.76   10.07
  -1  -5  11  205.56    9.39
  -1   5 -12  150.73    8.59
  -1  -5  12  167.45    7.20
  -1   5 -12  185.79   10.57
  -1   5 -12  169.35    8.73
   1   5  12  165.16    9.47
   1  -5 -12  171.93    9.29
   1  -5 -12  169.37    3.95
  -1  -5  12  173.72    7.93
   1   5  12  183.12    9.92
   1  -5 -12  153.77    8.91
  -1  -5  12  164.24    8.67
  -1  -5  13   64.62    4.91
  -1   5 -13   59.00    6.30
  -1   5 -13   56.48    5.56
   1  -5 -13   56.39    5.76
   1   5  13   41.19    5.39
  -1  -5  13   47.17    5.52
  -1  -5  13   50.54    4.62
   1  -5 -13   55.42    2.51
   1  -5 -13   66.54    6.24
   1   5  13   64.37    6.39
  -1  -5  13   58.74    5.46
  -1  -5  14   33.28    3.89
  -1   5 -14   39.46    5.42
  -1   5 -14   39.78    4.73
   1   5  14   42.70    5.62
  -1  -5  14   36.77    4.22
   1  -5 -14   37.03    2.27
  -1  -5  14   38.86    5.60
   1  -5 -14   41.03    5.21
  -1  -5  14   27.76    4.00
  -1  -5  15  355.42    8.28
  -1  -5  15  345.14   11.98
  -1   5 -15  355.63   15.16
   1   5  15  327.15   14.53
   1  -5 -15  351.39    7.17
  -1  -5  15  352.10   15.49
  -1  -5  15  358.39   12.52
   1  -5 -15  338.46   14.30
  -1  -5  15  373.72   13.94
  -1  -5  16   95.28    4.01
  -1   5 -16   81.03    7.49
  -1  -5  16   95.95    6.82
  -1   5 -16   87.96    7.85
   1   5  16   95.69    8.54
  -1  -5  16   96.94    8.62
   1  -5 -16   98.34    4.08
  -1  -5  16   93.27    6.75
   1  -5 -16   83.89    7.71
   1  -5 -17  123.97    3.70
  -1   5 -17  126.51    9.44
  -1  -5  17  114.91    7.53
   1   5  17  118.95   10.02
   1   5  17  107.18    9.30
  -1  -5  17  120.54    9.93
   1  -5 -17  110.88    4.45
  -1  -5  17  111.68    7.66
   1  -5 -17  132.15    9.76
  -1   5 -18   91.05    8.47
  -1  -5  18   80.99    6.55
   1   5  18   85.12    8.89
  -1  -5  18   89.12    8.87
   1   5  18  105.64    9.40
   1  -5 -18   92.67    4.19
  -1  -5  18   88.37    7.05
   1  -5 -18   89.85    8.34
  -1   5 -19   58.14    7.16
  -1  -5  19   69.32    6.52
   1   5  19   57.08    7.38
   1   5  19   51.17    7.37
  -1  -5  19   55.79    5.96
   1  -5 -19   63.08    3.52
  -1  -5  19   55.40    7.22
   1  -5 -19   57.38    7.01
  -1   5 -20   92.48    8.90
   1   5  20   92.39    9.43
   1   5  20   86.18    9.27
  -1  -5  20   89.71    7.66
  -1  -5  20   86.08    9.20
   1  -5 -20   87.20    8.72
  -1   5 -21    2.81    3.29
   1   5  21    1.71    3.22
   1   5  21    2.36    3.35
  -1  -5  21   -0.14    2.33
  -1  -5  21    0.37    3.68
   1  -5 -21   -1.10    3.35
  -1   5 -22    7.53    4.03
   1   5  22    1.03    2.95
   1   5  22   -2.71    3.69
  -1  -5  22    6.82    4.27
  -1  -5  22    0.55    2.95
   1  -5 -22   -0.15    3.71
  -1   5 -23   23.71    5.69
   1   5  23   23.13    5.88
   1   5  23   19.90    5.54
  -1  -5  23   21.26    4.45
  -1  -5  23   22.92    6.14
   1  -5 -23   32.56    6.65
  -1   5 -24   38.57    6.75
   1   5  24   37.14    7.24
   1   5  24   22.96    5.67
  -1  -5  24   31.43    6.87
  -1  -5  24   25.27    4.50
   1  -5 -24   30.46    6.18
  -1   5 -25   11.27    4.25
   1  -5 -25   17.41    7.20
   1   5  25   15.26    5.60
  -1  -5  25   11.09    5.19
   1   5  25   12.02    4.10
   1  -5 -25   19.61    5.34
  -1  -5  26   66.79    9.62
   1  -5 -26   89.16   10.06
   1  -5 -26   65.42   10.17
  -1  -5  27   22.46    6.12
   1  -5 -27   44.84    9.29
   1  -5 -28   14.07    5.94
   1   6 -27   38.70    7.89
   1   6 -26    7.71    4.63
  -1  -6 -26   22.33    5.93
   1   6 -25   13.64    5.68
   1  -6  25   35.34    7.24
  -1  -6 -25   23.95    6.48
  -1   6  25   17.61    5.94
   1   6 -24    5.43    5.33
   1  -6  24   16.18    5.93
  -1  -6 -24   15.03    5.19
  -1   6  24   17.16    5.10
   1   6 -23   34.56    7.46
  -1   6  23   54.13    8.43
   1  -6  23   60.43    8.80
  -1  -6 -23   50.08    7.95
   1   6 -22   89.92   10.65
  -1   6  22   76.38    9.45
  -1   6  22   73.99    7.25
   1  -6  22   60.82    8.45
  -1  -6 -22   73.74    9.19
   1   6 -21   90.02   10.50
  -1   6  21   79.83    9.30
  -1   6  21  100.45    8.29
   1  -6  21   89.32    9.47
   1  -6  21   85.61    5.98
  -1  -6 -21   92.63    9.85
   1   6 -20   18.96    5.50
  -1   6  20   28.63    6.00
  -1   6  20   11.92    3.70
   1  -6  20   24.72    5.77
   1  -6  20   27.37    3.68
  -1  -6 -20   22.59    2.08
   1  -6  20   23.07    5.44
  -1  -6 -20   34.68    6.49
   1   6 -19   13.92    4.67
  -1   6  19   16.84    4.80
   1   6 -19   16.61    3.74
   1  -6  19   13.72    4.53
  -1   6  19   16.29    4.03
   1  -6  19   17.06    2.94
   1  -6  19   14.97    4.41
  -1  -6 -19   17.95    1.89
  -1  -6 -19   16.48    5.06
   1   6 -18  113.03   10.54
  -1  -6 -18  114.52    4.20
  -1   6  18  118.57   10.23
   1  -6  18  122.90   10.46
   1   6 -18  103.89    7.86
   1  -6  18  113.95    9.69
  -1  -6 -18  114.86    4.37
   1  -6  18  104.26    6.19
  -1  -6 -18  113.41   10.02
   1   6 -17    8.97    4.64
  -1  -6 -17    6.13    1.60
  -1   6  17    7.11    4.04
   1   6 -17    4.60    2.64
   1  -6  17    6.70    3.42
   1  -6  17    6.73    2.02
  -1  -6 -17    5.85    1.38
   1  -6  17    3.37    2.94
  -1  -6 -17   13.15    4.43
   1   6 -16  128.16   10.69
  -1   6  16  134.08   10.20
   1   6 -16  123.16    8.25
   1  -6  16  119.98    9.98
   1  -6  16  125.21    9.58
   1  -6  16  123.41    6.06
  -1  -6 -16  131.27    4.49
  -1  -6 -16  117.26    9.62
   1   6 -15   61.32    7.27
  -1   6  15   57.00    6.60
   1   6 -15   59.01    5.96
   1  -6  15   65.66    7.46
  -1  -6 -15   68.19    3.15
   1  -6  15   59.59    6.61
   1  -6  15   57.67    4.07
  -1  -6 -15   68.68    7.36
   1   6 -14  121.31   10.11
   1  -6  14  110.61    9.15
   1   6 -14  116.37    7.99
  -1   6  14  129.06    9.22
   1  -6  14  124.55    8.86
  -1  -6 -14  123.29    4.01
   1  -6  14  119.69    5.34
  -1   6  14  131.31    8.58
  -1  -6 -14  120.73    9.16
   1   6 -13  219.15   12.50
  -1   6  13  213.60   12.01
  -1  -6 -13  206.69   10.62
   1  -6  13  213.95   12.00
   1   6 -13  200.64   10.27
  -1   6  13  219.79   11.50
  -1  -6 -13  216.68    5.02
   1  -6  13  203.88   10.84
   1  -6  13  213.06    6.53
   1  -6  13  225.67   11.18
  -1   6  13  228.82   10.88
  -1  -6 -13  212.09   11.56
  -1   6  12  246.15   11.10
  -1  -6 -12  210.79   11.22
   1  -6  12  248.87   11.35
  -1  -6 -12  245.84   11.61
  -1  -6 -12  224.34   10.80
  -1   6  12  236.14   12.26
   1  -6  12  213.27   11.78
   1   6 -12  198.49    9.96
  -1   6  12  229.60   11.39
   1   6 -12  243.27   11.20
   1  -6  12  231.74   11.04
   1  -6  12  230.08    6.18
  -1  -6 -12  221.95    4.88
   1   6 -12  210.23   12.01
   1  -6  12  227.19   10.85
  -1   6  11  109.73    7.39
   1  -6  11  118.06    7.80
  -1  -6 -11  107.38    8.05
  -1  -6 -11  108.93    7.76
  -1   6  11  115.24    8.53
   1   6 -11   98.07    7.07
  -1   6  11  100.75    7.45
   1   6 -11  107.73    7.37
  -1  -6 -11  100.69    3.21
   1   6 -11  101.03    8.38
   1  -6  11  102.72    7.23
  -1  -6 -10  465.96   15.17
  -1   6  10  487.92   16.91
   1   6 -10  466.03   14.43
  -1   6  10  467.17   14.88
   1   6 -10  470.98   14.61
  -1   6  10  468.46   14.46
   1  -6  10  437.97   14.10
  -1  -6  -9  270.70   11.42
  -1   6   9  263.22   12.15
   1   6  -9  244.76   10.24
   1   6  -9  267.62   10.77
   1  -6   9  251.11   10.21
  -1   6   9  274.54   10.69
  -1   6   8   33.25    4.05
  -1  -6  -8   28.95    4.04
  -1   6   8   33.05    4.68
   1   6  -8   30.04    3.89
   1   6  -8   27.07    3.77
   1   6  -8   28.62    2.83
   1  -6   8   29.22    3.73
  -1   6   7  332.83   11.11
  -1   6   7  329.12   12.81
  -1  -6  -7  325.53   11.61
   1   6  -7  345.10   11.32
   1   6  -7  317.95    8.71
   1  -6   7  332.22   10.86
  -1   6   6  762.11   15.92
  -1  -6  -6  740.01   16.67
  -1   6   6  759.78   18.38
  -1   6   6  701.38   15.62
   1   6  -6  778.03   16.38
  -1   6   6  763.35    7.68
   1   6  -6  726.33   12.90
   1   6  -6  728.94   18.08
   1  -6   6  746.15   15.66
  -1   6   5   70.71    4.97
  -1   6   5   75.67    4.99
  -1   6   5   82.32    6.26
  -1  -6  -5   70.02    5.25
   1   6  -5   74.85    5.25
  -1   6   5   68.88    4.88
   1  -6   5   76.60    5.11
  -1   6   4   40.35    3.77
  -1   6   4   43.96    4.57
  -1  -6  -4   36.27    3.84
  -1   6   4   41.30    3.72
   1   6  -4   42.58    3.89
  -1   6   4   34.87    3.49
   1  -6   4   39.21    3.65
   1   6  -3  744.51   14.73
  -1   6   3  723.08   14.33
  -1   6   3  715.41   16.36
  -1  -6  -3  721.07   15.14
  -1   6   3  721.43   13.41
  -1   6   2  207.62    7.72
  -1  -6  -2  199.74    8.12
   1   6  -2  217.22    7.87
   1   6  -2  210.14    4.46
  -1   6   2  230.97    9.12
   1  -6   2  209.82    8.24
  -1  -6  -2  224.34    8.36
  -1   6   2  207.12    7.17
   1   6  -1  125.09    5.98
   1  -6   1  127.82    6.43
  -1  -6  -1  125.11    6.43
  -1   6   1  128.58    6.13
  -1   6   1  129.86    6.77
   1  -6   1  119.97    6.46
   1   6  -1  123.79    4.08
  -1   6   1  119.25    5.51
  -1  -6  -1  127.26    6.39
   1  -6   1  124.81    5.48
  -1   6   0  235.94    8.14
  -1  -6   0  229.11    8.38
   1  -6   0  234.82    8.52
   1   6   0  227.79    8.02
   1   6   0  236.79    6.16
   1  -6   0  225.59    8.74
  -1   6   0  238.05    8.79
  -1  -6   0  240.10    8.65
   1  -6   0  227.72    7.24
  -1   6   0  239.87    7.50
   1   6   1  145.14    5.39
   1  -6  -1  144.30    7.11
  -1  -6   1  139.01    6.67
  -1   6  -1  145.31    6.55
   1  -6  -1  132.24    6.41
   1   6   1  142.02    6.52
  -1  -6   1  142.61    6.77
  -1   6  -1  143.07    5.99
   1  -6  -1  150.97    5.93
  -1  -6   1  139.34    6.61
   1  -6  -2  232.82    9.19
   1   6   2  223.86    6.97
  -1   6  -2  217.30    7.57
  -1  -6   2  220.25    8.40
   1  -6  -2  231.68    7.42
   1   6   2  226.21    8.18
   1  -6  -2  218.33    8.06
  -1  -6   2  220.83    8.27
  -1   6  -2  214.61    8.10
  -1  -6   2  219.98    8.65
   1   6   3  727.07   13.44
   1  -6  -3  714.90   16.25
  -1   6  -3  713.03   14.11
   1  -6  -3  713.64   13.38
  -1   6  -3  743.61   15.34
  -1   6  -3  710.08   16.17
  -1  -6   3  722.97   15.95
   1  -6  -3  710.86   14.68
  -1  -6   3  717.31   15.02
   1   6   3  727.31   14.93
   1  -6  -4   49.91    4.34
  -1  -6   4   43.82    4.32
   1   6   4   42.52    4.15
   1   6   4   48.51    3.95
   1  -6  -4   50.06    4.92
   1  -6  -4   47.91    3.86
  -1   6  -4   46.03    4.16
  -1   6  -4   46.58    4.36
  -1   6  -4   52.65    4.99
   1   6   4   46.40    2.87
  -1  -6   4   47.56    4.75
   1  -6  -5   87.18    5.63
  -1  -6   5   79.90    5.62
   1   6   5   94.07    5.97
   1  -6  -5   86.19    5.28
   1   6   5   94.18    5.56
  -1   6  -5   84.92    6.27
   1   6   5   80.11    3.55
  -1   6  -5   93.24    5.26
  -1  -6   5   87.15    6.36
  -1  -6   6  712.83   16.50
   1   6   6  800.45   17.43
   1  -6  -6  721.07   15.96
   1  -6  -6  794.22   15.86
   1   6   6  776.61   16.43
  -1   6  -6  751.56   18.43
  -1   6  -6  754.22   15.06
   1   6   6  770.62   10.11
  -1  -6   6  794.45   18.69
   1  -6  -7  306.39   10.73
   1  -6  -7  324.81   10.67
   1   6   7  330.95   11.27
  -1   6  -7  323.79   12.58
  -1   6  -7  339.79   10.55
  -1  -6   7  335.58   12.63
   1   6   7  324.57   11.56
  -1  -6   7  304.36   11.15
  -1  -6   8   27.21    4.30
  -1   6  -8   27.58    3.57
   1  -6  -8   22.34    3.35
   1   6   8   28.26    3.84
  -1   6  -8   29.26    4.25
  -1   6  -8   26.41    3.46
   1  -6  -8   22.81    3.39
   1   6   8   25.71    3.63
   1  -6  -9  264.68   10.54
   1   6   9  272.81   11.33
   1  -6  -9  281.51   10.96
  -1   6  -9  272.30   12.28
  -1   6  -9  276.20   10.37
   1   6   9  271.05   11.33
   1  -6  -9  255.68   10.50
  -1   6  -9  262.88   10.07
  -1  -6   9  266.24   12.10
   1  -6 -10  444.88   14.26
   1  -6 -10  460.11   14.43
   1   6  10  463.19   15.05
  -1  -6  10  453.88    9.58
  -1   6 -10  463.32   16.33
  -1   6 -10  449.05   13.45
   1  -6 -10  433.68   14.14
   1   6  10  461.54   15.19
  -1   6 -10  448.93   13.63
  -1  -6  10  446.40   16.17
   1  -6 -11   86.98    6.68
   1  -6 -11   95.65    7.00
   1   6  11   98.27    7.50
  -1  -6  11   89.89    4.78
  -1  -6  11   82.06    6.90
  -1   6 -11   97.21    7.96
   1   6  11   85.82    6.87
  -1   6 -11   92.89    6.61
   1   6  11   89.85    6.98
   1  -6 -11   91.40    6.92
  -1  -6  11   84.43    7.51
  -1   6 -11   92.99    6.62
   1  -6 -12  231.66   10.97
   1   6  12  238.88   11.65
  -1  -6  12  224.01    8.10
   1  -6 -12  233.50   11.04
  -1   6 -12  218.44   11.74
  -1  -6  12  205.58   10.88
   1   6  12  206.30   10.80
  -1   6 -12  225.74   10.38
  -1  -6  12  224.95   12.25
   1   6  12  232.98   11.39
   1  -6 -12  211.24   10.48
  -1  -6  12  222.97   10.25
   1  -6 -13  214.79   10.84
  -1  -6  13  197.28    8.10
   1  -6 -13  214.77   10.73
  -1   6 -13  212.41   11.75
  -1  -6  13  205.49   11.32
  -1   6 -13  225.23   10.57
   1   6  13  187.81   10.70
  -1  -6  13  204.68    8.82
  -1  -6  13  197.53    9.90
   1  -6 -13  204.93   10.81
   1   6  13  203.82   10.90
  -1  -6  14  128.71    6.89
  -1  -6  14  119.31    9.01
  -1   6 -14  134.10    9.53
   1   6  14  124.75    9.13
  -1  -6  14  124.94    7.18
  -1  -6  14  132.97    9.54
  -1  -6  14  135.71    8.46
   1  -6 -14  125.50    8.80
  -1   6 -15   82.85    7.35
  -1  -6  15   73.63    5.60
  -1  -6  15   81.48    7.87
  -1   6 -15   62.05    6.85
   1   6  15   67.92    7.17
  -1  -6  15   76.49    7.60
  -1  -6  15   71.24    5.69
   1  -6 -15   68.58    6.96
  -1   6 -16  148.96    9.83
  -1  -6  16  144.08    7.91
  -1  -6  16  122.51    9.96
   1   6  16  132.42    9.89
  -1  -6  16  123.06    9.76
  -1  -6  16  131.82    7.97
   1  -6 -16  129.42    9.45
  -1   6 -17    6.98    3.49
  -1  -6  17   10.66    1.78
  -1  -6  17   10.00    2.94
  -1  -6  17   14.37    4.37
   1   6  17   11.38    3.96
  -1  -6  17   11.69    4.21
  -1  -6  17    9.00    2.80
   1  -6 -17    3.73    2.92
  -1   6 -18  113.84    9.43
  -1  -6  18  116.72    4.07
  -1  -6  18  108.41    7.35
   1   6  18  110.76   10.02
  -1  -6  18  111.74    9.97
   1   6  18  106.40    9.64
  -1  -6  18  112.10    7.83
  -1  -6  18  116.80   10.16
   1  -6 -18  105.91    9.20
  -1   6 -19   20.86    5.03
  -1  -6  19   12.14    3.12
   1   6  19   16.25    4.42
   1  -6 -19   25.55    5.33
  -1  -6  19   21.29    5.38
  -1  -6  19   18.55    4.13
   1   6  19   22.27    5.45
  -1  -6  19   26.38    5.49
  -1  -6  20   18.08    5.01
   1   6  20   20.89    5.10
  -1   6 -20   18.81    4.95
   1   6  20   23.45    5.26
  -1  -6  20   16.87    3.73
  -1  -6  20   23.32    5.86
   1  -6 -20   24.18    5.20
   1   6  21   91.85    9.84
  -1  -6  21   95.65   10.26
  -1   6 -21   94.96    9.18
   1   6  21  118.59   10.92
  -1  -6  21  115.64   11.14
  -1  -6  21   99.85    7.85
   1  -6 -21  100.67    9.68
  -1  -6  22   71.72    9.39
   1   6  22   68.65    8.65
  -1   6 -22   83.23    8.76
   1   6  22   78.67    9.25
  -1  -6  22   80.41    7.30
  -1  -6  22   77.86    9.53
   1  -6 -22   65.01    8.24
  -1  -6  23   45.72    7.69
   1   6  23   38.52    6.87
  -1   6 -23   45.23    6.86
   1   6  23   46.61    7.92
  -1  -6  23   48.18    7.91
  -1  -6  23   49.31    5.96
   1  -6 -23   47.14    7.21
   1   6  24    9.17    4.59
  -1  -6  24    6.27    4.20
  -1   6 -24    8.36    3.76
   1   6  24   12.72    5.29
  -1  -6  24   12.94    5.60
   1  -6 -24    8.05    3.87
  -1  -6  25   27.66    6.92
   1   6  25   29.38    6.34
   1   6  25   30.48    6.33
  -1  -6  25   22.74    5.86
  -1   6 -25   29.26    5.98
   1  -6 -25   29.48    6.33
   1  -6 -26   14.19    6.22
  -1  -6  26   25.76    7.05
   1  -6 -26   11.08    4.94
   1  -6 -27   57.75    9.86
   1   7 -27   30.99    7.16
   1   7 -26   90.97   11.03
  -1   7  25   26.53    7.29
   1   7 -25   27.93    7.08
   1  -7  25   32.53    7.77
  -1  -7 -25   29.49    7.30
  -1   7  24   11.48    4.55
   1   7 -24    6.28    4.94
   1  -7  24   18.40    6.01
  -1  -7 -24   15.82    5.34
  -1   7  23   31.12    6.96
   1   7 -23   26.34    6.23
   1  -7  23   25.96    7.35
  -1  -7 -23   32.29    6.65
  -1   7  22   45.62    8.04
   1   7 -22   54.53    8.79
  -1   7  22   51.18    6.29
   1  -7  22   55.07    8.90
  -1  -7 -22   50.22    7.83
  -1   7  21   46.17    7.45
   1   7 -21   46.77    7.86
  -1  -7 -21   35.65    6.49
   1  -7  21   35.11    6.86
  -1   7  21   45.64    6.33
   1  -7  20   27.25    6.41
  -1   7  20   21.02    4.48
   1   7 -20   23.98    5.53
  -1   7  20   15.39    4.85
   1  -7  20   20.34    2.97
  -1  -7 -20   17.62    4.76
  -1   7  19   35.87    5.36
   1   7 -19   34.17    5.09
   1  -7  19   41.03    7.14
  -1  -7 -19   35.72    2.55
   1   7 -19   39.10    7.11
  -1   7  19   32.76    5.83
   1  -7  19   36.35    3.64
  -1  -7 -19   30.02    5.55
   1  -7  18   35.89    6.63
   1   7 -18   38.05    5.15
   1   7 -18   47.94    7.56
  -1  -7 -18   44.43    3.37
  -1   7  18   34.30    5.78
   1  -7  18   37.47    3.53
  -1  -7 -18   43.22    6.57
   1  -7  17   79.06    8.92
   1   7 -17   77.05    7.02
   1   7 -17   90.96    9.35
  -1   7  17   88.56    8.63
   1  -7  17   76.93    4.67
  -1  -7 -17   76.68    8.32
  -1   7  16   20.17    4.90
   1  -7  16   22.04    5.08
   1   7 -16   26.02    4.55
   1   7 -16   23.27    5.16
  -1  -7 -16   24.97    5.57
  -1   7  15    8.56    4.08
   1  -7  15   11.31    4.10
   1   7 -15    9.51    3.23
   1   7 -15   10.05    4.07
  -1  -7 -15    4.70    2.60
  -1   7  14   16.42    4.10
   1   7 -14   22.82    4.10
   1  -7  14   24.44    4.98
   1   7 -14   19.58    4.86
  -1  -7 -14   16.93    4.14
   1   7 -13  150.87   10.86
   1  -7  13  171.95    9.87
   1  -7  13  148.85   10.48
   1   7 -13  167.08    9.58
  -1   7  13  169.35   10.31
  -1   7  13  171.50    9.70
  -1  -7 -13  161.62   10.33
   1  -7  12    0.84    2.09
   1   7 -12   -2.42    3.17
  -1  -7 -12    0.80    2.07
  -1   7  12   -2.53    3.00
   1   7 -12   -1.51    2.36
   1   7 -12    0.48    2.36
  -1   7  12    1.84    2.12
   1  -7  12   -2.94    2.68
  -1   7  12    0.55    2.30
  -1  -7 -12    3.03    2.58
  -1  -7 -11   57.18    5.99
  -1  -7 -11   75.13    6.73
  -1   7  11   63.01    6.59
   1   7 -11   61.14    5.87
   1  -7  11   73.28    7.17
   1   7 -11   62.14    5.82
  -1   7  11   61.56    5.93
  -1   7  11   66.42    5.89
   1  -7  11   60.12    5.72
   1   7 -11   63.00    6.82
  -1  -7 -10  488.80   15.97
  -1   7  10  454.58   16.74
   1   7 -10  458.24   15.10
   1   7 -10  505.32   15.50
  -1   7  10  443.35   14.95
   1   7 -10  438.56   16.37
   1  -7  10  434.18   14.46
  -1   7  10  464.89   14.99
  -1   7   9  127.81    7.81
  -1  -7  -9  122.00    8.07
  -1   7   9  115.88    8.39
   1   7  -9  118.32    7.55
  -1   7   9  114.31    7.56
   1   7  -9  113.93    7.34
   1   7  -9  113.17    5.60
   1  -7   9  122.04    7.73
  -1   7   8  141.17    7.84
  -1  -7  -8  132.32    8.08
  -1   7   8  123.16    8.45
   1   7  -8  136.00    7.86
   1   7  -8  125.90    7.52
   1   7  -8  123.62    5.62
   1  -7   8  129.21    7.62
  -1   7   7  292.30   10.68
  -1   7   7  285.26   12.38
  -1  -7  -7  293.77   11.44
   1   7  -7  263.63    8.08
   1   7  -7  279.86   10.64
   1  -7   7  266.24   10.42
  -1   7   6  612.83   15.03
  -1   7   6  607.43   17.25
  -1  -7  -6  623.24   16.17
   1   7  -6  614.72   15.60
   1   7  -6  588.07   11.94
   1  -7   6  597.91   14.84
  -1  -7  -5  185.01    8.75
  -1   7   5  165.81    7.65
   1   7  -5  172.69    8.13
  -1   7   5  179.09    8.02
   1  -7   5  168.69    7.81
  -1   7   5  162.79    7.88
  -1   7   5  175.34    9.21
  -1  -7  -4    2.15    1.79
   1   7  -4    3.74    2.09
  -1   7   4    3.24    2.18
   1  -7   4    4.53    2.11
  -1   7   4   -0.56    2.08
  -1   7   4    1.17    2.48
   1   7  -3  599.99   14.13
  -1   7   3  607.66   14.18
  -1  -7  -3  596.16   14.66
  -1   7   3  570.22   13.01
   1  -7   3  573.96   14.06
  -1   7   3  609.17   15.85
  -1   7   2  312.33   10.04
   1   7  -2  292.05    9.83
  -1  -7  -2  311.72   10.59
  -1   7   2  296.07    9.23
  -1   7   2  287.41   10.70
   1   7  -2  289.67    6.21
   1  -7   2  286.94    9.95
  -1   7   1   35.54    3.64
  -1  -7  -1   33.97    3.87
   1  -7   1   30.96    3.72
   1   7  -1   40.07    3.83
  -1  -7  -1   35.04    3.91
   1  -7   1   33.31    3.31
  -1   7   1   26.49    3.15
   1  -7   1   36.53    4.25
   1   7  -1   33.57    2.66
  -1   7   1   33.49    4.01
  -1   7   0  185.68    7.94
   1  -7   0  186.02    8.26
  -1  -7   0  197.16    8.34
   1   7   0  200.74    8.18
  -1   7   0  185.33    7.35
   1  -7   0  200.91    7.41
  -1  -7   0  192.62    8.28
   1   7   0  192.36    6.25
   1  -7   0  186.55    8.23
  -1   7   0  184.53    8.19
   1  -7  -1   24.55    3.05
  -1   7  -1   20.72    2.94
  -1  -7   1   20.60    3.08
   1  -7  -1   23.48    3.23
   1   7   1   18.66    3.11
  -1   7  -1   25.18    3.27
  -1  -7   1   20.39    3.30
  -1  -7   1   27.41    3.68
   1  -7  -1   33.14    4.13
   1   7   1   21.46    2.54
  -1   7  -2  324.21   10.07
   1  -7  -2  327.76    9.63
  -1  -7   2  331.04   10.97
   1  -7  -2  315.35   11.14
   1   7   2  337.90    9.22
  -1  -7   2  323.02   10.77
   1   7   2  332.39   10.62
  -1   7  -2  323.88   10.58
   1  -7  -2  319.76   10.51
  -1  -7   2  330.23   11.14
   1  -7  -3  577.24   12.84
  -1   7  -3  573.01   13.61
   1  -7  -3  568.28   15.18
   1   7   3  580.45   12.83
  -1   7  -3  616.46   14.84
   1   7   3  569.51   14.13
  -1  -7   3  568.74   14.45
   1  -7  -3  558.04   14.22
  -1  -7   3  600.22   15.37
  -1   7  -4    0.74    2.02
   1  -7  -4   -0.42    1.87
   1   7   4   -0.81    1.90
   1  -7  -4    3.17    2.88
   1  -7  -4   -0.18    2.28
  -1   7  -4    3.11    2.74
  -1  -7   4   -0.08    2.56
   1   7   4   -0.87    2.08
  -1   7  -4    3.30    2.63
  -1  -7   4    0.42    2.22
  -1  -7   5  172.39    8.45
   1  -7  -5  173.66    8.23
   1   7   5  169.76    8.17
  -1   7  -5  167.98    8.13
   1  -7  -5  180.50    7.72
   1   7   5  178.09    7.99
   1  -7  -5  182.07    9.18
  -1   7  -5  179.54    8.67
  -1   7  -5  195.24    9.66
   1   7   5  170.34    5.35
  -1  -7   5  188.98    9.27
   1   7   6  686.58   16.94
  -1  -7   6  626.22   16.22
   1  -7  -6  635.91   15.77
   1  -7  -6  636.43   15.11
   1   7   6  681.17   16.11
  -1   7  -6  627.05   17.52
   1   7   6  618.38    9.66
  -1   7  -6  640.82   14.65
  -1  -7   6  633.13   17.37
   1  -7  -7  256.27   10.44
   1  -7  -7  265.93   10.27
   1   7   7  273.65   10.80
  -1   7  -7  277.04   12.08
  -1   7  -7  264.74    9.82
   1   7   7  271.37   11.10
  -1  -7   7  272.47   11.88
   1  -7  -8  115.29    7.36
   1  -7  -8  120.96    7.24
   1   7   8  150.64    8.50
  -1   7  -8  134.88    8.89
  -1   7  -8  135.88    7.32
   1   7   8  130.38    7.99
  -1  -7   8  132.64    8.67
   1  -7  -9  119.01    7.63
   1  -7  -9  126.71    7.62
   1   7   9  130.26    8.27
  -1   7  -9  134.85    9.05
  -1   7  -9  131.23    7.45
   1   7   9  130.29    8.16
  -1  -7   9  125.97    8.80
   1  -7 -10  458.37   14.98
   1  -7 -10  486.28   15.15
   1   7  10  497.44   16.21
  -1  -7  10  427.72   15.27
  -1   7 -10  480.54   17.27
  -1   7 -10  471.80   14.30
   1   7  10  460.99   15.47
  -1  -7  10  479.84   17.20
   1  -7 -11   66.74    6.19
   1  -7 -11   68.96    6.05
  -1  -7  11   66.87    4.03
   1   7  11   68.11    6.35
   1  -7 -11   72.76    6.17
  -1   7 -11   59.23    6.54
  -1  -7  11   66.75    6.50
   1   7  11   60.14    6.01
  -1   7 -11   73.59    6.06
   1   7  11   66.89    6.32
  -1  -7  11   59.33    6.51
  -1  -7  12    2.30    2.72
   1   7  12    1.37    2.53
  -1  -7  12    1.17    1.39
   1  -7 -12   -0.35    2.32
  -1   7 -12   -1.22    2.89
   1  -7 -12   -3.58    2.66
   1   7  12   -1.53    2.35
  -1   7 -12    1.42    2.13
  -1  -7  12   -1.35    2.78
   1   7  12    1.49    2.04
   1  -7 -12    1.23    2.36
   1  -7 -13  178.67   10.12
  -1  -7  13  165.00    7.10
  -1   7 -13  165.98   10.69
  -1  -7  13  153.85   10.12
   1   7  13  147.30    9.74
  -1   7 -13  167.74    9.28
  -1  -7  13  180.60   11.30
  -1  -7  13  171.71    9.30
   1  -7 -13  155.00    9.75
  -1   7 -14    5.64    2.83
  -1  -7  14   11.43    2.45
  -1   7 -14   10.58    3.72
   1   7  14    8.27    3.69
  -1  -7  14    9.78    3.32
   1  -7 -14   12.00    3.46
  -1   7 -15    5.34    3.01
   1   7  15    8.20    3.19
  -1  -7  15    9.54    2.37
  -1  -7  15    4.79    2.70
   1  -7 -15    6.09    3.01
  -1   7 -16   19.79    4.37
  -1  -7  16   19.32    3.12
   1   7  16   22.69    5.11
  -1  -7  16   17.22    4.72
   1  -7 -16   22.41    4.63
  -1  -7  17   74.73    5.82
  -1  -7  17   80.06    8.44
   1   7  17   93.49    8.86
  -1   7 -17   81.93    7.88
   1  -7 -17   81.53    7.99
  -1  -7  18   42.07    3.25
  -1   7 -18   38.99    6.06
  -1  -7  18   28.84    4.06
   1   7  18   34.24    6.12
  -1  -7  18   37.03    6.66
   1  -7 -18   29.81    5.58
  -1   7 -19   43.16    6.43
  -1  -7  19   45.07    2.78
  -1  -7  19   42.01    4.96
   1   7  19   40.70    6.63
   1   7  19   58.08    7.78
  -1  -7  19   46.03    7.32
   1  -7 -19   48.05    6.46
  -1   7 -20   20.16    4.56
   1   7  20   28.82    6.21
   1   7  20   17.55    5.27
  -1  -7  20   22.85    5.88
   1  -7 -20   12.60    4.69
  -1   7 -21   51.68    7.34
   1   7  21   49.63    7.58
   1   7  21   41.94    7.31
  -1  -7  21   42.20    7.53
   1  -7 -21   50.76    7.38
  -1   7 -22   48.49    6.94
   1   7  22   47.50    7.86
   1   7  22   42.18    7.18
  -1  -7  22   47.42    7.93
   1  -7 -22   33.51    6.56
  -1   7 -23   17.57    4.93
   1   7  23   27.63    6.80
   1   7  23   25.85    6.10
  -1  -7  23   16.07    5.33
   1  -7 -23   13.16    4.97
  -1   7 -24   12.60    4.79
   1   7  24    9.14    4.74
   1   7  24    8.15    4.58
  -1  -7  24   15.11    5.50
   1  -7 -24   20.42    5.98
   1   7  25   19.65    5.64
  -1  -7  25   26.66    7.09
   1  -7 -25   25.48    6.31
   1   7  25   17.56    4.96
   1  -7 -26  103.78   10.77
  -1  -7  26   85.17   10.47
   1  -7 -27   37.03    8.97
   1   8 -27   28.26    6.91
   1   8 -26   18.41    5.63
   1   8 -25   41.59    7.89
   1  -8  25   26.72    7.15
  -1  -8 -25   29.64    6.88
   1   8 -24   59.85    8.82
   1  -8  24   65.36   10.22
  -1  -8 -24   77.97   10.07
  -1   8  24   74.49    9.53
   1   8 -23   54.10    8.74
  -1   8  23   58.11    8.93
   1  -8  23   66.93    9.92
  -1  -8 -23   57.85    8.64
   1   8 -22   20.26    5.70
  -1   8  22   28.60    6.40
  -1   8  22   21.35    4.80
   1  -8  22   20.01    6.50
  -1  -8 -22   37.24    7.20
   1   8 -21    8.11    5.32
  -1   8  21    5.90    4.33
  -1   8  21    6.91    3.65
   1  -8  21    4.31    3.85
  -1  -8 -21    2.66    3.65
  -1   8  20  109.09   10.57
   1  -8  20  114.63   11.40
  -1   8  20  111.80    9.26
   1   8 -20  120.14   11.67
  -1  -8 -20  112.86   10.83
   1   8 -19   18.99    5.71
  -1  -8 -19   24.62    2.79
   1  -8  19   11.99    4.57
  -1  -8 -19   21.85    5.50
  -1   8  19   23.65    5.51
   1   8 -18    6.40    4.58
  -1   8  18   15.27    4.90
   1  -8  18    6.56    4.46
  -1  -8 -18    6.89    4.41
   1   8 -17   28.58    5.76
  -1   8  17   26.03    5.77
   1   8 -17   19.76    4.20
   1  -8  17   18.34    5.58
  -1  -8 -17   12.24    4.03
   1   8 -16   30.09    5.80
  -1   8  16   19.36    4.94
   1   8 -16   31.77    4.94
   1  -8  16   25.98    5.58
  -1  -8 -16   24.88    5.25
  -1   8  15  169.72   11.18
   1  -8  15  170.61   12.27
   1   8 -15  183.95   10.67
   1   8 -15  187.18   12.62
  -1  -8 -15  162.64   11.35
   1  -8  14   17.16    3.83
   1   8 -14   22.13    5.13
  -1   8  14   16.65    4.42
   1   8 -14   35.91    5.13
   1  -8  14   16.17    4.75
  -1  -8 -14   13.38    4.13
   1  -8  13  238.36   12.00
   1   8 -13  203.99   12.51
  -1   8  13  195.14   11.30
   1  -8  13  242.58   13.61
   1   8 -13  226.69   11.72
  -1   8  13  228.06   11.45
  -1  -8 -13  213.56   12.11
   1  -8  12   51.31    5.73
   1   8 -12   49.70    6.42
   1   8 -12   56.53    5.87
  -1   8  12   51.97    5.87
   1  -8  12   62.31    7.09
  -1   8  12   66.16    6.25
  -1  -8 -12   58.30    6.53
  -1  -8 -11  278.08   13.20
  -1  -8 -11  314.81   13.52
  -1   8  11  312.61   14.53
   1  -8  11  295.42   14.07
   1   8 -11  298.61   12.97
  -1   8  11  285.55   12.83
   1   8 -11  311.22   12.63
   1  -8  11  291.57   12.60
   1   8 -11  286.33   13.96
  -1   8  11  320.22   13.07
  -1   8  10  122.28    8.08
  -1  -8 -10  109.38    8.18
  -1  -8 -10  129.58    8.77
  -1   8  10  106.03    8.56
   1   8 -10  119.15    8.10
   1  -8  10   98.67    8.11
   1   8 -10  120.78    7.81
  -1   8  10  103.63    7.78
   1   8 -10  106.35    5.56
   1   8 -10  102.27    8.21
   1  -8  10  112.54    7.87
  -1   8   9  134.39    8.13
  -1  -8  -9  137.39    8.71
  -1   8   9  109.63    8.48
   1   8  -9  124.46    8.11
  -1   8   9  127.97    8.32
   1   8  -9  126.34    7.78
   1   8  -9  116.46    5.65
   1   8  -9  122.26    8.86
   1  -8   9  130.33    8.09
  -1   8   8 1113.43   22.26
  -1  -8  -8 1170.39   24.34
  -1   8   8 1160.61   26.24
   1   8  -8 1165.18   23.88
   1   8  -8 1148.96   22.80
  -1   8   8 1075.23   22.44
   1   8  -8 1106.13   17.20
   1  -8   8 1106.27   22.72
  -1   8   7  157.40    8.34
  -1   8   7  161.96    9.84
  -1  -8  -7  167.36    9.18
   1   8  -7  151.62    8.48
  -1   8   7  163.16    3.73
   1   8  -7  161.65    6.55
   1   8  -7  162.83    8.50
   1  -8   7  146.01    8.17
  -1   8   6  161.58    9.51
  -1   8   6  172.59    8.36
  -1  -8  -6  163.32    8.79
   1   8  -6  162.32    8.57
  -1   8   6  159.98    8.28
   1  -8   6  152.75    8.10
  -1   8   5  444.19   15.08
  -1   8   5  439.50   12.93
  -1  -8  -5  473.11   14.52
   1   8  -5  458.34   13.82
  -1   8   5  473.25   13.68
   1  -8   5  458.06   13.41
  -1   8   4  579.64   16.65
   1  -8   4  550.87   14.18
  -1   8   4  567.34   14.67
   1   8  -4  570.47   15.00
   1  -8   4  575.24   14.69
  -1   8   4  543.91   13.89
  -1  -8  -4  570.46   15.37
  -1   8   3  269.19   10.16
   1   8  -3  301.64   10.85
   1  -8   3  269.54   10.10
  -1   8   3  267.62   11.13
  -1   8   3  260.38    9.56
  -1  -8  -3  263.81   10.57
   1   8  -2  152.17    7.64
  -1   8   2  155.91    7.65
  -1   8   2  145.81    8.14
   1  -8   2  152.77    7.78
   1   8  -2  150.53    5.05
  -1   8   2  138.37    7.01
  -1  -8  -2  161.89    8.31
   1  -8   2  151.07    7.27
  -1   8   1  176.84    8.24
   1   8  -1  170.57    8.10
   1   8  -1  153.21    5.68
   1  -8   1  151.22    7.75
  -1   8   1  150.71    7.95
  -1   8   1  159.70    7.38
  -1  -8  -1  167.32    8.30
   1  -8   1  153.86    7.10
  -1   8   0  231.14    9.37
   1   8   0  254.24    9.69
   1   8   0  232.96    7.49
   1  -8   0  234.11    9.66
  -1   8   0  223.91    9.45
  -1   8   0  236.87    8.85
   1  -8   0  248.91    8.85
  -1  -8   0  250.19   10.04
   1   8   1  160.47    6.73
   1  -8  -1  165.91    8.36
  -1   8  -1  170.79    8.12
   1  -8  -1  158.66    8.25
   1   8   1  153.37    7.77
  -1  -8   1  158.74    8.23
  -1  -8   1  177.02    8.48
  -1   8  -1  151.04    7.29
   1  -8  -1  157.06    7.11
  -1  -8   1  164.30    8.34
   1  -8  -2  148.16    8.16
   1   8   2  151.02    6.81
  -1   8  -2  149.86    7.44
   1  -8  -2  153.28    7.12
  -1  -8   2  152.44    8.05
   1  -8  -2  149.46    7.89
  -1   8  -2  158.91    8.03
  -1  -8   2  148.85    8.03
   1   8   2  157.93    7.87
  -1  -8   2  153.18    8.25
   1   8   3  234.29    8.82
   1  -8  -3  253.97   10.73
  -1  -8   3  254.50   10.41
   1  -8  -3  242.32    9.09
  -1   8  -3  228.98    9.18
  -1   8  -3  257.37   10.34
   1   8   3  246.79    9.92
   1  -8  -3  238.06    9.99
  -1  -8   3  224.29    9.67
  -1  -8   3  253.86   10.60
   1   8   4  554.08   14.02
   1  -8  -4  519.77   15.48
   1  -8  -4  541.49   13.66
  -1   8  -4  529.51   14.22
  -1   8  -4  569.39   16.72
  -1   8  -4  556.35   15.34
  -1  -8   4  552.02   16.07
   1  -8  -4  528.76   14.88
   1   8   4  555.87   15.19
   1   8   5  454.20   14.05
   1  -8  -5  418.90   13.29
   1   8   5  469.01   13.43
  -1   8  -5  441.43   13.56
   1  -8  -5  449.58   12.94
  -1   8  -5  475.53   15.72
  -1   8  -5  449.75   14.28
   1   8   5  440.11    9.38
  -1  -8   5  464.61   15.27
   1  -8  -6  152.70    8.36
   1   8   6  161.39    8.71
   1  -8  -6  147.16    7.79
   1   8   6  154.96    8.31
  -1   8  -6  149.90    9.17
  -1   8  -6  143.97    3.32
   1   8   6  154.27    5.20
  -1  -8   6  157.11    9.24
   1   8   7  161.28    8.98
   1  -8  -7  155.43    8.61
   1  -8  -7  160.38    8.27
   1   8   7  169.10    8.93
  -1   8  -7  169.81    9.90
  -1   8  -7  173.44    8.24
   1   8   7  163.22    5.00
  -1  -8   7  164.58    9.80
   1  -8  -8 1103.35   22.94
   1  -8  -8 1171.35   22.76
   1   8   8 1186.15   24.35
  -1   8  -8 1165.77   26.38
  -1   8  -8 1141.30   21.58
   1   8   8 1201.62   24.91
  -1  -8   8 1190.81   26.33
   1  -8  -9  115.73    7.80
   1  -8  -9  125.87    7.90
   1   8   9  136.63    8.70
  -1   8  -9  117.83    8.83
  -1   8  -9  124.63    7.41
  -1  -8   9  115.98    8.16
   1   8   9  132.54    8.54
  -1  -8   9  130.96    9.22
   1  -8 -10  107.02    7.76
   1  -8 -10  122.10    7.90
   1   8  10  117.46    8.36
  -1   8 -10  117.86    8.92
  -1   8 -10  115.62    7.33
   1   8  10  105.76    7.88
  -1  -8  10  124.48    8.58
   1   8  10  120.05    8.32
  -1  -8  10  130.99    9.37
   1  -8 -11  290.83   12.73
   1  -8 -11  343.35   13.50
   1   8  11  329.43   14.00
  -1  -8  11  312.96    7.92
  -1   8 -11  301.71   14.40
   1   8  11  303.52   13.39
  -1   8 -11  322.01   12.34
   1   8  11  304.60   13.21
  -1  -8  11  296.38   13.58
  -1  -8  11  318.87   14.60
   1  -8 -12   52.28    6.10
   1  -8 -12   64.60    6.15
  -1  -8  12   56.64    3.81
  -1   8 -12   56.31    6.37
   1   8  12   58.25    6.34
  -1   8 -12   56.50    5.69
  -1  -8  12   57.25    6.79
  -1  -8  12   55.97    6.39
  -1  -8  13  220.41    7.75
  -1   8 -13  226.35   12.77
  -1  -8  13  229.23   12.55
   1   8  13  230.62   12.38
   1  -8 -13  227.92   11.94
  -1  -8  13  227.31   12.86
  -1   8 -13  226.51   11.39
  -1   8 -14   12.10    3.64
  -1  -8  14   16.59    2.66
   1   8  14   14.94    3.98
   1  -8 -14   12.20    3.85
  -1  -8  14   17.60    4.09
  -1  -8  15  183.83    7.89
  -1  -8  15  204.46   12.55
   1   8  15  170.42   11.28
   1  -8 -15  193.62   11.59
  -1   8 -15  183.51   10.82
  -1   8 -16   15.06    3.96
   1   8  16   23.33    4.95
  -1  -8  16   23.26    3.35
   1  -8 -16   19.46    4.48
  -1  -8  16   36.73    6.20
  -1   8 -17   18.47    4.65
   1   8  17   13.85    3.96
  -1  -8  17   26.16    3.57
   1  -8 -17   27.26    5.35
  -1  -8  17   20.86    5.15
  -1   8 -18   13.51    3.79
   1   8  18    9.06    3.93
  -1  -8  18   12.81    2.86
   1  -8 -18   10.98    3.81
  -1  -8  18   12.08    4.29
  -1   8 -19   20.81    4.87
  -1  -8  19   20.00    2.53
   1   8  19   19.61    5.26
   1  -8 -19   20.53    5.02
  -1  -8  19   21.90    5.38
   1   8  20  116.32   10.82
   1   8  20  111.08   10.95
  -1  -8  20  107.41   10.79
   1  -8 -20  110.74   10.17
  -1   8 -20  118.14    9.90
  -1   8 -21    9.83    3.83
   1   8  21    3.72    4.43
   1   8  21    1.01    3.64
   1  -8 -21    4.82    3.95
  -1  -8  21    1.42    3.78
  -1   8 -22   17.85    4.86
   1   8  22   28.59    6.69
   1   8  22   25.39    6.23
   1  -8 -22   10.24    4.32
  -1  -8  22   43.27    8.05
  -1   8 -23   62.01    7.65
   1   8  23   49.41    8.03
   1   8  23   54.26    8.08
   1  -8 -23   70.09    8.58
  -1  -8  23   56.38    8.83
  -1   8 -24   57.38    7.54
   1   8  24   66.86    9.72
   1  -8 -24   57.86    8.23
  -1  -8  24   59.13    8.96
   1   8  24   44.11    7.71
  -1  -8  25   35.30    7.66
   1  -8 -25   35.88    6.80
  -1  -8  26   16.43    5.84
   1  -8 -26   10.81    4.84
   1   9 -26    2.70    4.63
   1   9 -25   17.76    6.28
   1   9 -24   12.75    5.13
  -1  -9 -24   18.91    5.76
   1  -9  24   12.87    6.10
  -1   9  24   17.34    6.20
   1   9 -23   35.91    7.21
  -1  -9 -23   46.35    8.32
   1  -9  23   28.02    7.39
  -1   9  23   31.90    7.10
   1   9 -22   62.23    8.97
  -1   9  22   57.32    8.92
  -1  -9 -22   55.67    8.20
   1  -9  22   61.54    9.45
   1   9 -21   56.87    8.54
  -1   9  21   51.28    8.51
  -1   9  21   54.75    6.90
  -1  -9 -21   49.57    7.88
   1  -9  21   60.52    9.00
   1   9 -20   86.17   10.03
  -1  -9 -20   74.37    9.16
   1  -9  20   77.03    9.97
  -1   9  20   80.43    9.25
   1   9 -19   41.36    7.42
  -1  -9 -19   43.59    7.48
   1  -9  19   42.09    7.57
  -1   9  19   49.63    7.56
   1   9 -18   44.29    7.70
  -1  -9 -18   37.81    6.57
   1  -9  18   30.01    6.52
  -1   9  18   39.26    6.60
   1   9 -17    0.04    3.85
  -1   9  17    2.14    3.44
  -1  -9 -17    3.45    3.69
   1  -9  17    7.04    3.88
   1   9 -16   68.17    8.15
  -1   9  16   79.05    8.13
   1   9 -16   53.19    6.29
  -1  -9 -16   70.92    8.07
   1  -9  16   63.71    8.42
  -1   9  15   99.09    8.94
   1   9 -15  101.97    8.42
   1  -9  15   84.95    9.14
  -1  -9 -15  109.62    9.55
   1  -9  15   98.11    8.22
   1   9 -15  113.78   10.35
   1   9 -14   63.24    7.71
   1  -9  14   60.75    6.53
  -1   9  14   66.32    7.02
   1   9 -14   63.80    6.59
  -1  -9 -14   65.63    7.23
   1  -9  14   44.53    6.44
   1   9 -13   14.37    4.31
   1  -9  13   22.05    4.31
  -1   9  13   23.46    4.71
   1   9 -13   24.19    4.54
  -1  -9 -13   23.69    4.86
   1  -9  13   20.12    4.72
   1  -9  12   80.71    7.17
   1   9 -12   75.71    7.84
  -1   9  12   76.57    7.47
   1   9 -12   73.90    6.96
  -1  -9 -12   69.90    7.28
  -1   9  12   69.47    6.61
   1  -9  12   60.30    7.19
   1  -9  11   67.08    6.60
   1   9 -11   77.17    7.80
   1  -9  11   69.22    7.48
   1   9 -11   72.74    6.79
  -1   9  11   67.76    6.67
  -1   9  11   76.57    6.77
  -1  -9 -11   67.10    6.94
  -1   9  10  257.55   11.63
   1  -9  10  239.41   12.88
  -1  -9 -10  240.93   12.18
  -1  -9 -10  257.93   12.29
  -1   9  10  237.02   12.74
   1   9 -10  233.38   11.58
  -1   9  10  251.67   12.04
   1   9 -10  265.67   11.66
   1   9 -10  243.19    8.39
   1  -9  10  242.43   11.79
   1   9 -10  250.50   13.01
   1  -9   9  140.05    9.70
  -1   9   9  151.23    8.90
  -1  -9  -9  132.97    9.11
  -1  -9  -9  149.11    9.23
   1   9  -9  145.14    9.84
  -1   9   9  138.72    9.75
   1   9  -9  147.31    9.11
  -1   9   9  151.59    9.26
   1   9  -9  152.63    8.81
   1   9  -9  148.15    6.57
   1   9  -9  159.21   10.09
   1  -9   9  150.44    9.15
  -1   9   8  172.45    9.31
  -1  -9  -8  173.96    9.76
   1   9  -8  172.65   10.53
  -1   9   8  176.66   10.82
  -1   9   8  168.60    9.44
   1   9  -8  166.61    6.90
   1   9  -8  178.56    9.49
   1   9  -8  181.16   10.48
   1  -9   8  152.09    9.05
  -1   9   7  217.54   10.08
  -1   9   7  226.27   10.53
  -1   9   7  222.55   11.69
  -1  -9  -7  225.94   10.99
   1   9  -7  244.93   11.04
   1   9  -7  205.91    7.78
   1  -9   7  220.16   10.44
  -1   9   6  154.34    9.70
  -1  -9  -6  160.08    9.08
   1   9  -6  176.77    9.27
  -1   9   6  139.57    8.21
   1  -9   6  153.08    8.62
  -1   9   5  501.03   16.66
   1  -9   5  482.66   13.82
  -1  -9  -5  505.41   15.60
   1   9  -5  505.18   15.28
  -1   9   5  506.77   14.95
   1  -9   5  496.11   14.93
   1  -9   4  332.01   11.57
  -1   9   4  332.33   13.33
  -1   9   4  340.84   12.22
   1   9  -4  369.67   12.94
   1  -9   4  367.85   12.40
  -1  -9  -4  362.30   13.09
  -1   9   4  327.96   11.43
   1   9  -3  212.69    9.62
  -1   9   3  226.42    9.86
   1  -9   3  217.68    9.34
  -1   9   3  223.83   10.66
  -1  -9  -3  228.96   10.34
  -1   9   3  224.21    9.41
   1   9  -2  280.12   10.97
  -1   9   2  275.57   10.89
   1   9  -2  264.30    7.40
  -1   9   2  277.20   11.60
   1  -9   2  263.25   10.43
  -1   9   2  269.01   10.13
  -1  -9  -2  280.53   11.28
   1  -9   2  286.33   10.42
  -1   9   1  314.27   11.49
   1   9  -1  299.55   11.35
  -1   9   1  291.31   11.57
   1   9  -1  299.83    8.45
   1  -9   1  296.87   11.08
   1  -9   1  309.52   10.64
  -1   9   1  297.70   10.60
  -1  -9  -1  300.86   11.65
   1   9   0   38.81    4.48
  -1   9   0   41.55    4.42
  -1   9   0   32.98    4.21
   1   9   0   35.42    3.39
   1  -9   0   39.30    4.49
   1  -9   0   36.71    4.02
  -1   9   0   37.10    4.18
  -1  -9   0   35.98    4.49
   1   9   1  302.05    9.68
   1  -9  -1  306.71   11.67
  -1   9  -1  318.59   11.72
   1   9   1  299.84   11.38
  -1  -9   1  322.90   12.24
  -1   9  -1  299.82   10.86
  -1  -9   1  296.34   11.53
   1  -9  -1  293.81   10.35
   1  -9  -2  254.07   10.88
   1   9   2  260.23    9.44
  -1  -9   2  280.89   11.33
  -1   9  -2  264.36   10.39
   1  -9  -2  291.20   10.29
  -1   9  -2  271.26   10.97
   1   9   2  267.49   11.01
  -1  -9   2  287.43   11.69
   1  -9  -3  223.10   10.34
   1   9   3  225.03    9.23
  -1  -9   3  217.42   10.23
   1  -9  -3  228.33    9.38
  -1   9  -3  210.65    9.53
  -1   9  -3  217.30   10.11
   1  -9  -3  219.60   10.16
   1   9   3  222.15   10.04
  -1  -9   3  221.30   10.51
   1   9   4  312.85   11.27
   1  -9  -4  321.69   11.31
  -1   9  -4  299.97   11.39
  -1   9  -4  313.93   12.28
   1  -9  -4  303.37   11.93
   1   9   4  308.40   11.86
  -1  -9   4  314.14   12.63
   1   9   5  491.53   14.52
   1  -9  -5  469.37   13.82
  -1   9  -5  509.88   16.73
  -1   9  -5  484.79   15.30
  -1  -9   5  482.90   16.08
   1  -9  -5  469.98   14.95
   1   9   5  497.82   15.37
   1   9   6  164.71    9.13
   1  -9  -6  156.66    8.89
   1  -9  -6  161.42    8.48
   1   9   6  165.34    8.95
  -1   9  -6  169.22    9.43
  -1   9  -6  158.53    9.69
   1   9   6  156.33    5.59
  -1  -9   6  160.04    9.69
  -1  -9   7  226.17   11.12
   1   9   7  223.97   10.81
   1  -9  -7  208.56   10.42
   1  -9  -7  232.54   10.37
   1  -9  -7  240.50   11.66
   1   9   7  237.32   10.98
  -1   9  -7  240.29   12.16
  -1   9  -7  232.66    9.88
   1   9   7  214.03    6.14
  -1   9  -7  230.07    4.24
  -1  -9   7  246.62   12.26
   1  -9  -8  178.72    9.74
   1  -9  -8  188.52    9.50
   1   9   8  176.92   10.20
   1   9   8  186.33   10.02
  -1  -9   8  176.53    4.05
   1  -9  -8  176.36   10.33
  -1   9  -8  188.11   10.95
  -1   9  -8  196.77    9.40
  -1  -9   8  172.84    9.94
   1   9   8  188.73   10.14
  -1  -9   8  201.84   11.32
   1  -9  -9  161.63    9.51
   1  -9  -9  158.66    8.97
   1   9   9  175.35   10.00
  -1   9  -9  171.26   10.65
   1   9   9  154.38    9.53
  -1   9  -9  166.30    8.77
  -1  -9   9  165.55   10.02
   1   9   9  161.97    9.60
  -1  -9   9  161.52   10.40
   1  -9 -10  254.40   12.10
   1  -9 -10  240.81   11.30
   1   9  10  252.12   12.35
  -1   9 -10  271.72   13.67
   1   9  10  233.84   11.85
  -1   9 -10  256.71   11.08
  -1  -9  10  242.32   12.24
   1   9  10  250.39   12.07
  -1  -9  10  244.71   13.00
   1  -9 -11   76.94    7.15
   1  -9 -11   89.82    7.26
  -1  -9  11   84.33    3.92
  -1   9 -11   78.79    7.73
   1   9  11   71.54    7.13
  -1   9 -11   86.39    6.71
  -1  -9  11   95.37    8.34
  -1  -9  11   82.25    7.78
  -1  -9  12   81.43    4.20
  -1   9 -12   89.03    8.49
   1   9  12   97.30    8.37
   1  -9 -12   74.03    7.10
  -1  -9  12   82.48    7.84
   1   9  13   25.84    4.76
  -1  -9  13   26.36    2.76
   1  -9 -13   20.64    4.41
  -1  -9  13   26.44    5.15
  -1   9 -14   63.98    6.66
  -1  -9  14   65.97    4.44
   1   9  14   70.20    7.54
   1  -9 -14   57.98    6.73
  -1  -9  14   60.18    7.04
  -1  -9  15  104.62    5.81
  -1  -9  15   98.92    9.15
   1   9  15   82.51    8.22
   1  -9 -15   88.45    8.22
  -1   9 -15  101.97    8.47
  -1   9 -16   58.18    7.02
   1   9  16   57.53    7.18
  -1  -9  16   62.78    4.84
   1  -9 -16   51.63    6.74
  -1  -9  16   41.30    6.42
  -1   9 -17    2.43    3.22
   1   9  17    1.64    3.26
  -1  -9  17   -0.45    1.87
  -1  -9  17    1.05    3.53
   1  -9 -17   -0.05    2.55
   1  -9 -18   43.64    6.65
  -1   9 -18   45.72    6.50
  -1  -9  18   36.44    6.63
   1   9  18   35.73    6.17
   1  -9 -19   28.21    5.64
   1   9  19   43.43    6.92
  -1   9 -19   44.50    6.68
  -1  -9  19   37.75    6.68
   1   9  20   73.17    9.11
   1  -9 -20   65.31    8.12
  -1   9 -20   63.71    7.72
  -1  -9  20   82.34    9.77
   1   9  21   29.83    6.53
   1  -9 -21   49.33    7.48
   1   9  21   43.30    7.70
  -1   9 -21   57.82    7.39
  -1  -9  21   49.50    8.18
   1   9  22   54.14    8.34
   1  -9 -22   62.12    8.33
   1   9  22   63.94    9.07
  -1   9 -22   64.72    8.07
  -1  -9  22   74.54    9.84
   1   9  23   55.41    8.41
   1  -9 -23   36.22    6.70
   1   9  23   35.84    7.08
  -1   9 -23   35.13    6.16
  -1  -9  23   35.88    7.38
   1   9  24   18.00    5.96
   1  -9 -24   23.90    6.12
  -1   9 -24   15.56    4.79
  -1  -9  24    6.36    4.08
   1   9  24   18.55    6.19
   1  -9 -25   13.19    4.71
  -1  -9  25   13.54    5.37
   1  10 -26   21.33    6.22
   1  10 -25   25.95    7.09
  -1 -10 -24   20.06    5.45
   1  10 -24   15.06    5.45
   1 -10  24   13.25    5.95
  -1 -10 -23    7.33    4.58
   1  10 -23   10.56    4.57
   1 -10  23    7.63    5.38
  -1  10  23   13.99    5.80
  -1 -10 -22   66.04    8.97
   1  10 -22   54.13    8.69
   1 -10  22   76.55   10.46
  -1  10  22   62.29    8.98
  -1 -10 -21   35.84    7.04
   1  10 -21   50.09    8.69
   1 -10  21   43.47    8.32
  -1  10  21   21.79    5.42
  -1 -10 -20    6.38    4.82
   1  10 -20    8.09    6.02
   1 -10  20    7.84    5.08
  -1  10  20    6.30    4.31
  -1 -10 -19   20.22    6.09
   1  10 -19   15.96    5.77
   1 -10  19   15.67    5.44
  -1  10  19   18.24    5.32
  -1 -10 -18   47.93    7.12
   1  10 -18   27.63    6.00
   1 -10  18   40.77    7.04
  -1  10  18   33.08    6.33
  -1 -10 -17   38.51    6.54
  -1  10  17   53.55    7.29
   1  10 -17   36.20    6.57
   1 -10  17   52.51    7.62
  -1  10  16   92.15    8.88
  -1 -10 -16   68.21    8.01
   1  10 -16   98.27    9.94
   1 -10  16   77.37    9.05
  -1 -10 -15   29.49    5.97
  -1  10  15   23.21    5.36
   1  10 -15   24.21    5.38
   1 -10  15   27.44    5.99
  -1  10  14  146.18   10.65
  -1 -10 -14  138.31   10.68
   1 -10  14  139.02    9.81
   1  10 -14  127.45   10.60
   1  10 -14  129.21    9.59
   1 -10  14  136.72   11.06
   1  10 -13   47.46    5.96
  -1 -10 -13   38.28    5.80
  -1  10  13   50.76    6.57
   1  10 -13   46.87    6.62
   1 -10  13   43.76    5.76
   1 -10  13   45.87    6.97
   1  10 -12   15.80    4.27
  -1 -10 -12    7.23    3.20
  -1  10  12   20.10    4.65
   1 -10  12    8.26    3.05
   1  10 -12   21.02    5.10
   1 -10  12   19.17    4.84
   1 -10  11   55.91    7.08
   1  10 -11   50.36    7.00
   1  10 -11   61.67    6.48
  -1 -10 -11   50.11    6.19
  -1  10  11   54.20    6.35
   1  10 -11   52.07    4.13
   1 -10  11   50.40    5.89
   1  10 -11   63.80    7.48
   1 -10  10  301.33   14.72
  -1  10  10  309.57   13.08
  -1 -10 -10  297.20   14.05
   1  10 -10  252.10   13.73
   1  10 -10  297.74   13.40
  -1  10  10  326.04   14.16
   1  10 -10  293.21    9.44
   1 -10  10  313.18   13.57
   1  10 -10  301.14   14.57
   1 -10   9   59.49    6.77
  -1  10   9   79.67    6.71
  -1 -10  -9   66.88    6.95
   1  10  -9   66.57    7.21
  -1 -10  -9   64.22    6.42
  -1  10   9   80.30    7.72
   1  10  -9   71.39    6.76
   1  10  -9   69.30    6.22
  -1  10   9   62.18    6.49
   1  10  -9   65.05    4.59
   1 -10   9   68.61    6.49
   1  10  -9   58.91    6.68
  -1  10   8    0.89    2.03
   1 -10   8   -2.58    2.76
  -1 -10  -8   -1.45    2.42
   1  10  -8    1.04    2.91
  -1 -10  -8    0.09    1.77
  -1  10   8    2.13    2.76
  -1  10   8   -0.79    2.46
   1  10  -8    1.20    1.59
  -1  10   8    0.38    0.65
   1  10  -8    0.70    1.76
   1 -10   8   -2.05    2.64
  -1  10   7  218.05   10.79
  -1  10   7  240.89   12.62
  -1  10   7  227.05   10.63
  -1 -10  -7  232.55   11.50
   1  10  -7  238.53   12.61
   1  10  -7  240.71   11.52
  -1  10   7  236.00   11.07
   1 -10   7  240.58   11.42
  -1  10   6  468.30   16.99
   1 -10   6  423.58   13.30
  -1  10   6  455.92   14.99
  -1 -10  -6  467.36   15.84
   1  10  -6  461.45   16.66
   1  10  -6  465.35   15.46
  -1  10   6  468.21   15.26
   1 -10   6  460.70   15.44
  -1  10   5   71.69    6.81
   1 -10   5   57.48    5.21
  -1 -10  -5   59.81    5.81
   1  10  -5   71.25    6.34
  -1  10   5   66.20    5.88
   1 -10   5   48.28    5.32
   1 -10   4    4.89    2.56
  -1  10   4    3.36    2.31
  -1  10   4    2.58    2.45
   1  10  -4    3.44    2.08
   1 -10   4    6.38    2.91
  -1 -10  -4    2.84    2.00
   1  10  -3   66.51    5.85
  -1  10   3   76.62    6.27
   1 -10   3   68.65    5.58
  -1  10   3   73.47    6.57
  -1 -10  -3   57.37    5.63
   1  10  -2  248.34   11.02
  -1  10   2  262.05   11.20
   1 -10   2  225.48    9.90
   1  10  -2  228.72    7.59
  -1  10   2  232.68   11.21
  -1 -10  -2  248.09   11.15
   1 -10   2  250.39   10.44
  -1  10   1  165.11    8.84
   1  10  -1  171.60    9.19
   1  10  -1  163.00    6.75
   1 -10   1  149.79    8.34
  -1  10   1  159.85    8.99
  -1 -10  -1  167.91    9.27
   1 -10   1  165.28    8.36
   1  10   0   -1.48    1.88
  -1  10   0    3.29    2.27
   1  10   0    1.25    1.70
   1 -10   0    1.30    2.01
  -1  10   0    0.66    2.02
  -1 -10   0   -0.16    2.35
   1 -10   0    0.51    1.95
   1  10   1  170.49    7.79
   1 -10  -1  159.33    8.81
   1  10   1  174.45    9.24
  -1  10  -1  173.74    9.17
  -1 -10   1  170.28    9.50
   1 -10  -1  174.76    8.61
  -1 -10   1  169.99    9.26
   1  10   2  208.58    8.95
   1  10   2  243.85   10.85
  -1  10  -2  225.60   10.55
   1 -10  -2  209.54   10.36
  -1 -10   2  215.75   10.63
  -1 -10   2  219.25   10.53
   1 -10  -2  202.03    9.29
   1  10   3   64.20    5.34
   1  10   3   67.03    6.15
  -1  10  -3   57.61    5.63
   1 -10  -3   66.04    6.06
  -1 -10   3   53.97    5.79
  -1 -10   3   64.46    5.94
   1 -10  -3   62.93    5.47
   1  10   4    3.02    2.07
   1 -10  -4    2.97    1.92
   1 -10  -4    2.51    2.64
   1  10   4    2.02    2.21
  -1 -10   4    2.17    2.44
  -1  10  -4    5.43    3.07
  -1 -10   4    1.74    2.61
   1  10   5   62.35    5.73
   1 -10  -5   64.47    5.73
   1  10   5   71.16    6.54
  -1  10  -5   67.24    6.20
  -1  10  -5   71.61    6.74
  -1 -10   5   80.16    7.09
  -1 -10   5   64.73    6.26
   1  10   5   82.67    6.72
   1 -10  -5   80.32    6.83
  -1 -10   6  465.98   16.02
   1 -10  -6  453.01   15.54
   1  10   6  458.44   15.64
   1  10   6  461.06   15.20
   1 -10  -6  462.81   15.97
   1  10   6  452.17   15.98
   1 -10  -6  455.33   14.56
  -1  10  -6  461.16   15.97
  -1  10  -6  460.02   17.00
   1  10   6  461.84   10.38
  -1 -10   6  455.43   16.67
   1  10   7  266.01   12.07
   1 -10  -7  227.41   11.18
  -1 -10   7  217.01   11.41
  -1  10  -7  227.91   11.26
   1 -10  -7  237.26   10.84
   1  10   7  218.39   11.54
   1  10   7  247.78   11.77
   1  10   7  250.01   11.62
   1 -10  -7  228.41   11.62
  -1  10  -7  237.90   12.37
  -1  10  -7  237.70    5.08
   1  10   7  233.28    6.87
  -1  10  -7  254.09   10.80
  -1 -10   7  262.42   13.10
  -1 -10   8    3.39    2.92
   1  10   8   -1.96    2.11
   1 -10  -8    0.19    2.55
   1 -10  -8   -0.48    1.96
  -1  10  -8    0.64    2.28
   1  10   8   -1.68    2.28
   1 -10  -8    5.10    3.60
   1  10   8    0.59    2.16
  -1  10  -8   -1.21    2.81
   1  10   8   -1.54    2.48
   1  10   8    0.81    1.03
  -1  10  -8    1.30    2.11
  -1 -10   8   -0.31    1.94
   1 -10  -9   67.41    6.66
   1 -10  -9   75.94    6.65
  -1  10  -9   69.23    6.87
  -1 -10   9   68.76    2.57
   1  10   9   67.39    7.03
   1  10   9   59.88    6.48
   1  10   9   67.45    6.68
  -1  10  -9   75.29    7.57
  -1  10  -9   67.02    5.79
   1  10   9   68.15    6.59
  -1 -10   9   62.17    6.67
  -1 -10   9   73.89    7.39
   1 -10 -10  284.92   13.21
   1 -10 -10  306.57   12.90
   1  10  10  311.07   13.97
  -1  10 -10  297.93   14.53
   1  10  10  294.52   13.71
  -1  10 -10  310.24   12.46
  -1 -10  10  285.20   13.82
  -1 -10  10  288.39   14.18
  -1 -10  11   55.71    2.90
   1 -10 -11   58.35    6.01
   1  10  11   49.54    6.42
  -1 -10  11   57.22    6.72
   1 -10 -11   47.70    5.86
   1  10  12   20.88    4.67
  -1 -10  12   13.86    1.78
  -1 -10  12   21.41    4.89
   1 -10 -12   15.15    4.11
   1  10  13   55.17    6.82
  -1 -10  13   53.50    3.57
  -1 -10  13   39.14    5.83
   1 -10 -13   39.44    5.52
   1  10  14  147.47   10.78
  -1 -10  14  156.70    6.25
  -1 -10  14  147.55   11.08
   1 -10 -14  133.29    9.97
   1  10  15   16.87    4.77
  -1 -10  15   23.29    2.86
  -1 -10  15   23.72    5.55
   1 -10 -15   20.60    4.60
   1  10  16   73.11    7.94
  -1 -10  16   91.76    5.45
  -1 -10  16   69.21    8.32
   1 -10 -16  100.13    9.07
  -1 -10  17   53.83    7.57
   1 -10 -17   42.41    6.67
   1  10  17   53.20    7.30
   1 -10 -18   51.04    7.24
  -1 -10  18   42.16    7.05
  -1  10 -18   43.96    6.45
   1  10  18   42.88    6.75
   1 -10 -19   22.85    5.44
  -1 -10  19   10.38    4.85
  -1  10 -19   21.50    5.35
   1  10  19   24.35    5.67
   1 -10 -20    0.14    3.31
  -1 -10  20    5.63    3.53
  -1  10 -20    9.07    4.38
   1  10  20    1.86    4.07
   1 -10 -21   22.87    5.82
   1  10  21   31.91    6.66
  -1 -10  21   44.80    7.84
  -1  10 -21   46.53    6.99
   1  10  22   64.97    8.86
   1 -10 -22   60.33    8.15
   1  10  22   68.63    9.16
  -1 -10  22   71.21    9.83
  -1  10 -22   54.93    7.50
   1  10  23   18.53    6.13
   1 -10 -23    7.13    3.87
   1  10  23   14.81    5.08
  -1 -10  23   17.55    6.31
  -1  10 -23    8.67    3.96
  -1 -10  24   14.94    4.59
   1  10  24   11.31    5.28
   1 -10 -24    6.88    4.04
   1 -10 -25   42.70    7.51
  -1 -10  25   30.37    6.82
   1  11 -25    2.49    4.13
   1  11 -24   32.62    7.41
  -1  11  23   19.84    5.91
  -1 -11 -23    5.01    4.23
   1 -11  23   10.18    5.35
   1  11 -23    8.16    4.18
  -1  11  22   16.81    5.88
  -1 -11 -22   15.45    4.88
   1 -11  22   25.07    6.56
   1  11 -22   18.55    5.87
  -1  11  21   14.08    4.86
  -1 -11 -21   18.15    5.49
   1 -11  21   24.56    6.68
   1  11 -21   19.30    5.92
  -1  11  20   96.92   10.33
  -1 -11 -20   92.22   10.49
   1 -11  20   91.17   11.26
   1  11 -20   92.33   10.30
  -1  11  19  110.63   10.71
  -1 -11 -19  124.95   11.69
   1 -11  19  111.16   11.63
   1  11 -19  109.89   11.33
  -1  11  18    7.72    4.76
  -1 -11 -18    2.62    3.59
   1 -11  18    2.35    3.21
   1  11 -18    3.34    4.05
  -1  11  17   35.21    6.51
  -1 -11 -17   34.54    6.66
   1 -11  17   27.61    6.51
   1  11 -17   24.05    6.16
  -1  11  16   39.21    6.46
  -1 -11 -16   52.73    7.57
   1 -11  16   38.21    7.27
   1  11 -16   53.99    7.72
  -1  11  15   86.66    8.96
  -1 -11 -15   87.16    8.90
   1 -11  15   84.17    9.23
   1  11 -15   87.76    9.48
  -1  11  14    0.62    2.78
  -1 -11 -14   -0.20    3.03
   1 -11  14   10.27    4.05
   1  11 -14   10.70    4.76
   1  11 -13  228.79   14.31
  -1  11  13  210.82   12.67
  -1 -11 -13  197.09   12.71
   1 -11  13  208.45   13.67
   1  11 -13  216.45   13.42
   1  11 -12  117.34   10.33
  -1 -11 -12  111.21    9.49
  -1  11  12  109.41    9.02
   1 -11  12  118.62    8.91
   1  11 -12  124.80   10.34
   1 -11  12  112.88    9.94
   1 -11  11  117.83    9.90
   1  11 -11  115.88    9.87
   1  11 -11  126.63    9.25
  -1 -11 -11  117.20    9.60
  -1  11  11  108.99    8.91
   1  11 -11  114.39    6.00
   1 -11  11  114.77    8.72
   1 -11  10  175.73   11.65
   1  11 -10  146.94   10.81
   1  11 -10  178.33   10.93
  -1 -11 -10  173.58   11.25
  -1  11  10  150.32   10.08
   1  11 -10  169.78    7.32
   1 -11  10  181.84   10.79
  -1  11   9   21.71    3.94
   1 -11   9   23.55    4.62
  -1 -11  -9   26.35    5.01
   1  11  -9   22.46    5.02
   1  11  -9   28.84    4.82
  -1  11   9   20.61    4.35
   1  11  -9   28.47    3.24
   1 -11   9   24.54    4.33
  -1  11   8  292.79   12.72
   1 -11   8  255.20   13.39
  -1 -11  -8  274.82   13.49
   1  11  -8  269.06   13.91
  -1  11   8  272.06   12.82
  -1  11   8  281.39   12.63
  -1  11   8  273.54   13.91
   1  11  -8  318.44   13.59
   1  11  -8  284.50    9.59
   1 -11   8  273.34   12.76
  -1 -11  -7   46.77    5.97
   1  11  -7   50.83    6.39
  -1 -11  -7   50.11    5.79
  -1  11   7   52.22    6.24
  -1  11   7   49.12    5.60
   1 -11   7   53.04    5.20
  -1  11   7   45.40    5.53
   1  11  -7   46.46    5.57
   1 -11   7   42.64    5.81
  -1  11   7   48.76    5.51
   1 -11   7   54.19    5.89
   1 -11   6   75.44    6.06
  -1  11   6   81.34    7.63
  -1  11   6   77.04    6.65
   1  11  -6   72.68    7.38
  -1 -11  -6   74.16    6.95
  -1  11   6   78.12    6.68
   1  11  -6   81.78    6.96
   1 -11   6   78.96    7.48
  -1 -11  -6   70.95    6.85
  -1  11   6   89.44    7.16
   1 -11   6   80.98    6.89
  -1  11   5  163.90   10.44
   1 -11   5  149.95    8.23
   1  11  -5  153.50   10.09
  -1 -11  -5  167.85    9.79
   1  11  -5  148.22    9.04
   1 -11   5  164.46   10.31
  -1  11   5  158.00    9.19
  -1 -11  -5  157.94    9.83
   1 -11   5  156.38    9.24
  -1  11   4  262.10   12.79
   1 -11   4  252.11   10.66
   1 -11   4  259.73   12.67
  -1  11   4  271.13   11.86
   1  11  -4  275.30   12.32
   1 -11   4  286.22   12.16
  -1 -11  -4  288.40   12.67
   1  11  -4  246.87   12.44
   1  11  -3  212.84   10.76
  -1  11   3  204.77   10.32
  -1  11   3  193.65   10.84
   1 -11   3  193.09    9.37
   1  11  -3  183.62   10.66
  -1 -11  -3  212.24   10.86
   1  11  -2   34.38    4.60
  -1  11   2   31.21    4.53
   1 -11   2   30.39    4.26
   1  11  -2   27.54    3.08
  -1  11   2   30.81    4.55
   1  11  -2   24.69    4.55
   1 -11   2   28.38    4.05
  -1 -11  -2   27.74    4.16
  -1  11   1   48.56    5.35
   1  11  -1   36.87    4.60
  -1  11   1   31.06    4.56
   1  11  -1   33.33    3.53
   1 -11   1   30.12    4.06
   1  11  -1   36.94    5.04
   1 -11   1   34.50    4.28
  -1 -11  -1   33.44    4.53
   1  11   0  226.49   10.94
  -1  11   0  222.69   10.86
   1 -11   0  221.89   11.25
   1 -11   0  225.06   10.50
   1  11   0  218.30    8.80
  -1 -11   0  223.94   10.98
   1  11   0  222.97   11.38
   1 -11   0  208.67    9.78
   1  11   1   45.75    4.45
  -1 -11   1   43.26    5.18
   1  11   1   44.80    5.13
   1 -11  -1   43.27    5.27
  -1  11  -1   40.25    4.94
  -1 -11   1   45.77    5.55
  -1 -11   1   52.28    5.71
   1 -11  -1   43.52    4.84
   1  11   1   39.22    5.00
   1  11   2   29.73    4.03
   1  11   2   36.01    4.61
  -1  11  -2   35.38    4.66
  -1 -11   2   31.23    4.78
   1 -11  -2   26.90    4.39
  -1 -11   2   38.17    4.92
   1 -11  -2   34.31    4.34
   1  11   2   31.78    4.75
  -1 -11   2   36.16    4.83
   1  11   3  191.72    9.56
   1  11   3  210.19   11.22
  -1 -11   3  214.01   10.93
   1 -11  -3  200.83    9.74
   1  11   3  213.73   10.75
   1 -11  -3  199.49   10.73
  -1 -11   3  197.86   10.83
  -1  11  -3  212.22   10.82
  -1 -11   3  205.28   11.09
   1  11   4  270.63   11.53
   1 -11  -4  280.48   11.59
   1  11   4  269.01   12.68
  -1  11  -4  292.47   12.69
   1 -11  -4  274.80   12.65
  -1 -11   4  271.09   12.76
   1  11   4  288.93   12.40
  -1 -11   4  294.51   13.27
   1 -11  -5  149.31    9.47
   1  11   5  156.27    9.17
   1 -11  -5  145.32    8.52
  -1  11  -5  129.51    8.60
   1  11   5  146.05    9.55
  -1  11  -5  154.48   10.17
  -1  11  -5  168.78    9.91
  -1 -11   5  155.90    9.98
  -1 -11   5  139.66    9.22
   1 -11  -5  148.95    9.44
   1  11   5  153.87    9.26
   1 -11  -6   74.14    6.89
  -1 -11   6   70.46    7.04
   1  11   6   72.87    6.65
   1  11   6   71.10    7.04
  -1  11  -6   81.87    7.10
   1 -11  -6   75.23    6.38
   1  11   6   75.51    6.70
   1 -11  -6   74.61    6.92
  -1  11  -6   67.17    6.47
  -1  11  -6   62.22    6.69
   1  11   6   71.03    4.50
  -1 -11   6   68.64    7.01
   1  11   7   58.57    5.99
  -1 -11   7   43.78    5.58
   1 -11  -7   56.26    6.06
  -1  11  -7   54.84    6.02
   1 -11  -7   59.32    5.94
   1  11   7   47.60    5.93
   1  11   7   63.16    6.31
   1 -11  -7   64.95    6.81
  -1  11  -7   53.55    6.21
  -1  11  -7   55.36    6.21
   1  11   7   54.93    6.08
   1  11   7   58.16    3.75
  -1 -11   7   51.67    6.16
  -1 -11   8  276.63   13.39
   1 -11  -8  273.29   13.03
   1  11   8  282.81   13.60
  -1  11  -8  270.64   13.02
   1 -11  -8  306.85   12.90
   1 -11  -8  283.99   13.47
   1  11   8  287.31   13.42
   1  11   8  291.02   13.19
  -1  11  -8  272.65   13.88
  -1  11  -8  283.40   11.82
   1  11   8  277.79    7.33
  -1  11  -8  282.02    5.42
  -1 -11   8  301.35   14.46
   1 -11  -9   27.09    4.81
   1  11   9   25.37    5.18
   1  11   9   25.78    4.76
   1  11   9   18.79    3.90
   1 -11  -9   28.24    4.39
  -1  11  -9   19.37    4.10
  -1  11  -9   27.47    3.95
  -1 -11   9   22.56    4.53
   1 -11 -10  190.06   10.70
  -1  11 -10  167.40   10.97
   1  11  10  177.95   11.25
  -1 -11  10  183.35   11.59
   1 -11 -10  166.06   10.69
  -1  11 -11  114.58    9.54
  -1 -11  11  106.86    3.73
  -1 -11  11  104.98    3.27
  -1 -11  11  101.09    8.98
   1 -11 -11   99.32    8.54
   1  11  11   97.25    8.69
  -1 -11  12  103.41    3.79
  -1 -11  12   99.30    9.04
   1 -11 -12   93.34    8.61
   1  11  12  101.88    8.96
  -1 -11  13  237.39    6.37
  -1 -11  13  228.76   13.65
   1 -11 -13  223.15   12.84
   1  11  13  236.49   13.57
  -1 -11  14   11.90    1.89
  -1 -11  14    9.20    3.74
   1 -11 -14    5.20    2.95
   1  11  14    9.86    3.75
  -1 -11  15   86.21    4.58
   1  11  15   96.83    9.25
   1 -11 -15   86.92    8.58
  -1 -11  15   83.42    9.02
   1  11  16   48.25    6.92
   1 -11 -16   46.70    6.83
  -1 -11  16   44.56    6.73
   1  11  17   30.31    5.99
   1 -11 -17   28.88    5.89
  -1 -11  17   31.30    6.19
   1  11  18    5.00    3.68
   1 -11 -18   10.09    4.69
  -1 -11  18    4.28    4.22
   1  11  19  115.49   11.04
   1 -11 -19   99.70    9.91
  -1 -11  19   98.46   10.61
   1  11  20  108.63   10.94
   1 -11 -20  104.53   10.40
  -1 -11  20  103.06   11.10
   1  11  21   11.06    4.48
   1 -11 -21   14.18    5.27
  -1 -11  21   10.19    4.36
   1  11  22   11.56    5.93
  -1 -11  22    8.93    5.03
   1 -11 -22   12.28    4.77
   1  11  23   11.51    5.76
  -1 -11  23    5.65    4.24
   1  11  23    1.09    3.86
   1 -11 -23    8.19    4.39
  -1 -11  24   38.73    7.74
   1 -11 -24   37.78    7.06
   1  11  24   22.56    6.21
   1  12 -25    1.11    4.83
   1  12 -24   53.20    8.41
   1  12 -23   20.64    6.19
  -1  12  22   31.98    7.31
   1  12 -22   29.60    6.49
   1 -12  22   21.03    6.70
  -1 -12 -22   28.05    6.68
  -1  12  21   34.46    7.14
   1  12 -21   39.22    7.34
   1 -12  21   43.93    8.24
  -1 -12 -21   47.28    8.06
  -1  12  20   46.27    8.02
   1  12 -20   49.78    8.11
   1 -12  20   35.86    7.41
  -1 -12 -20   52.88    8.15
  -1  12  19  128.01   11.92
   1  12 -19  116.12   11.71
   1 -12  19  148.27   13.72
  -1 -12 -19  137.10   12.47
  -1  12  18   45.94    7.23
   1  12 -18   39.39    7.23
   1 -12  18   46.94    8.26
  -1 -12 -18   54.16    8.45
  -1  12  17   34.17    6.18
   1  12 -17   39.57    7.01
   1 -12  17   30.05    6.43
  -1 -12 -17   25.17    5.64
  -1 -12 -16   10.97    4.52
   1  12 -16   13.99    4.89
  -1  12  16   19.62    5.21
   1 -12  16   19.27    5.69
   1  12 -16   24.39    6.01
  -1 -12 -15   52.85    7.32
   1  12 -15   64.30    8.46
  -1  12  15   56.77    7.25
   1 -12  15   48.72    7.57
   1  12 -15   63.04    8.25
  -1  12  14   75.72    8.32
   1  12 -14   73.82    9.20
  -1 -12 -14   77.67    8.65
   1 -12  14   76.92    8.97
  -1  12  13    2.36    3.27
   1  12 -13   -1.07    3.61
  -1 -12 -13   -1.85    3.66
   1 -12  13   -1.36    3.94
  -1  12  12  202.20   12.37
   1  12 -12  209.81   13.77
   1 -12  12  202.93   13.45
  -1 -12 -12  211.35   13.34
  -1 -12 -11   54.00    7.11
   1  12 -11   37.14    6.07
  -1  12  11   52.96    6.64
   1  12 -11   49.08    4.14
   1 -12  11   42.24    6.85
   1 -12  10   71.72    8.08
   1  12 -10   63.44    7.75
  -1 -12 -10   60.42    7.28
  -1  12  10   67.89    7.41
   1  12 -10   66.50    4.76
   1 -12  10   67.79    7.06
   1 -12   9  127.70   10.17
   1  12  -9  126.93   10.40
   1 -12   9  128.52    8.11
  -1 -12  -9  121.40    9.64
  -1  12   9  128.66    9.36
   1  12  -9  114.85    6.30
   1 -12   9  126.43    9.10
   1 -12   8  151.91   10.83
   1  12  -8  151.36   10.80
  -1  12   8  151.00    9.90
  -1  12   8  161.47   10.13
   1 -12   8  147.19    8.62
  -1 -12  -8  135.64    9.86
   1  12  -8  135.50    6.84
   1 -12   8  151.55    9.85
  -1 -12  -7   26.49    5.04
   1 -12   7   19.24    3.40
  -1  12   7   22.33    4.40
  -1  12   7   17.97    3.93
   1  12  -7   23.73    5.03
  -1  12   7   24.46    4.56
   1 -12   7   17.06    4.26
   1 -12   7   21.92    4.41
  -1 -12  -6   12.42    3.72
  -1 -12  -6    9.14    3.39
   1  12  -6    5.65    3.06
   1 -12   6   11.34    2.97
  -1  12   6    9.77    3.33
  -1  12   6   10.45    3.50
  -1  12   6   18.47    4.24
   1 -12   6   15.13    4.11
  -1  12   6   17.57    3.76
   1  12  -6   13.22    3.93
   1 -12   6   14.48    3.87
  -1  12   5  135.46    8.87
   1  12  -5  139.29    9.98
  -1 -12  -5  152.48    9.63
   1 -12   5  138.61    8.18
  -1  12   5  126.14    9.45
   1  12  -5  149.11    9.43
  -1 -12  -5  131.27    9.44
   1 -12   5  136.79    9.80
  -1  12   5  139.17    8.96
   1 -12   5  124.78    8.59
  -1 -12  -4   34.92    4.95
   1  12  -4   44.43    6.22
  -1  12   4   39.26    5.14
  -1 -12  -4   42.22    5.66
   1 -12   4   30.20    4.87
   1  12  -4   28.02    4.56
  -1  12   4   45.79    5.25
   1 -12   4   40.27    5.06
   1 -12   4   37.42    4.62
  -1  12   4   34.71    5.29
  -1  12   3  368.20   14.23
  -1 -12  -3  343.00   14.91
   1  12  -3  384.33   14.69
   1 -12   3  345.07   14.93
  -1  12   3  327.32   13.19
   1  12  -3  329.78   14.77
  -1 -12  -3  367.53   14.60
  -1  12   3  345.50   14.70
   1 -12   3  352.49   12.93
   1 -12   2   65.72    6.64
  -1 -12  -2   61.39    6.51
  -1  12   2   63.40    6.06
   1  12  -2   68.26    6.41
  -1  12   2   62.94    6.18
   1  12  -2   59.26    6.70
   1 -12   2   64.91    5.90
  -1 -12  -2   61.30    6.22
   1 -12   2   60.51    5.76
  -1  12   2   61.45    6.44
  -1  12   1   67.03    6.24
   1  12  -1   66.43    6.25
  -1 -12  -1   71.33    7.07
   1 -12   1   77.07    7.19
   1 -12   1   86.60    6.77
   1  12  -1   59.16    6.45
  -1 -12  -1   76.10    6.77
  -1  12   1   74.22    6.90
   1  12  -1   72.87    5.20
  -1 -12   0   86.30    7.65
   1 -12   0   82.83    7.38
  -1  12   0   87.15    7.10
   1  12   0   98.63    7.54
   1  12   0   84.58    7.81
   1 -12   0   91.23    6.82
  -1 -12   0   88.13    7.32
   1  12   0   83.97    5.99
   1  12   1   78.93    7.39
   1 -12  -1   80.79    6.54
  -1 -12   1   87.76    7.50
   1  12   1   91.45    7.27
   1 -12  -1   92.19    7.81
  -1  12  -1   80.51    6.98
  -1 -12   1   71.57    7.06
  -1 -12   1   96.99    7.89
   1  12   1   82.21    6.20
   1  12   2   67.15    6.98
   1 -12  -2   66.65    6.00
  -1  12  -2   63.91    6.23
  -1 -12   2   57.61    6.18
   1  12   2   63.86    6.20
   1 -12  -2   68.89    6.73
  -1 -12   2   61.59    6.50
  -1  12  -2   69.13    6.62
  -1 -12   2   76.74    7.01
   1  12   2   64.38    5.61
  -1  12  -3  338.91   13.79
   1  12   3  335.77   14.66
   1 -12  -3  359.87   13.38
  -1 -12   3  354.00   14.49
   1  12   3  356.68   14.39
  -1  12  -3  352.94   14.30
  -1 -12   3  345.90   14.83
   1 -12  -3  336.00   14.35
  -1 -12   3  340.11   14.49
   1  12   3  343.12   13.13
  -1  12  -4   35.05    4.86
   1  12   4   44.58    5.84
   1 -12  -4   50.68    5.37
   1 -12  -4   42.80    5.49
   1  12   4   44.48    5.23
  -1  12  -4   38.13    5.23
   1 -12  -4   51.32    6.23
  -1 -12   4   52.82    6.27
   1  12   4   42.64    5.20
  -1 -12   4   40.92    5.41
  -1  12  -5  113.11    8.45
   1  12   5  113.93    8.86
   1 -12  -5  126.31    8.18
   1 -12  -5  126.35    8.86
   1  12   5  122.67    8.46
  -1  12  -5  132.54    9.17
  -1  12  -5  122.41    9.53
  -1 -12   5  117.89    8.97
   1 -12  -5  117.51    8.95
   1  12   5  132.27    8.93
  -1 -12   5  128.66    9.47
   1  12   6    9.99    3.26
   1 -12  -6    5.18    3.02
   1  12   6    9.85    3.00
   1 -12  -6    7.03    2.79
  -1  12  -6   11.00    3.25
   1 -12  -6   10.65    3.75
  -1 -12   6   18.93    4.57
  -1 -12   6    7.51    3.16
   1 -12  -7   18.04    3.58
  -1  12  -7   23.40    4.73
   1 -12  -7   16.58    3.96
   1 -12  -7   26.15    5.10
   1  12   7   18.46    3.95
   1  12   7   16.92    4.31
   1  12   7   18.77    2.56
  -1 -12   7   23.28    4.73
   1 -12  -8  151.99    9.33
   1  12   8  136.49    9.96
  -1  12  -8  141.53    9.89
   1 -12  -8  136.69    9.64
   1  12   8  135.15    9.38
   1  12   8  137.95    9.71
   1 -12  -8  146.45   10.20
  -1  12  -8  146.44    8.79
   1  12   8  143.14    5.76
  -1  12  -8  138.39    4.30
  -1 -12   8  131.05   10.06
  -1  12  -9  121.77    9.52
   1  12   9  138.04   10.26
   1 -12  -9  136.17    9.90
   1  12   9  126.91    9.73
   1  12   9  137.10    4.82
  -1 -12   9  147.09   10.57
   1  12  10   82.66    8.27
   1  12  10   79.19    7.79
   1 -12 -10   68.98    7.28
  -1 -12  10   64.83    7.38
  -1  12 -10   73.60    8.03
   1 -12 -11   47.70    6.67
  -1 -12  11   53.72    6.88
  -1  12 -11   54.63    7.34
   1  12  11   47.32    6.48
   1 -12 -12  224.11   13.23
   1  12  12  209.94   13.06
  -1 -12  12  210.52   13.11
  -1  12 -12  238.67   14.07
  -1 -12  13    2.94    0.90
  -1 -12  13    1.34    0.89
   1 -12 -13    0.60    2.64
   1  12  13    4.55    3.70
  -1 -12  13    7.06    4.20
  -1  12 -13    6.30    3.62
   1  12  14   63.14    7.82
   1 -12 -14   62.49    7.68
  -1 -12  14   70.82    8.47
  -1 -12  14   70.82    3.24
   1  12  15   61.15    7.53
   1 -12 -15   57.93    7.50
  -1 -12  15   62.74    7.89
   1  12  16   26.25    5.39
   1 -12 -16   25.82    5.41
  -1 -12  16   17.12    4.89
   1  12  17   26.43    6.20
   1 -12 -17   35.05    6.29
  -1 -12  17   17.96    4.96
   1  12  18   34.39    6.56
   1 -12 -18   55.87    8.05
  -1 -12  18   48.33    7.73
   1  12  19  134.49   12.16
   1 -12 -19  127.28   11.47
  -1 -12  19  134.82   12.58
   1  12  20   47.07    8.17
   1 -12 -20   34.25    6.79
  -1 -12  20   37.40    7.45
   1  12  21   50.67    8.05
   1 -12 -21   47.59    7.48
  -1 -12  21   42.14    7.83
   1  12  22   23.45    6.33
   1 -12 -22   19.95    6.00
  -1 -12  22   25.66    6.64
   1 -12 -23    7.85    4.26
  -1 -12  23   32.70    7.75
  -1 -13 -22   17.84    6.11
   1 -13  22   18.67    6.61
  -1  13  21   37.25    7.87
   1 -13  21   39.13    7.79
  -1 -13 -21   35.94    7.08
  -1  13  20   36.34    7.16
   1  13 -20   25.65    7.40
   1 -13  20   45.90    8.49
  -1 -13 -20   46.75    7.92
  -1  13  19    8.66    4.30
   1  13 -19    5.25    4.00
   1 -13  19   -0.66    4.70
  -1 -13 -19   -2.75    4.54
  -1  13  18   43.97    7.37
   1  13 -18   40.94    7.91
   1 -13  18   37.54    7.59
  -1 -13 -18   42.32    7.35
  -1  13  17   81.79    9.46
   1  13 -17  111.67   11.76
   1 -13  17   92.22   10.57
  -1 -13 -17   88.85   10.23
  -1  13  16    8.59    3.90
   1  13 -16   13.05    5.52
   1 -13  16    5.89    4.21
  -1 -13 -16   19.04    5.22
  -1  13  15   16.45    5.06
   1  13 -15   26.88    6.64
   1 -13  15   31.89    6.97
  -1 -13 -15   34.53    6.59
  -1  13  14  248.13   14.77
   1  13 -14  258.01   16.47
   1 -13  14  259.63   16.33
  -1 -13 -14  255.58   15.43
  -1  13  13   43.95    6.78
   1  13 -13   33.63    6.46
   1 -13  13   58.46    7.98
  -1 -13 -13   48.69    7.09
  -1 -13 -12    2.13    3.54
   1  13 -12   -1.08    4.05
  -1  13  12    0.79    3.23
   1  13 -12    5.89    1.94
   1 -13  12    8.10    4.26
   1  13 -11  179.53   12.94
  -1 -13 -11  196.64   13.01
  -1  13  11  185.65   12.13
   1  13 -11  190.22    7.82
   1 -13  11  163.65   12.10
   1  13 -10   86.63    9.12
   1 -13  10   87.87    6.97
  -1 -13 -10   85.05    8.67
  -1  13  10   82.93    8.09
   1  13 -10   84.65    5.41
   1 -13  10   92.66    9.40
   1  13  -9   75.42    8.55
   1 -13   9   79.59    6.56
  -1  13   9   84.83    8.16
  -1 -13  -9   81.94    8.32
   1  13  -9   80.03    5.42
   1 -13   9   68.43    8.18
   1 -13   8   29.79    4.30
  -1  13   8   30.63    5.04
  -1 -13  -8   31.42    5.52
  -1  13   8   30.90    5.18
   1 -13   8   30.66    5.59
   1  13  -8   29.08    5.54
  -1 -13  -7  162.68   11.17
   1 -13   7  169.55   11.45
   1 -13   7  165.28    9.05
  -1  13   7  157.44   10.20
  -1  13   7  152.63    9.95
   1  13  -7  160.95   11.57
  -1  13   6  252.75   13.45
   1 -13   6  215.39   10.26
  -1 -13  -6  221.68   12.70
   1 -13   6  214.35   12.92
   1 -13   6  229.50   12.05
  -1  13   6  215.89   11.51
   1  13  -6  240.77   13.77
   1 -13   5  202.48    9.95
  -1  13   5  215.08   12.29
  -1  13   5  189.62   10.78
   1  13  -5  218.48   13.05
  -1 -13  -5  213.41   12.54
   1 -13   5  207.86   12.43
   1 -13   5  239.08   12.11
  -1  13   4   28.95    4.86
   1 -13   4   28.74    4.20
   1  13  -4   29.10    5.05
  -1  13   4   36.59    5.15
  -1 -13  -4   26.24    4.84
   1 -13   4   33.44    5.65
   1 -13   4   33.08    5.12
   1 -13   3   32.68    4.52
  -1  13   3   28.25    4.91
  -1 -13  -3   29.26    5.21
   1 -13   3   32.54    5.35
   1  13  -3   30.79    5.36
  -1  13   3   20.22    4.13
  -1  13   2  172.13   10.64
  -1 -13  -2  187.09   11.39
   1 -13   2  165.70   10.79
  -1  13   2  173.47   10.14
  -1 -13  -2  173.07   10.43
   1 -13   2  191.62   10.36
   1  13  -2  186.15   11.37
  -1  13   2  176.50   10.22
   1  13  -1   95.32    6.34
  -1  13   1  105.63    8.19
  -1  13   1   99.64    7.81
  -1 -13  -1   84.63    7.77
   1 -13   1   94.53    8.37
  -1  13   1   95.00    7.63
   1  13  -1   96.44    8.51
  -1 -13  -1   84.30    7.45
   1 -13   1   94.76    7.36
   1  13   0   35.54    4.30
  -1  13   0   46.45    5.69
   1 -13   0   36.32    5.57
  -1 -13   0   45.09    6.10
   1  13   0   31.39    5.44
   1 -13   0   42.51    5.13
  -1 -13   0   39.65    5.49
  -1  13   0   38.22    5.07
   1  13   1   91.78    6.73
  -1 -13   1   74.80    7.65
   1 -13  -1   84.71    7.80
   1 -13  -1   89.29    6.99
  -1  13  -1   90.33    7.53
  -1 -13   1  104.05    8.36
   1  13   1   89.92    8.14
   1  13   2  159.39    9.02
   1 -13  -2  192.20   10.59
   1 -13  -2  165.49   10.63
  -1 -13   2  178.46   11.17
  -1 -13   2  192.54   11.17
   1 -13  -2  178.61    9.88
   1  13   2  178.38   11.16
  -1  13  -2  180.51   10.38
   1  13   3   26.58    4.29
   1 -13  -3   29.52    4.69
   1 -13  -3   30.57    5.37
  -1 -13   3   22.19    4.75
   1  13   3   27.06    4.97
   1 -13  -3   29.73    4.36
  -1  13  -3   29.14    4.90
   1 -13  -4   33.30    5.25
   1  13   4   30.64    4.68
  -1 -13   4   26.46    4.91
   1 -13  -4   33.82    5.34
   1 -13  -4   25.60    4.11
  -1  13  -4   23.13    4.46
   1  13   4   31.13    5.12
   1 -13  -5  226.20   12.13
   1  13   5  207.99   11.26
  -1 -13   5  208.91   12.44
   1 -13  -5  218.29   12.65
   1 -13  -5  204.18   10.65
   1  13   5  216.97   12.37
  -1  13  -5  214.74   11.84
   1  13   6  224.85   12.02
   1 -13  -6  219.82   12.07
  -1 -13   6  228.27   12.98
   1 -13  -6  221.00   12.47
  -1  13  -6  221.87   12.32
   1  13   6  221.51   12.87
   1 -13  -6  244.85   11.69
   1  13   7  148.47    9.93
   1 -13  -7  167.19   10.80
   1  13   7  162.46   11.12
  -1  13  -7  163.39   10.77
   1 -13  -7  162.14    9.74
   1  13   7  161.49    6.89
   1 -13  -7  152.07   10.67
  -1 -13   7  161.51   11.15
   1 -13  -8   33.56    5.75
   1  13   8   29.73    5.42
  -1  13  -8   26.78    5.03
   1  13   8   22.93    5.05
   1  13   8   28.99    2.94
  -1  13  -8   30.91    2.36
  -1 -13   8   29.04    5.43
   1 -13  -9   89.11    8.48
  -1  13  -9   94.79    8.75
   1  13   9   95.83    8.94
  -1  13  -9   99.53    3.30
   1  13   9   93.84    4.22
   1  13   9   84.49    8.17
  -1 -13   9   95.39    8.85
   1  13  10   98.23    8.98
   1  13  10   91.56    9.07
  -1  13 -10   87.39    8.58
   1 -13 -10   96.77    8.87
  -1 -13  10   89.54    8.68
   1  13  11  185.96   12.34
  -1  13 -11  184.14   12.34
   1 -13 -11  175.28   11.91
  -1 -13  11  183.06   12.60
   1  13  12    9.62    4.41
  -1  13 -12    4.57    3.25
   1 -13 -12    4.12    3.86
  -1 -13  12   13.89    4.94
   1  13  13   36.20    6.32
  -1  13 -13   28.41    6.14
   1 -13 -13   46.85    6.77
  -1 -13  13   38.51    6.56
   1  13  14  278.02   15.82
  -1  13 -14  261.11   15.84
   1 -13 -14  261.99   15.06
  -1 -13  14  280.54   16.41
   1  13  15   43.65    7.22
  -1  13 -15   34.51    6.68
   1 -13 -15   40.23    6.47
  -1 -13  15   41.34    6.84
   1  13  16   19.31    5.48
  -1  13 -16   10.08    4.76
   1 -13 -16   22.28    5.75
  -1 -13  16   18.39    5.28
   1 -13 -17   88.79    9.52
   1  13  17   88.56    9.62
  -1 -13  17   87.52   10.04
   1 -13 -18   36.00    6.71
   1  13  18   46.52    7.68
  -1 -13  18   38.41    7.78
   1 -13 -19    5.01    4.26
   1  13  19    3.37    4.63
  -1 -13  19    6.57    5.29
   1 -13 -20   36.74    6.60
   1  13  20   32.62    6.91
  -1 -13  20   34.98    7.00
   1 -13 -21   34.27    6.81
   1  13  21   33.99    6.94
  -1 -13  21   33.65    6.71
   1 -13 -22   25.59    6.34
  -1 -13  22   24.07    7.26
   1 -13 -23   41.24    7.28
  -1 -13  23   33.07    7.35
  -1  14  21   19.05    5.61
   1  14 -21   12.10    6.40
  -1 -14 -21   16.84    6.00
   1 -14  21   -1.72    5.08
  -1  14  20   41.93    7.37
   1  14 -20   29.95    7.44
  -1 -14 -20   45.14    8.23
   1 -14  20   36.71    7.64
  -1  14  19   59.66    8.95
   1  14 -19   64.01    9.97
  -1 -14 -19   66.18    8.93
   1 -14  19   60.51    9.54
  -1  14  18   36.45    7.38
   1  14 -18   33.54    7.54
  -1 -14 -18   37.28    7.37
   1 -14  18   36.08    7.41
  -1  14  17    7.07    4.32
   1  14 -17   13.02    5.02
  -1 -14 -17    4.07    4.05
   1 -14  17   11.25    5.33
  -1  14  16   22.63    5.78
   1  14 -16   13.87    5.33
  -1 -14 -16    9.21    4.53
   1 -14  16   11.77    5.28
  -1  14  15   74.34    8.85
   1  14 -15   77.95    9.58
  -1 -14 -15   65.49    8.75
   1 -14  15   75.87    9.76
  -1  14  14   50.86    7.41
   1  14 -14   39.90    7.45
  -1 -14 -14   38.26    6.92
   1 -14  14   57.85    8.68
  -1  14  13   33.32    5.98
   1  14 -13   31.07    6.39
   1 -14  13   32.45    6.54
  -1 -14 -13   32.67    6.22
  -1 -14 -12  132.35   11.20
   1  14 -12  125.78   11.59
  -1  14  12  132.32   10.74
   1  14 -12  118.23    6.12
   1 -14  12  140.50   11.90
  -1 -14 -11   12.79    4.57
   1 -14  11    7.95    2.69
   1  14 -11   12.59    4.81
  -1  14  11   11.05    4.51
   1  14 -11    7.21    1.96
   1 -14  11   12.38    4.71
  -1 -14 -10  110.32    9.98
   1 -14  10  113.19    7.91
   1  14 -10  116.98   10.67
  -1  14  10  112.37    9.63
   1  14 -10  111.81    6.29
   1 -14  10  136.79   11.47
  -1 -14  -9   93.74    9.36
  -1  14   9   89.74    8.28
  -1  14   9  106.26    9.22
   1 -14   9   92.17    6.99
   1  14  -9   97.31    9.73
   1  14  -9   88.45    5.73
   1 -14   9   99.84    9.73
   1 -14   8    7.42    2.60
  -1  14   8    7.33    3.74
   1  14  -8   14.06    4.91
  -1  14   8    9.96    3.73
  -1 -14  -8   12.35    4.23
   1 -14   8   10.99    4.91
  -1  14   7   68.86    7.11
   1  14  -7   78.38    8.44
  -1 -14  -7   77.64    8.06
   1 -14   7   76.67    8.32
  -1  14   7   73.68    7.51
   1 -14   7   83.63    6.71
   1  14  -6   20.80    4.89
  -1 -14  -6   27.31    5.32
   1 -14   6   22.39    5.30
  -1  14   6   24.52    4.75
   1 -14   6   21.00    3.87
  -1  14   5   65.04    6.79
   1  14  -5   63.71    7.56
  -1 -14  -5   66.91    7.76
   1 -14   5   66.36    7.56
  -1  14   5   69.32    7.38
   1 -14   5   68.83    6.15
  -1  14   4  147.28    9.84
   1  14  -4  163.28   11.47
  -1 -14  -4  160.98   11.19
   1 -14   4  154.39   11.14
  -1  14   4  145.58   10.31
   1  14  -3   28.21    5.51
  -1  14   3   33.27    5.06
   1 -14   3   40.45    6.16
  -1 -14  -3   32.93    5.62
  -1  14   3   33.62    5.29
  -1  14   2  269.15   13.13
   1  14  -2  275.48   14.39
  -1 -14  -2  278.28   14.41
   1 -14   2  296.35   15.05
  -1  14   2  275.88   13.55
   1 -14   1   65.91    6.37
   1  14  -1   69.47    7.80
  -1  14   1   59.97    6.57
   1 -14   1   64.16    7.34
  -1 -14  -1   63.38    7.40
   1  14  -1   55.61    5.05
  -1  14   1   51.05    6.09
   1  14   0  602.85   20.82
  -1  14   0  595.05   19.25
   1 -14   0  596.25   18.33
   1 -14   0  547.98   19.84
  -1 -14   0  579.86   20.61
   1  14   0  586.30   16.35
  -1  14  -1   70.32    7.07
   1 -14  -1   75.41    6.63
   1  14   1   74.33    7.77
   1 -14  -1   70.85    7.62
  -1 -14   1   77.11    7.81
   1 -14  -1   78.47    7.16
   1  14   1   58.62    5.66
   1 -14  -2  294.47   12.81
  -1  14  -2  299.62   13.83
   1  14   2  254.49   13.91
  -1 -14   2  281.78   14.48
   1 -14  -2  305.34   14.85
   1  14   2  267.07   11.77
   1 -14  -2  313.02   13.75
  -1  14  -3   31.57    5.07
   1 -14  -3   41.13    5.20
   1  14   3   33.48    5.67
   1 -14  -3   42.78    6.17
  -1 -14   3   45.46    6.67
   1 -14  -3   48.43    5.86
   1  14   3   40.76    5.20
   1  14   4  133.51   10.25
  -1  14  -4  132.76    9.63
   1 -14  -4  156.70    9.67
  -1 -14   4  162.65   11.46
   1 -14  -4  148.27   10.63
   1 -14  -4  153.54   10.18
   1  14   4  150.92    9.48
  -1  14  -5   68.98    7.38
   1  14   5   64.62    7.63
   1 -14  -5   65.36    7.52
  -1 -14   5   69.90    7.83
   1 -14  -5   57.04    6.45
   1  14   5   61.47    6.57
   1  14   6   34.32    6.04
  -1  14  -6   29.08    5.09
  -1 -14   6   30.76    5.49
   1 -14  -6   21.56    5.14
   1 -14  -6   36.18    5.56
   1  14   6   32.25    4.93
   1 -14  -7   86.26    8.24
  -1  14  -7   83.56    8.19
   1  14   7   83.80    8.40
   1  14   7   89.23    5.51
   1 -14  -7   77.47    8.05
  -1 -14   7   87.49    8.80
   1 -14  -8    2.56    3.55
   1  14   8    5.06    3.56
  -1  14  -8    6.87    3.85
   1  14   8    6.26    3.12
   1  14   8    6.73    1.88
  -1 -14   8    3.67    2.88
   1 -14  -9   94.24    8.92
  -1  14  -9   93.38    8.99
   1  14   9   94.89    9.37
  -1  14  -9   87.24    3.40
   1  14   9   83.62    4.30
   1  14   9   83.31    8.46
  -1 -14   9   84.83    8.82
   1  14  10  102.53    9.55
   1  14  10   83.19    8.62
  -1  14 -10  106.59    9.68
   1 -14 -10   92.77    8.81
  -1 -14  10   95.45    9.45
  -1  14 -11   10.97    4.23
   1 -14 -11   12.96    4.23
  -1 -14  11   14.09    4.64
   1  14  11   22.32    5.38
  -1  14 -12  132.09   11.26
   1 -14 -12  132.81   10.99
  -1 -14  12  120.76   10.80
   1  14  12  144.78   11.39
  -1  14 -13   35.05    6.68
   1 -14 -13   29.11    6.09
  -1 -14  13   21.87    5.75
   1  14  13   25.55    5.71
  -1  14 -14   39.94    7.15
   1 -14 -14   47.50    7.22
  -1 -14  14   53.99    7.87
   1  14  14   50.20    7.41
  -1  14 -15   69.92    9.13
   1 -14 -15   68.73    8.40
  -1 -14  15   67.31    8.89
   1  14  15   69.78    8.80
  -1  14 -16   20.07    5.67
   1 -14 -16   15.50    5.47
  -1 -14  16    8.99    4.54
   1  14  16   24.25    5.70
  -1  14 -17   22.80    6.82
   1 -14 -17   22.30    5.57
  -1 -14  17    7.74    4.19
   1  14  17   13.28    5.14
  -1  14 -18   37.54    7.51
   1 -14 -18   23.33    6.06
  -1 -14  18   24.14    6.19
   1  14  18   22.07    6.11
  -1  14 -19   63.33    9.30
   1 -14 -19   59.22    8.17
  -1 -14  19   47.53    8.18
   1  14  19   59.30    8.85
  -1  14 -20   37.49    7.70
   1 -14 -20   39.50    7.47
  -1 -14  20   34.13    6.93
   1  14  20   34.16    6.80
  -1  14 -21   18.68    6.03
   1 -14 -21   13.74    5.14
  -1 -14  21   14.56    6.09
   1  14  21   21.49    5.78
   1 -14 -22   -0.03    4.33
  -1 -14  22    1.12    4.03
   1  15 -20   11.74    6.22
  -1 -15 -20   19.55    6.60
   1 -15  20   27.36    8.01
  -1  15  20    8.34    4.40
   1  15 -19  111.44   13.03
  -1 -15 -19   97.77   10.93
   1 -15  19  124.45   13.10
  -1  15  19  108.92   11.57
   1  15 -18   -1.88    4.67
   1 -15  18    3.53    4.57
  -1  15  18   -2.04    4.25
   1  15 -17   -1.38    3.66
  -1 -15 -17    2.16    3.76
   1 -15  17   11.59    6.03
  -1  15  17    9.66    4.74
   1  15 -16  176.84   14.87
  -1 -15 -16  194.99   14.82
   1 -15  16  203.04   15.81
  -1  15  16  171.00   13.56
   1  15 -15   31.93    6.98
  -1 -15 -15   27.68    6.23
   1 -15  15   36.49    7.57
  -1  15  15   34.01    6.74
   1  15 -14   -2.12    4.36
  -1 -15 -14   -0.08    3.92
   1 -15  14    2.43    4.81
  -1  15  14    3.75    3.95
   1  15 -13   65.18    9.04
  -1 -15 -13   64.80    8.45
   1 -15  13   68.91    9.04
  -1  15  13   68.62    8.40
   1  15 -12  134.05   12.05
  -1  15  12  153.19   11.92
   1 -15  12  154.36   12.70
  -1 -15 -12  125.51   11.17
  -1 -15 -11   71.25    8.50
   1 -15  11   75.48    6.53
   1  15 -11   67.99    8.58
  -1  15  11   82.04    9.01
   1  15 -11   72.95    5.12
   1 -15  11   82.44    9.72
  -1 -15 -10   65.75    8.20
   1 -15  10   69.64    6.30
   1  15 -10   56.93    7.86
  -1  15  10   78.85    8.55
   1  15 -10   70.86    5.09
   1 -15  10   80.65    9.04
  -1 -15  -9    5.70    3.94
   1 -15   9    4.30    2.52
  -1  15   9    7.26    3.96
   1  15  -9    9.05    3.88
  -1  15   9    1.92    3.22
   1  15  -9    6.14    1.95
   1 -15   9    7.76    4.25
  -1  15   8    5.76    3.37
   1 -15   8    2.52    2.05
   1  15  -8    2.63    3.88
  -1  15   8    2.08    3.40
  -1 -15  -8    2.42    3.82
   1 -15   8   -0.31    3.46
  -1  15   7   12.66    4.28
   1  15  -7   14.12    4.83
  -1  15   7   13.51    4.12
  -1 -15  -7    9.55    4.32
   1 -15   7    9.55    4.13
   1  15  -6   25.45    5.90
  -1 -15  -6   16.76    4.86
   1 -15   6   20.23    5.42
  -1  15   6   16.47    4.42
  -1  15   5   63.82    7.01
   1  15  -5   57.35    7.55
   1 -15   5   57.53    7.59
  -1 -15  -5   46.70    6.62
  -1  15   4  337.63   15.42
   1  15  -4  363.77   17.42
   1 -15   4  352.69   17.18
  -1 -15  -4  368.78   17.42
  -1  15   3  159.66   10.61
   1  15  -3  142.38   11.06
   1 -15   3  155.99   11.56
  -1 -15  -3  154.45   11.58
  -1  15   3  154.35   10.63
  -1  15   2   97.76    8.49
   1  15  -2   73.84    8.18
   1 -15   2  109.19    9.66
  -1 -15  -2  101.49    9.21
  -1  15   2  100.73    8.53
   1  15  -1  214.03   13.26
  -1  15   1  224.33   12.41
   1 -15   1  225.88   13.58
  -1 -15  -1  217.78   13.41
   1  15  -1  208.57    9.70
   1 -15   1  215.32   11.26
   1  15   0  265.05   14.65
  -1  15   0  244.15   12.94
  -1 -15   0  251.88   14.17
   1 -15   0  271.61   14.74
   1  15   0  242.90   10.86
   1 -15   0  264.23   12.49
  -1  15  -1  198.47   11.87
   1  15   1  209.23   13.07
  -1 -15   1  187.24   12.29
   1 -15  -1  213.51   13.07
   1 -15  -1  205.45   11.47
   1  15   1  199.23   10.18
  -1  15  -2  100.98    8.63
   1  15   2   96.81    9.27
  -1 -15   2   94.55    9.16
   1 -15  -2   94.59    9.14
   1  15   2   93.96    7.42
   1 -15  -2  101.36    8.29
   1  15   3  145.33   10.97
  -1  15  -3  145.80   10.38
   1 -15  -3  160.06   11.37
  -1 -15   3  150.29   11.20
   1 -15  -3  161.59   10.59
   1  15   3  157.48    9.59
   1  15   4  428.29   18.32
  -1  15  -4  389.24   16.72
  -1 -15   4  398.59   17.94
   1 -15  -4  357.80   16.86
   1 -15  -4  380.83   16.04
   1  15   4  402.91   15.58
   1  15   5   79.11    8.27
  -1  15  -5   65.61    7.39
   1 -15  -5   70.79    8.10
  -1 -15   5   62.46    7.58
   1 -15  -5   65.75    7.29
   1  15   5   63.92    6.87
   1  15   6   18.38    4.83
  -1  15  -6   25.51    5.09
  -1 -15   6   16.45    4.44
   1 -15  -6   15.25    4.53
   1 -15  -6   23.88    5.09
   1 -15  -7   13.94    4.76
   1  15   7    7.53    4.32
  -1  15  -7    8.44    3.74
   1  15   7    6.19    2.08
  -1 -15   7    8.36    4.13
   1 -15  -8   -1.07    3.60
   1  15   8   -3.30    2.99
  -1  15  -8    0.16    3.28
   1  15   8    2.85    3.54
   1  15   8    1.07    1.37
  -1 -15   8    2.92    3.37
   1 -15  -9   12.43    4.37
   1  15   9    8.64    3.89
  -1  15  -9   14.32    4.59
   1  15   9    6.83    3.90
  -1  15  -9    9.73    1.44
   1  15   9   11.46    2.06
  -1 -15   9    8.79    4.05
   1  15  10   77.59    8.82
   1  15  10   63.90    7.94
  -1  15 -10   66.88    8.44
   1 -15 -10   63.81    7.87
  -1 -15  10   66.48    8.27
   1  15  11   74.46    8.47
  -1  15 -11   64.34    8.19
   1 -15 -11   70.48    8.38
  -1 -15  11   72.68    8.83
   1  15  12  164.11   12.57
  -1  15 -12  118.92   11.19
   1 -15 -12  128.43   11.16
  -1 -15  12  129.79   11.43
   1  15  13   68.46    8.77
  -1  15 -13   46.04    7.61
   1 -15 -13   88.96    9.84
  -1 -15  13   57.17    7.98
   1  15  14   -0.28    3.49
  -1  15 -14    0.40    4.10
   1 -15 -14    0.46    3.93
  -1 -15  14    2.13    4.06
   1  15  15   21.31    5.82
  -1  15 -15   29.80    6.63
   1 -15 -15   38.53    7.29
  -1 -15  15   35.06    6.85
   1  15  16  209.81   15.10
  -1  15 -16  201.20   15.34
   1 -15 -16  197.17   14.35
  -1 -15  16  182.31   14.55
   1  15  17    6.05    4.46
  -1  15 -17    5.79    4.51
   1 -15 -17   -3.58    4.09
  -1 -15  17   -0.92    4.32
   1  15  18    1.45    4.26
  -1  15 -18    7.84    4.76
   1 -15 -18    2.23    4.30
  -1 -15  18    1.65    4.30
   1  15  19  106.17   11.33
  -1  15 -19  106.30   12.06
   1 -15 -19   92.31   10.25
  -1 -15  19  112.20   11.87
   1  15  20    6.75    4.22
  -1  15 -20   26.02    7.56
  -1 -15  20   16.68    6.02
   1 -15 -20   15.55    5.65
  -1  15 -21   29.23    7.31
   1 -15 -21   28.52    6.41
  -1 -15  21   42.38    7.85
  -1  16  19    7.29    4.43
   1  16 -19   24.20    7.02
  -1 -16 -19   22.65    5.91
   1 -16  19   20.07    5.98
  -1  16  18   37.97    7.84
   1  16 -18   28.90    7.09
  -1 -16 -18   32.28    7.46
   1 -16  18   37.59    8.26
  -1  16  17   24.50    5.93
   1  16 -17   31.87    7.70
  -1 -16 -17   18.46    5.72
   1 -16  17   14.42    6.46
  -1  16  16    3.08    4.47
   1  16 -16   -7.01    5.93
  -1 -16 -16    4.49    4.85
   1 -16  16    1.85    4.15
  -1  16  15   16.00    5.64
   1  16 -15   20.51    7.02
  -1 -16 -15   14.27    5.35
   1 -16  15   10.92    4.57
  -1  16  14  236.24   15.72
   1  16 -14  242.35   17.01
  -1 -16 -14  245.40   16.39
   1 -16  14  269.19   17.95
  -1  16  13   31.23    6.30
   1  16 -13   40.19    7.68
  -1 -16 -13   35.97    6.86
   1 -16  13   39.94    7.77
  -1  16  12   16.04    5.27
   1  16 -12   15.54    4.96
  -1 -16 -12   15.02    5.14
   1 -16  12   19.98    5.51
  -1  16  11   37.08    6.30
   1  16 -11   41.87    7.54
   1 -16  11   47.26    7.64
  -1 -16 -11   53.96    8.01
  -1 -16 -10   30.89    5.99
   1  16 -10   21.03    6.15
  -1  16  10   31.63    5.86
   1  16 -10   23.93    3.44
   1 -16  10   25.01    5.80
  -1 -16  -9   17.80    4.81
  -1  16   9   11.51    4.32
   1  16  -9   19.69    5.60
  -1  16   9   14.11    4.06
   1  16  -9   18.34    3.02
   1 -16   9   12.98    4.82
  -1  16   8   34.23    5.84
   1  16  -8   33.06    6.49
  -1  16   8   37.77    6.29
  -1 -16  -8   44.74    7.09
   1 -16   8   36.82    6.58
  -1  16   7   43.77    6.32
   1  16  -7   58.58    7.89
  -1  16   7   54.21    7.05
  -1 -16  -7   49.73    7.24
   1 -16   7   49.37    7.49
   1  16  -6   25.58    5.60
  -1 -16  -6   35.64    6.53
   1 -16   6   34.23    6.06
  -1  16   6   31.01    5.66
   1  16  -5   40.49    6.96
  -1 -16  -5   47.25    7.08
   1 -16   5   39.01    6.66
  -1  16   5   38.60    5.75
  -1  16   4   88.89    8.59
   1  16  -4   88.29    9.43
   1 -16   4  104.05    9.89
  -1 -16  -4   94.09    9.52
  -1  16   3  101.13    8.79
   1  16  -3  105.23    9.99
  -1 -16  -3   93.51    9.44
   1 -16   3  109.67   10.18
   1  16  -2  252.36   14.97
  -1  16   2  248.90   13.48
   1 -16   2  262.09   15.12
  -1 -16  -2  243.20   14.57
  -1  16   2  236.49   12.87
   1 -16   2  240.60   11.97
  -1  16   1   63.99    7.36
   1  16  -1   51.35    7.36
   1 -16   1   79.00    8.75
  -1 -16  -1   53.54    7.43
   1 -16   1   76.80    7.29
   1  16   0    8.89    4.41
  -1  16   0    9.14    3.58
  -1 -16   0   15.12    4.59
   1 -16   0   14.70    4.79
   1  16   0   11.01    2.92
   1 -16   0   14.65    3.93
   1  16   1   65.98    7.81
  -1  16  -1   62.38    7.25
   1 -16  -1   53.64    7.14
  -1 -16   1   68.58    8.15
   1 -16  -1   67.12    6.92
   1  16   1   53.61    5.59
   1  16   2  276.39   15.55
  -1  16  -2  255.93   13.91
  -1 -16   2  259.56   15.07
   1 -16  -2  253.49   14.96
   1  16   2  246.24   11.82
   1 -16  -2  269.62   13.36
  -1  16  -3   92.18    8.73
   1  16   3  104.08    9.87
   1 -16  -3  101.98    9.73
  -1 -16   3  120.45   10.47
   1 -16  -3  102.72    8.75
   1  16   3   88.51    7.59
   1  16   4   88.48    8.98
  -1  16  -4   85.00    8.60
  -1 -16   4   80.24    8.79
   1 -16  -4   82.20    8.78
   1  16   4   75.03    7.07
   1 -16  -4   94.03    8.50
  -1  16  -5   37.72    6.26
   1  16   5   41.12    6.37
   1 -16  -5   40.52    6.57
  -1 -16   5   39.43    6.74
   1  16   5   49.52    6.25
   1 -16  -5   43.28    6.27
  -1  16  -6   46.74    6.83
   1  16   6   28.23    5.70
  -1 -16   6   47.40    7.00
   1 -16  -6   41.03    6.67
   1 -16  -6   35.65    5.63
   1 -16  -7   57.55    7.88
   1  16   7   56.65    7.49
  -1  16  -7   45.25    6.80
   1  16   7   57.88    4.74
  -1 -16   7   53.47    7.60
   1 -16  -8   33.49    6.26
   1  16   8   33.74    6.24
  -1  16  -8   27.92    5.45
   1  16   8   39.80    6.86
   1  16   8   37.19    3.62
  -1 -16   8   32.37    6.43
   1 -16  -9   12.63    4.36
   1  16   9    9.77    4.12
  -1  16  -9   17.32    5.08
   1  16   9    9.27    4.24
  -1  16  -9   12.24    1.70
  -1 -16   9    9.35    4.28
  -1  16 -10   23.67    5.51
   1  16  10   22.93    5.60
   1  16  10   26.54    5.43
   1 -16 -10   18.59    4.95
  -1 -16  10   22.19    5.48
  -1  16 -11   58.83    8.08
   1  16  11   50.93    7.43
   1  16  11   52.02    7.54
   1 -16 -11   47.79    7.05
  -1 -16  11   40.60    6.98
  -1  16 -12   27.63    6.46
   1 -16 -12   23.48    5.65
  -1 -16  12   28.58    6.59
   1  16  12   19.97    5.15
  -1  16 -13   57.16    8.22
   1 -16 -13   44.43    7.52
  -1 -16  13   38.62    7.01
   1  16  13   39.77    7.17
  -1  16 -14  237.48   16.16
   1 -16 -14  254.39   16.49
  -1 -16  14  218.29   15.93
   1  16  14  241.89   16.25
  -1  16 -15    9.47    4.32
   1 -16 -15    3.99    3.99
  -1 -16  15    3.66    4.21
   1  16  15    7.01    4.25
  -1  16 -16   -1.05    3.79
   1 -16 -16   -4.26    3.95
  -1 -16  16    7.17    4.16
   1  16  16   -0.71    4.15
  -1  16 -17   15.79    5.27
   1 -16 -17   12.86    5.17
  -1 -16  17   12.35    5.22
   1  16  17   19.07    5.40
  -1  16 -18   50.57    8.33
   1 -16 -18   30.38    6.66
  -1 -16  18   34.80    7.78
   1  16  18   45.87    8.30
  -1  16 -19   18.60    5.97
   1 -16 -19   16.03    4.98
  -1 -16  19   30.81    7.45
   1  16  19   28.14    6.75
  -1  16 -20    6.43    5.39
   1 -16 -20    8.86    5.03
  -1 -16  20    6.16    4.10
   1  17 -18   47.59    9.43
  -1 -17 -18   27.11    6.84
   1 -17  18   28.56    6.91
  -1  17  18   28.84    6.50
   1  17 -17    8.87    5.46
  -1 -17 -17    4.92    4.37
   1 -17  17    6.54    4.94
  -1  17  17   11.54    5.60
   1  17 -16   19.56    6.28
  -1 -17 -16   39.19    7.47
   1 -17  16   18.65    6.25
  -1  17  16    8.27    4.36
   1  17 -15   32.74    7.75
  -1 -17 -15   34.95    7.58
   1 -17  15   53.69    9.14
  -1  17  15   22.91    6.09
   1  17 -14   26.85    6.90
  -1 -17 -14   21.11    5.73
   1 -17  14   25.34    7.30
  -1  17  14   23.93    5.70
   1  17 -13    9.34    4.67
  -1 -17 -13   15.96    5.78
   1 -17  13    5.78    3.64
  -1  17  13    3.11    4.24
   1  17 -12   51.46    8.47
  -1 -17 -12   66.82    9.00
   1 -17  12   49.20    8.31
  -1  17  12   42.81    7.09
   1  17 -11   41.24    7.71
  -1 -17 -11   51.45    7.61
   1 -17  11   44.98    7.84
  -1  17  11   40.66    7.02
   1  17 -10   18.89    5.56
  -1  17  10   24.85    5.86
  -1 -17 -10   19.38    5.67
   1 -17  10   11.91    5.23
   1  17  -9   58.35    8.51
  -1  17   9   67.45    8.24
  -1  17   9   68.59    8.14
  -1 -17  -9   65.13    8.89
   1 -17   9   72.15    9.21
   1  17  -8    9.46    4.38
  -1  17   8   12.14    4.25
  -1  17   8   17.70    4.85
  -1 -17  -8   13.89    4.37
   1 -17   8   11.59    4.19
   1  17  -7    0.22    3.67
  -1  17   7    3.77    3.32
  -1 -17  -7    2.83    3.98
   1 -17   7    3.88    3.53
  -1  17   7    2.87    2.87
   1  17  -6  157.79   12.65
  -1  17   6  150.51   11.37
  -1 -17  -6  141.08   11.82
   1 -17   6  156.51   12.67
   1  17  -5  161.58   12.91
  -1  17   5  162.04   11.80
   1 -17   5  139.24   11.98
  -1 -17  -5  126.16   11.27
  -1  17   4   20.81    4.74
   1  17  -4   24.02    5.55
  -1 -17  -4   17.29    5.56
   1 -17   4   21.06    5.27
   1 -17   4   24.31    4.33
   1  17  -3   14.44    4.73
  -1  17   3   21.37    4.86
  -1 -17  -3   23.27    5.79
   1 -17   3   20.47    5.72
   1 -17   3   21.13    4.15
   1  17  -2  135.15   11.31
  -1  17   2  134.61   10.43
   1 -17   2  125.75   10.98
  -1 -17  -2  137.63   11.49
   1 -17   2  138.26    9.23
   1  17  -1   60.00    7.80
  -1  17   1   64.18    7.56
  -1 -17  -1   67.23    8.13
   1 -17   1   69.50    8.44
   1 -17   1   73.58    7.04
   1  17   0  145.34   11.88
  -1  17   0  155.23   11.34
  -1 -17   0  141.00   11.63
   1 -17   0  129.12   11.13
   1  17   0  142.28    8.59
   1 -17   0  151.53   10.04
  -1  17  -1   59.46    7.66
   1  17   1   57.61    7.66
   1 -17  -1   58.32    7.95
  -1 -17   1   67.65    8.51
   1  17   1   58.60    5.90
   1 -17  -1   66.36    6.96
   1  17   2  119.52   10.72
  -1  17  -2  129.84   10.60
  -1 -17   2  120.35   10.81
   1 -17  -2  141.73   11.58
   1 -17  -2  135.54    9.88
   1  17   2  127.11    8.81
   1  17   3   24.34    5.66
  -1  17  -3   24.27    5.34
   1 -17  -3   24.49    5.87
  -1 -17   3   34.48    6.44
   1  17   3   26.69    4.61
   1 -17  -3   21.99    4.79
  -1  17  -4   20.67    4.83
   1  17   4   21.31    5.80
   1 -17  -4   21.78    5.80
  -1 -17   4   25.63    6.00
   1 -17  -4   25.13    5.02
   1  17   4   16.99    4.21
   1  17   5  153.65   12.33
  -1  17  -5  160.87   11.81
  -1 -17   5  182.72   13.54
   1 -17  -5  168.75   12.86
   1 -17  -5  160.77   11.41
   1  17   6  162.66   12.48
  -1  17  -6  154.08   11.89
   1 -17  -6  153.62   12.16
  -1 -17   6  155.41   12.57
  -1  17  -7    1.91    3.46
   1  17   7   -0.26    3.78
   1 -17  -7    6.64    4.48
  -1 -17   7    3.46    3.58
  -1  17  -8    8.60    3.88
   1  17   8   11.77    4.74
   1  17   8    7.58    4.36
   1 -17  -8   15.66    5.27
  -1 -17   8   10.73    5.03
  -1  17  -9   49.43    7.64
   1  17   9   61.84    8.60
   1  17   9   55.44    7.80
   1 -17  -9   62.75    8.26
  -1 -17   9   72.36    9.02
  -1  17 -10   37.03    7.05
   1  17  10   24.52    5.61
   1  17  10   29.12    6.32
   1 -17 -10   25.08    6.18
  -1 -17  10   33.77    6.58
  -1  17 -11   42.63    7.61
   1  17  11   28.58    6.14
   1  17  11   35.54    6.96
   1 -17 -11   40.17    7.24
  -1 -17  11   43.86    7.63
  -1  17 -12   53.80    8.67
   1 -17 -12   64.11    8.65
  -1 -17  12   63.60    9.18
   1  17  12   60.73    8.78
  -1  17 -13    7.94    4.59
   1 -17 -13    9.64    5.27
  -1 -17  13   -1.64    5.07
   1  17  13    4.73    4.01
  -1  17 -14   17.96    5.91
   1 -17 -14   19.29    5.39
  -1 -17  14   25.56    6.48
   1  17  14   33.64    6.68
  -1  17 -15   35.77    7.23
   1 -17 -15   60.49    8.43
  -1 -17  15   52.48    8.46
   1  17  15   46.47    7.89
  -1  17 -16   20.94    5.94
   1 -17 -16   18.60    6.55
  -1 -17  16   18.66    5.44
   1  17  16   17.60    5.55
  -1  17 -17   13.47    4.98
   1 -17 -17   20.36    5.70
  -1 -17  17   10.43    4.90
   1  17  17    8.14    4.65
  -1  17 -18   30.24    7.31
  -1 -17  18   28.01    6.45
   1 -17 -18   19.32    5.72
  -1  17 -19   14.14    5.41
   1 -17 -19   12.42    4.82
  -1 -17  19   12.63    5.77
   1  18 -17    1.26    3.92
  -1  18  17    8.53    5.12
   1  18 -16   26.94    7.10
  -1 -18 -16   25.82    6.75
   1 -18  16   24.00    7.27
  -1  18  16   21.05    6.08
   1  18 -15   32.31    7.35
  -1 -18 -15   27.38    6.43
   1 -18  15   40.33    8.27
  -1  18  15   19.79    5.70
   1  18 -14   21.90    6.85
  -1 -18 -14   21.29    6.53
   1 -18  14   20.75    6.60
  -1  18  14   24.37    6.20
   1  18 -13  102.92   11.91
  -1 -18 -13   75.80    9.76
   1 -18  13   76.37   10.39
  -1  18  13   75.76    9.64
   1  18 -12  113.63   12.06
  -1 -18 -12  129.28   12.63
   1 -18  12  125.05   12.66
  -1  18  12  112.43   11.30
   1  18 -11   32.58    7.17
  -1 -18 -11   34.80    6.87
   1 -18  11   27.82    6.86
  -1  18  11   34.31    6.50
   1  18 -10   17.05    5.50
  -1  18  10   18.32    5.52
  -1 -18 -10   20.91    5.81
   1 -18  10   16.97    5.39
   1  18  -9   51.39    8.50
  -1  18   9   54.43    7.88
  -1  18   9   52.66    7.56
  -1 -18  -9   67.30    9.01
   1 -18   9   56.78    8.83
   1  18  -8   29.31    6.89
  -1  18   8   39.61    6.73
  -1  18   8   28.04    5.97
  -1 -18  -8   36.31    6.72
   1 -18   8   21.98    5.97
   1  18  -7   51.35    8.24
  -1  18   7   48.67    7.34
  -1 -18  -7   49.45    7.72
   1 -18   7   40.36    7.53
  -1  18   7   45.82    6.84
   1  18  -6   37.68    6.93
  -1 -18  -6   33.35    7.00
   1 -18   6   31.49    6.94
  -1  18   6   39.23    6.37
   1  18  -5   16.60    5.46
  -1 -18  -5   22.65    5.57
   1 -18   5   25.89    6.15
   1 -18   5   18.63    3.92
  -1  18   5   17.54    5.05
   1  18  -4  207.55   14.57
  -1  18   4  220.56   13.96
  -1 -18  -4  199.76   14.37
   1 -18   4  200.50   14.48
   1 -18   4  197.91   10.74
   1  18  -3   58.19    8.35
  -1  18   3   58.55    7.56
  -1 -18  -3   59.51    8.42
   1 -18   3   56.72    7.98
   1 -18   3   70.13    6.92
  -1  18   2    2.79    3.35
   1  18  -2   -2.74    5.01
   1 -18   2    7.16    4.26
  -1 -18  -2    2.40    3.59
   1 -18   2    4.22    2.78
   1  18  -1   28.47    6.24
  -1  18   1   26.16    5.63
   1 -18   1   30.68    6.39
  -1 -18  -1   34.35    6.53
   1 -18   1   37.80    5.48
  -1  18   0   18.65    5.03
   1  18   0   26.05    6.31
  -1 -18   0   17.34    5.22
   1 -18   0   26.44    5.84
   1 -18   0   25.72    5.04
  -1  18  -1   27.67    5.58
   1  18   1   34.64    6.41
  -1 -18   1   29.62    5.86
   1 -18  -1   31.36    6.22
   1 -18  -1   36.52    5.64
   1  18   1   26.91    4.42
   1  18   2    4.84    3.34
  -1  18  -2    6.66    3.47
   1 -18  -2    5.46    4.18
  -1 -18   2    7.30    4.81
   1  18   2   -0.74    2.26
   1 -18  -2   -0.27    2.69
   1  18   3   61.77    8.16
  -1  18  -3   45.67    6.95
   1 -18  -3   67.45    8.77
  -1 -18   3   60.42    8.17
   1 -18  -3   58.47    7.03
   1  18   3   49.49    6.28
  -1  18  -4  183.32   12.93
   1  18   4  160.56   12.64
  -1 -18   4  192.78   14.24
   1 -18  -4  211.59   14.85
   1 -18  -4  204.06   12.72
   1  18   5   15.34    4.73
  -1  18  -5   11.79    4.12
   1 -18  -5   15.67    4.90
  -1 -18   5   25.22    5.94
  -1  18  -6   31.57    6.54
   1 -18  -6   22.57    5.31
  -1 -18   6   30.91    6.27
   1  18   6   20.79    5.02
  -1  18  -7   50.18    7.44
   1  18   7   47.94    7.37
   1 -18  -7   41.21    6.89
  -1 -18   7   50.68    8.00
  -1  18  -8   23.16    5.81
   1  18   8   41.60    7.24
   1  18   8   40.13    7.24
   1 -18  -8   30.80    6.83
  -1 -18   8   29.82    6.24
  -1  18  -9   50.94    7.72
   1  18   9   54.86    8.16
   1  18   9   66.42    8.95
   1 -18  -9   65.10    8.95
  -1 -18   9   57.47    8.54
  -1  18 -10   19.00    5.14
   1  18  10   17.11    4.90
   1  18  10   23.47    6.41
   1 -18 -10   25.59    6.44
  -1 -18  10   15.10    5.16
  -1  18 -11   37.07    7.14
   1  18  11   43.03    7.56
   1  18  11   34.89    7.29
   1 -18 -11   29.78    6.46
  -1 -18  11   41.50    7.70
  -1  18 -12   98.08   10.90
   1 -18 -12   92.06   10.46
  -1 -18  12   97.98   11.24
   1  18  12  113.79   11.69
  -1  18 -13   86.90   10.45
   1 -18 -13   76.56    9.73
  -1 -18  13   92.29   10.89
   1  18  13   96.54   10.85
  -1  18 -14   21.11    6.24
   1 -18 -14   18.19    5.67
  -1 -18  14   16.60    6.22
   1  18  14   17.79    6.45
  -1  18 -15   39.14    7.76
   1 -18 -15   24.60    6.36
  -1 -18  15   30.78    7.12
   1  18  15   30.03    6.59
  -1  18 -16   36.22    7.83
   1 -18 -16   18.81    5.83
  -1 -18  16   24.41    6.73
   1  18  16   17.11    5.89
  -1  18 -17   -2.46    4.73
  -1 -18  17   -0.88    4.77
   1 -18 -17    1.22    3.94
  -1  18 -18   10.51    5.78
   1  19 -15   13.42    6.51
  -1 -19 -15    3.97    4.54
   1 -19  15   -1.72    4.44
  -1  19  15   -2.06    4.92
   1  19 -14   32.31    7.43
  -1 -19 -14   39.48    7.67
   1 -19  14   33.87    7.85
  -1  19  14   39.09    7.79
   1  19 -13   18.65    5.85
  -1 -19 -13   33.62    7.64
   1 -19  13   20.96    6.01
  -1  19  13   27.33    6.43
   1  19 -12    4.45    4.94
  -1 -19 -12   17.22    5.63
   1 -19  12   21.15    6.51
  -1  19  12   20.81    5.81
   1  19 -11   43.77    8.49
  -1 -19 -11   42.82    8.06
   1 -19  11   43.33    8.17
  -1  19  11   49.02    7.64
   1  19 -10   47.94    8.16
  -1  19  10   45.74    7.73
  -1 -19 -10   42.72    7.80
   1 -19  10   55.66    8.68
   1  19  -9    4.72    3.97
  -1  19   9    0.83    4.04
  -1  19   9   -1.73    3.09
  -1 -19  -9    3.45    4.06
   1 -19   9    6.27    4.87
   1  19  -8   13.96    4.97
  -1  19   8   17.45    5.16
  -1  19   8   23.33    5.99
  -1 -19  -8    9.26    4.18
   1 -19   8   23.56    6.61
   1  19  -7    1.71    3.49
  -1  19   7   -0.72    3.63
  -1 -19  -7   14.48    5.70
   1 -19   7    9.06    4.98
  -1  19   7    1.95    3.68
   1  19  -6   18.30    5.43
  -1 -19  -6   24.72    5.90
   1 -19   6   15.66    5.60
   1 -19   6   15.64    3.44
  -1  19   6   16.39    5.31
   1  19  -5   91.88   10.64
  -1  19   5   94.11    9.69
  -1 -19  -5  125.68   12.12
   1 -19   5  102.94   11.30
   1 -19   5  102.84    7.63
  -1  19   4   38.48    6.65
   1  19  -4   41.98    7.31
  -1 -19  -4   54.16    8.12
   1 -19   4   56.99    8.58
   1 -19   4   40.39    5.23
   1  19  -3   26.49    6.45
  -1  19   3   25.19    5.52
  -1 -19  -3   31.73    6.45
   1 -19   3   32.22    6.43
   1 -19   3   32.03    4.79
   1  19  -2   33.19    6.60
  -1  19   2   33.42    6.13
  -1 -19  -2   32.87    7.12
   1 -19   2   33.58    6.77
   1 -19   2   42.88    5.70
  -1  19   1   36.92    6.51
   1  19  -1   36.31    6.99
   1 -19   1   50.51    7.96
  -1 -19  -1   50.12    7.74
   1 -19   1   39.99    5.53
   1  19   0   63.40    9.06
  -1  19   0   57.67    7.87
   1 -19   0   65.91    8.72
  -1 -19   0   60.84    8.63
   1 -19   0   59.11    6.70
   1  19   1   38.42    7.06
  -1  19  -1   36.65    6.70
  -1 -19   1   50.33    7.76
   1 -19  -1   22.88    5.83
   1 -19  -1   42.38    6.04
   1  19   2   25.97    6.08
  -1  19  -2   36.98    6.69
   1 -19  -2   34.45    6.97
  -1 -19   2   32.81    6.97
   1 -19  -2   33.73    5.64
  -1 -19   3   21.08    5.70
   1 -19  -3   20.83    5.95
  -1  19  -3   35.57    6.79
   1  19   3   23.86    5.68
   1  19   4   46.93    7.75
  -1  19  -4   58.00    7.91
  -1 -19   4   44.49    7.36
   1 -19  -4   65.30    8.88
  -1  19  -5   94.81   10.05
   1  19   5   90.37   10.16
  -1 -19   5  101.36   10.62
   1 -19  -5  114.81   11.48
  -1  19  -6   12.09    5.07
   1 -19  -6   10.11    4.59
  -1 -19   6   16.89    5.62
   1  19   6    3.61    3.98
  -1  19  -7    3.05    4.09
   1  19   7    4.74    4.32
   1 -19  -7    4.13    4.15
  -1 -19   7    1.92    3.78
  -1  19  -8   23.31    5.80
   1  19   8   24.58    6.32
   1  19   8   13.12    4.83
   1 -19  -8   14.97    5.13
  -1 -19   8   30.37    6.66
  -1  19  -9    3.20    3.95
   1  19   9    6.10    4.94
   1  19   9   -0.18    3.16
   1 -19  -9    4.62    4.47
  -1 -19   9   -0.33    3.96
  -1  19 -10   53.64    8.34
   1  19  10   43.24    7.60
   1  19  10   52.50    8.32
   1 -19 -10   40.44    7.52
  -1 -19  10   31.49    7.19
  -1  19 -11   43.07    7.69
   1  19  11   54.78    8.69
   1  19  11   47.35    8.46
   1 -19 -11   50.29    8.16
  -1 -19  11   51.73    8.49
  -1  19 -12    6.10    3.67
   1 -19 -12   19.10    5.88
  -1 -19  12   15.66    6.18
   1  19  12   13.83    5.24
  -1  19 -13   25.99    6.92
   1 -19 -13   29.61    6.94
  -1 -19  13   24.42    6.86
   1  19  13   24.44    6.38
  -1  19 -14   30.16    6.48
   1 -19 -14   47.48    7.80
  -1 -19  14   44.58    8.28
   1  19  14   39.08    7.93
  -1  19 -15    2.97    4.46
   1 -19 -15   12.20    5.34
  -1 -19  15    7.47    4.67
   1  19  15   -6.67    5.06
  -1  19 -16   15.11    6.17
  -1 -19  16   12.91    5.32
   1 -19 -16   -7.35    4.76
  -1  19 -17   29.63    7.75
   1  20 -14   20.23    6.75
  -1  20  14   12.63    4.82
   1  20 -13  102.27   12.08
  -1 -20 -13  111.80   12.29
   1 -20  13  113.60   12.95
  -1  20  13   96.13   11.12
   1  20 -12   21.08    6.31
  -1 -20 -12    7.57    4.41
   1 -20  12   17.76    6.36
  -1  20  12   29.58    6.93
   1  20 -11   -1.49    4.51
  -1 -20 -11    8.71    6.17
   1 -20  11    8.53    4.56
  -1  20  11    7.37    4.54
   1  20 -10   40.23    7.87
  -1  20  10   46.48    7.66
  -1 -20 -10   54.58    8.88
   1 -20  10   32.64    7.55
   1  20  -9   21.62    6.34
  -1  20   9   16.75    5.48
  -1  20   9   17.23    5.22
  -1 -20  -9   30.05    7.31
   1 -20   9   27.56    6.58
   1  20  -8   11.46    4.96
  -1  20   8   16.70    5.28
  -1  20   8    5.61    4.63
  -1 -20  -8    7.53    5.57
   1 -20   8    3.61    4.03
   1  20  -7   19.59    5.83
  -1  20   7   15.94    5.71
  -1 -20  -7   21.18    6.35
   1 -20   7   12.75    5.92
  -1  20   7   15.14    5.05
   1  20  -6   76.02    9.89
  -1 -20  -6   75.81    9.89
   1 -20   6   82.66   10.61
  -1  20   6   71.49    8.92
   1  20  -5    9.80    4.98
  -1 -20  -5   14.93    5.77
   1 -20   5   19.93    6.41
  -1  20   5   14.71    4.86
   1 -20   5   18.28    3.86
  -1  20   4   -0.53    3.77
   1  20  -4   -1.91    4.71
  -1 -20  -4   -1.35    4.55
   1 -20   4    2.55    5.04
   1 -20   4    1.43    2.64
   1  20  -3   78.63   10.03
  -1  20   3  100.08   10.14
  -1 -20  -3   99.04   11.05
   1 -20   3   96.51   10.93
   1 -20   3   79.80    7.20
  -1  20   2   94.73    9.84
   1  20  -2   75.63   10.01
  -1 -20  -2   92.84   11.09
   1 -20   2   72.57    9.51
   1 -20   2   88.50    7.58
   1  20  -1   20.53    5.80
  -1  20   1   46.56    7.45
  -1 -20  -1   29.92    6.64
   1 -20   1   37.65    7.66
   1 -20   1   45.17    5.80
   1  20   0   44.36    7.69
  -1  20   0   37.67    6.59
   1 -20   0   39.29    7.52
  -1 -20   0   55.19    8.82
   1 -20   0   45.81    6.12
  -1  20  -1   29.71    5.98
   1  20   1   21.12    6.01
   1 -20  -1   35.06    7.02
  -1 -20   1   39.71    7.54
   1 -20  -1   22.08    4.66
  -1 -20   2   87.68   10.40
   1 -20  -2   71.11    9.55
  -1  20  -2   77.98    9.28
   1  20   2   86.02   10.23
   1 -20  -3   94.08   10.85
  -1 -20   3   94.58   11.03
  -1  20  -3   78.44    9.49
   1  20   3   93.77   10.74
   1  20   4    4.24    4.94
  -1  20  -4    1.23    3.65
  -1 -20   4    1.01    4.20
   1 -20  -4   -1.95    4.35
  -1  20  -5    1.98    3.94
   1  20   5    6.65    4.79
   1 -20  -5   12.63    5.56
  -1 -20   5    2.34    4.60
  -1  20  -6   64.82    8.47
   1 -20  -6   82.01    9.91
  -1 -20   6   75.55   10.04
   1  20   6   85.76   10.28
  -1  20  -7    5.42    4.15
   1  20   7   15.87    5.79
   1 -20  -7    6.40    4.45
  -1 -20   7   13.79    5.93
  -1  20  -8   13.52    5.58
   1  20   8   11.18    4.47
   1  20   8   13.56    5.80
   1 -20  -8    8.67    4.84
  -1 -20   8   13.63    5.15
  -1  20  -9   26.74    6.06
   1  20   9   32.69    7.45
   1  20   9   30.70    6.87
   1 -20  -9   24.14    6.05
  -1 -20   9   36.31    7.79
  -1  20 -10   50.13    8.41
   1  20  10   46.46    7.74
   1  20  10   38.72    7.65
   1 -20 -10   40.53    7.97
  -1 -20  10   62.78    9.41
  -1  20 -11   -3.23    5.10
   1  20  11    8.67    4.47
   1  20  11   10.19    5.48
   1 -20 -11    5.08    4.51
  -1 -20  11   13.02    5.08
  -1  20 -12   14.32    5.59
   1 -20 -12   19.29    6.16
  -1 -20  12   30.83    7.41
   1  20  12   19.03    5.93
  -1  20 -13   97.12   11.00
   1 -20 -13  112.01   11.99
  -1 -20  13   90.50   11.61
   1  20  13  106.06   11.93
  -1  20 -14   19.54    6.39
  -1 -20  14    8.88    5.11
   1 -20 -14   26.68    6.61
  -1  20 -15   17.50    5.88
   1  21 -12   34.07    7.57
  -1  21  12   34.84    7.00
   1  21 -11   48.16    8.49
  -1 -21 -11   37.25    8.01
   1 -21  11   39.86    8.39
  -1  21  11   34.06    6.99
   1  21 -10   14.59    6.21
  -1  21  10    2.60    4.53
  -1 -21 -10   12.51    6.00
   1 -21  10    7.81    5.31
   1  21  -9   15.57    5.71
  -1  21   9   20.95    5.57
  -1  21   9   11.23    4.90
  -1 -21  -9   24.19    6.09
   1 -21   9   14.53    5.67
   1  21  -8   49.81    8.71
  -1  21   8   43.50    7.77
  -1  21   8   35.61    6.65
  -1 -21  -8   32.30    7.43
   1 -21   8   53.08    8.85
   1  21  -7   12.25    5.60
  -1  21   7   29.18    6.35
  -1  21   7   16.55    4.92
  -1 -21  -7   13.54    5.35
   1 -21   7   22.02    6.95
   1  21  -6   25.28    6.86
  -1  21   6   25.82    6.46
  -1 -21  -6   16.18    6.08
   1 -21   6   19.34    6.94
  -1  21   6   16.06    4.81
   1  21  -5   29.20    7.23
  -1 -21  -5   29.39    7.30
   1 -21   5   48.47    8.56
  -1  21   5   42.36    7.33
   1  21  -4   57.09    9.09
  -1 -21  -4   44.95    8.00
   1 -21   4   62.53    9.34
  -1  21   4   41.23    7.43
  -1  21   3   24.49    5.92
   1  21  -3   14.51    5.30
  -1 -21  -3   15.03    5.81
   1 -21   3   14.47    5.67
   1  21  -2    3.37    4.35
  -1  21   2   -1.25    3.43
  -1 -21  -2   -3.46    4.43
   1 -21   2   -2.13    4.32
   1 -21   2   -3.68    2.88
   1  21  -1    0.91    4.42
  -1  21   1    6.37    3.59
  -1 -21  -1    9.84    4.67
   1 -21   1    2.88    4.01
   1 -21   1    6.07    2.75
  -1 -21   0   59.61    8.99
   1 -21   0   37.13    7.36
   1  21   0   43.07    7.76
  -1  21   0   45.07    7.52
  -1 -21   1    9.39    5.56
   1 -21  -1   14.97    5.83
  -1  21  -1    9.31    4.73
   1  21   1    7.02    4.80
   1 -21  -2   -0.82    4.31
  -1 -21   2   -3.19    5.16
  -1  21  -2    2.64    3.15
   1  21   2   -5.29    4.92
   1  21   3   24.72    6.30
  -1  21  -3   11.08    4.82
  -1 -21   3   24.83    6.85
   1 -21  -3   20.62    5.85
  -1  21  -4   29.72    6.65
   1  21   4   43.95    7.86
  -1 -21   4   57.56    9.16
   1 -21  -4   57.33    9.02
   1  21   5   31.76    6.89
  -1  21  -5   47.57    7.95
   1 -21  -5   37.97    7.38
  -1 -21   5   37.74    7.79
  -1  21  -6   21.40    5.77
   1 -21  -6   28.39    7.17
  -1 -21   6   30.50    7.73
   1  21   6   29.23    6.65
  -1  21  -7   16.40    5.72
   1  21   7   30.20    7.04
   1 -21  -7   22.22    6.45
  -1 -21   7   19.27    6.66
  -1  21  -8   27.42    6.54
   1  21   8   41.48    7.89
   1  21   8   26.99    6.36
   1 -21  -8   38.67    7.45
  -1 -21   8   40.22    8.09
  -1  21  -9   10.46    5.14
   1  21   9   21.27    6.20
   1  21   9   10.54    5.74
   1 -21  -9   18.92    5.94
  -1 -21   9   14.63    5.36
  -1  21 -10    7.94    5.08
   1  21  10   -0.43    4.36
   1  21  10   -5.48    4.64
   1 -21 -10    7.53    5.08
  -1 -21  10   10.75    5.85
  -1  21 -11   24.11    5.86
   1  21  11   39.44    7.54
   1 -21 -11   26.10    7.06
  -1 -21  11   23.78    6.47
   1  21  11   32.47    7.54
  -1  21 -12   40.80    7.98
  -1 -21  12   46.58    8.59
   1 -21 -12   49.02    8.71
  -1  21 -13   20.66    6.70
  -1  21 -14   21.53    6.38
  -1  22  10   -1.25    4.15
   1  22 -10    4.34    4.55
  -1  22   9   27.33    6.87
  -1  22   9   38.75    7.39
   1  22  -9   20.77    6.68
   1  22  -8   41.81    7.99
  -1  22   8   46.43    7.79
  -1  22   8   40.72    6.99
  -1 -22  -8   72.92   10.28
   1 -22   8   56.56    9.48
   1  22  -7   13.12    5.45
  -1  22   7   23.85    6.38
  -1  22   7    9.13    4.80
  -1 -22  -7   21.93    6.26
   1 -22   7   14.41    6.08
   1  22  -6   17.10    6.01
  -1  22   6   22.92    5.81
  -1 -22  -6   28.81    7.54
   1 -22   6   17.50    5.85
  -1  22   6   19.33    5.27
   1  22  -5   32.58    7.47
  -1 -22  -5   38.11    7.48
   1 -22   5   40.94    7.82
  -1  22   5   18.23    5.66
   1  22  -4   59.40    9.65
  -1 -22  -4   46.36    8.50
   1 -22   4   48.61    8.49
  -1  22   4   47.45    7.80
  -1  22   3   21.72    5.63
   1  22  -3   23.16    6.87
   1 -22   3   11.65    5.40
  -1 -22  -3   25.31    6.99
  -1  22   2   23.30    5.73
   1  22  -2   30.28    7.01
   1 -22   2   16.75    5.54
  -1 -22  -2   16.41    6.59
  -1  22   1   47.06    7.96
   1  22  -1   36.55    7.08
   1 -22   1   61.90    9.29
  -1 -22  -1   59.03    9.19
   1 -22   0    3.13    4.96
  -1 -22   0    1.44    4.03
  -1  22   0    8.07    4.12
   1  22   0    1.82    4.72
  -1 -22   1   47.36    8.56
   1 -22  -1   48.76    9.18
  -1  22  -1   48.39    8.27
   1  22   1   38.87    7.54
   1 -22  -2   17.19    6.27
  -1 -22   2   24.53    6.31
   1  22   2   16.30    6.09
  -1  22  -2   23.25    6.03
   1  22   3   28.78    6.83
  -1  22  -3   22.45    6.03
  -1 -22   3   33.07    7.87
   1 -22  -3   21.77    6.46
  -1  22  -4   41.69    7.35
   1  22   4   55.78    9.14
   1 -22  -4   53.97    9.12
  -1 -22   4   32.64    7.38
  -1  22  -5   21.37    6.02
   1 -22  -5   33.98    7.10
  -1 -22   5   29.54    7.48
   1  22   5   20.92    5.96
  -1  22  -6   16.14    5.58
   1  22   6   16.54    6.28
   1 -22  -6   30.10    7.00
  -1 -22   6    9.98    4.55
  -1  22  -7   19.08    5.46
   1  22   7   15.14    6.44
   1  22   7    6.47    4.04
   1 -22  -7   22.62    6.67
  -1 -22   7    9.30    5.04
  -1  22  -8   46.11    7.80
   1  22   8   70.92    9.73
   1 -22  -8   55.96    9.06
  -1 -22   8   49.91    8.91
   1  22   8   48.70    8.72
  -1  22  -9   18.19    5.47
   1 -22  -9   30.19    7.53
   1  22   9   19.18    5.86
  -1 -22   9   39.95    8.13
   1  22  10   -0.68    4.75
  -1  22 -10   -0.37    4.09
  -1  22 -11   27.29    6.72
  -1  22 -12   25.29    6.81
  -1  23   9   21.19    5.95
  -1  23   8    2.63    4.27
  -1  23   7   24.95    6.62
  -1  23   7   13.59    4.90
   1  23  -7   19.84    6.55
  -1  23   6   61.36    8.99
   1  23  -6   64.23    9.50
  -1  23   6   58.55    8.76
   1  23  -5   10.70    4.88
  -1  23   5   11.43    4.98
  -1  23   4    3.19    4.06
   1  23  -4    3.35    4.44
   1 -23   4    6.27    5.61
  -1 -23  -4    8.30    5.73
   1  23  -3   17.60    5.94
  -1  23   3   16.23    5.18
   1 -23   3    5.30    5.43
  -1 -23  -3   19.39    6.73
   1  23  -2   51.38    9.13
  -1  23   2   45.29    7.62
   1 -23   2   52.51    9.24
  -1 -23  -2   52.00    8.92
   1  23  -1   26.29    7.28
  -1  23   1   28.40    6.17
   1 -23   1   29.99    7.57
  -1 -23  -1   24.65    6.87
   1  23   0   10.74    5.36
  -1  23   0    1.26    3.91
  -1 -23   0   -1.66    4.39
   1 -23   0    1.16    4.92
   1  23   1   25.50    6.60
  -1  23  -1   48.50    7.81
  -1 -23   1   34.28    7.50
   1 -23  -1   36.66    7.85
  -1  23  -2   46.90    7.93
   1  23   2   43.35    8.43
   1 -23  -2   76.74   10.45
  -1 -23   2   37.81    7.77
   1  23   3   12.96    5.59
  -1  23  -3   16.34    5.35
  -1 -23   3    8.65    5.29
   1 -23  -3   23.75    6.72
  -1  23  -4   -2.23    4.64
   1  23   4   12.20    6.02
  -1 -23   4    9.98    5.85
   1 -23  -4   15.98    6.24
   1  23   5   12.59    5.45
  -1  23  -5   15.25    5.87
  -1 -23   5   14.29    5.84
   1 -23  -5   12.44    5.07
  -1  23  -6   63.02    8.90
   1  23   6   58.55    9.16
  -1  23  -7   20.63    5.96
   1  23   7   23.20    6.22
  -1  23  -8    0.32    4.46
  -1  23  -9   25.81    6.67
  -1  23 -10   23.97    6.32
  -1  24   7    8.43    4.82
  -1  24   6   16.82    5.52
  -1  24   5    3.37    4.15
  -1  24   4   24.33    6.56
  -1  24   3    5.20    4.31
  -1  24   2   -0.03    4.46
  -1  24   1   31.80    6.46
   1  24  -1   42.77    8.14
   1  24   0   31.22    7.32
  -1  24   0   31.42    6.76
   1  24   1   43.35    8.40
  -1  24  -1   44.99    7.79
  -1  24  -2   10.53    4.96
  -1  24  -3    5.56    4.49
  -1  24  -4   21.31    6.77
  -1  24  -5    8.49    5.02
  -1  24  -6   14.23    5.43
  -1  24  -7   12.27    5.91
  -1  25   2   -1.06    4.49
  -1  25   1   29.67    7.07
  -1  25   0   47.79    8.06
  -1  25  -1   15.28    5.11
  -1  25  -2    1.67    4.42
   2   0   0 2075.79   10.90
  -2   0   0 2019.43   10.82
   2   0   0 1977.70   19.47
   2   0   0 2068.04   12.66
  -2   0   0 1987.83   12.64
  -2   0   0 2104.67   21.69
   2   0   0 2044.12   20.38
   2   0   1  153.12    3.83
  -2   0  -1  154.01    3.94
   2   0  -1  157.36    3.82
   2   0   1  148.27    3.74
  -2   0  -1  162.09    3.87
   2   0  -1  159.93    5.10
   2   0   1  158.12    6.33
   2   0  -1  158.70    3.29
  -2   0   1  158.86    6.23
  -2   0  -1  156.12    6.31
   2   0   1  162.86    4.29
   2   0  -1  156.06    5.70
   2   0  -1  163.68    5.91
   2   0   1  161.04    5.86
  -2   0  -2  829.87   10.61
   2   0   2  838.02   10.45
  -2   0  -2  848.00    9.77
   2   0  -2  832.23   14.38
   2   0  -2  850.71    9.96
   2   0   2  820.38   14.77
   2   0   2  849.29    7.59
  -2   0   2  820.59    9.15
   2   0  -2  827.64    9.03
   2   0  -2  825.41   13.27
  -2   0   2  834.71   13.79
  -2   0   2  832.90   13.45
   2   0   2  836.86   13.11
   2   0  -2  811.28   12.85
  -2   0  -3  357.38    7.98
   2   0   3  361.85    7.72
  -2   0  -3  381.68    7.42
  -2   0  -3  368.57    6.10
   2   0  -3  350.81    9.50
   2   0  -3  371.16    5.46
   2   0  -3  375.63    7.07
   2   0   3  372.46    6.09
  -2   0   3  347.98    7.04
  -2   0   3  374.99    9.32
  -2   0   3  382.83    9.58
   2   0  -3  374.39    9.14
   2   0  -3  373.03    8.75
   2   0   3  364.30    8.66
   2   0   4   67.16    3.89
   2   0  -4   73.09    3.99
  -2   0  -4   72.71    3.20
   2   0  -4   72.95    3.63
  -2   0   4   74.52    3.76
   2   0   4   75.66    3.26
  -2   0   4   71.93    4.69
   2   0  -4   70.81    4.52
   2   0  -4   78.69    4.37
  -2   0   4   69.49    4.56
  -2   0   4   71.61    2.45
  -2   0  -4   63.17    3.96
   2   0   4   68.90    3.83
   2   0   5  702.27   11.77
   2   0  -5  687.88   11.69
   2   0   5  679.36   10.81
  -2   0   5  701.36   12.22
   2   0  -5  711.59   11.87
  -2   0  -5  692.71   10.73
  -2   0   5  698.86   14.03
   2   0  -5  689.47   13.72
   2   0  -5  696.07   12.78
  -2   0   5  704.37   14.08
   2   0  -5  691.94    8.99
   2   0   5  702.88   12.87
  -2   0   5  693.85    8.89
  -2   0  -5  689.47   13.18
   2   0   6  136.25    5.31
   2   0  -6  137.15    5.34
  -2   0   6  134.65    6.46
   2   0  -6  133.10    6.33
  -2   0  -6  140.19    5.43
   2   0   6  129.54    5.33
   2   0  -6  136.67    5.71
  -2   0   6  143.03    6.07
  -2   0   6  137.66    6.62
  -2   0  -6  132.17    6.31
  -2   0   6  137.48    4.60
   2   0   6  143.21    6.32
   2   0  -6  139.86    4.66
   2   0   7  217.79    6.64
   2   0  -7  210.55    6.48
   2   0  -7  199.63    7.93
  -2   0   7  212.75    8.56
   2   0   7  197.13    9.59
  -2   0  -7  217.76    7.28
   2   0  -7  225.92    7.89
   2   0   7  207.64    7.23
  -2   0   7  203.59    7.76
  -2   0   7  215.27    8.66
  -2   0   7  216.86    6.38
  -2   0  -7  212.34    8.49
   2   0   7  222.75    8.33
   2   0  -7  202.06    6.33
   2   0  -8   75.00    3.97
   2   0   8   78.92    3.98
   2   0  -8   83.87    5.44
  -2   0   8   76.48    5.54
   2   0   8   71.49    6.25
  -2   0  -8   76.25    4.70
   2   0   8   73.06    4.78
   2   0  -8   74.67    4.92
  -2   0   8   77.04    5.27
  -2   0   8   74.72    5.52
  -2   0   8   76.32    4.20
   2   0   8   79.10    5.46
   2   0  -8   73.90    4.28
  -2   0  -9   87.03    5.29
   2   0  -9   87.69    5.74
   2   0   9   77.66    5.20
  -2   0   9   83.51    6.06
   2   0  -9   91.48    5.79
  -2   0   9   82.81    5.94
   2   0  -9   79.96    4.76
  -2   0   9   83.25    4.79
   2   0   9   88.07    5.96
  -2   0  10   23.76    3.75
   2   0  10   20.23    3.20
  -2   0 -10   22.12    3.18
   2   0 -10   26.07    3.44
  -2   0  10   25.31    3.82
   2   0 -10   24.57    3.02
   2   0  10   23.68    3.71
  -2   0  10   24.79    2.99
  -2   0  11   22.61    3.72
  -2   0  11   16.41    1.75
   2   0 -11   33.03    4.14
  -2   0 -11   16.22    3.05
   2   0  11   20.43    3.44
  -2   0 -11   21.12    2.91
  -2   0  11   19.32    2.90
   2   0 -11   19.05    2.95
   2   0  11   17.98    3.45
  -2   0  12   -0.02    2.58
  -2   0  12    0.29    1.12
  -2   0 -12   -0.01    1.87
  -2   0  12   -0.99    2.47
   2   0 -12    2.58    2.27
   2   0  12    2.44    2.04
   2   0 -12   -1.71    3.66
  -2   0 -12    1.12    2.02
   2   0 -12   -0.29    1.68
  -2   0  12   -0.94    1.87
   2   0  12    0.32    1.96
  -2   0  13   18.16    3.52
  -2   0  13   22.87    2.38
   2   0  13   22.00    4.51
  -2   0  13   22.11    3.94
   2   0  13   25.85    4.01
   2   0 -13   28.82    4.08
  -2   0 -13   26.26    3.78
   2   0 -13   22.24    5.12
  -2   0 -13   24.22    3.53
  -2   0 -13   21.58    3.92
  -2   0  13   23.55    3.37
   2   0  13   19.64    3.67
  -2   0  14   31.12    4.64
   2   0  14   36.61    5.88
  -2   0  14   42.61    3.37
   2   0 -14   38.31    4.73
   2   0  14   33.35    4.73
  -2   0 -14   41.40    4.72
  -2   0  14   36.26    5.17
   2   0 -14   30.32    5.72
  -2   0 -14   36.28    4.51
  -2   0  14   39.29    4.34
  -2   0 -14   33.77    4.81
  -2   0  15  444.31   16.40
   2   0  15  401.52   17.62
  -2   0  15  430.35   10.71
  -2   0 -15  446.20   14.87
  -2   0  15  429.88   16.44
   2   0  15  420.52   15.47
   2   0 -15  415.36   18.85
  -2   0 -15  415.31   14.22
  -2   0  15  460.46   14.62
  -2   0 -15  407.20   16.25
  -2   0  16   19.31    3.93
   2   0  16   13.24    4.68
  -2   0  16   21.33    2.87
   2   0  16   23.42    4.23
  -2   0  16   26.91    4.96
  -2   0  16   27.45    4.89
   2   0 -16   25.13    5.91
  -2   0 -16   24.34    4.72
  -2   0  16   16.19    3.09
  -2   0  17  138.05    9.65
  -2   0  17  133.97   10.23
   2   0  17  160.67   10.50
  -2   0  17  158.89    7.15
   2   0  17  155.86   11.74
  -2   0  17  151.54   10.07
   2   0 -17  137.88   12.04
   2   0  18  121.40    9.54
  -2   0  18  107.48    9.48
   2   0  18  117.08   10.64
  -2   0  18  102.27    6.05
  -2   0  18  107.11    8.99
   2   0 -18   89.46    9.89
   2   0  19   52.78    7.01
  -2   0  19   43.59    6.57
   2   0  19   54.28    7.63
   2   0 -19   51.32    8.13
  -2   0  19   49.85    6.60
  -2   0 -19   34.76    5.16
  -2   0  20   39.03    6.62
   2   0  20   39.28    6.02
   2   0  20   30.20    6.53
  -2   0 -20   39.15    5.60
   2   0 -20   34.74    7.19
  -2   0  20   37.87    5.98
   2   0  21   67.97    8.03
  -2   0  21   75.54    8.87
   2   0  21   68.65    8.96
  -2   0 -21   65.65    7.37
   2   0 -21   61.91    9.10
  -2   0  21   72.83    8.02
   2   0  22    1.76    3.29
   2   0  22   -3.34    4.15
  -2   0  22    2.43    3.16
   2   0 -22    3.57    4.49
  -2   0  22    2.76    3.62
  -2   0 -22   -1.10    3.38
  -2   0  23   91.17   10.00
   2   0  23  104.25   10.67
   2   0  23   88.45   10.35
  -2   0  23  101.16    9.81
  -2   0 -23   97.21    8.97
   2   0 -23  110.50   12.61
   2   0  24    2.51    4.04
   2   0  24    4.52    4.35
  -2   0  24    5.79    4.49
  -2   0 -24    4.36    3.66
  -2   0  24    6.73    4.13
   2   0 -24    6.87    4.82
   2   0  25    5.34    3.94
   2   0  25   10.26    5.27
   2   0 -25    9.82    6.11
  -2   0  25    2.51    3.95
  -2   0  25    5.51    4.09
   2   0  26   -0.13    4.47
   2   0 -26    7.50    6.14
  -2   0  26    7.02    3.95
  -2   0  26   -2.48    3.96
   2   0  26    9.03    4.40
   2   0  27   16.47    6.07
   2   0 -27    0.51    4.60
  -2   0  27   15.76    4.59
  -2   0  28   24.12    5.89
  -2   1  28    6.10    4.03
   2  -1  27   18.04    5.76
   2   1 -27   15.98    7.04
  -2   1  27   18.24    5.09
   2  -1  26   14.63    5.43
   2  -1  26    7.71    4.55
  -2   1  26   20.77    6.51
   2   1 -26    8.57    5.63
  -2   1  26    8.03    4.28
   2  -1  25  113.05   11.44
   2  -1  25   95.08   10.51
   2   1 -25  103.04   12.18
  -2   1  25   87.96    9.51
  -2   1  25   81.63   10.42
   2  -1  24    4.65    4.62
  -2   1  24    4.11    4.36
   2  -1  24   19.25    5.92
   2   1 -24   11.52    5.63
  -2   1  24   14.44    4.39
  -2  -1 -24   22.47    5.01
  -2   1  23   13.46    5.21
   2  -1  23   14.83    5.23
   2  -1  23    5.45    4.48
  -2   1  23    9.55    4.25
   2   1 -23   22.60    6.62
  -2  -1 -23    9.49    4.15
   2  -1  22    7.66    4.02
  -2   1  22    8.51    4.02
   2  -1  22    0.26    4.13
   2   1 -22   10.61    5.53
  -2  -1 -22    9.90    4.41
  -2   1  22    2.13    3.18
   2  -1  21   71.41    8.45
  -2   1  21   70.40    8.54
   2  -1  21   80.06    9.47
  -2   1  21   66.57    5.27
  -2   1  21   77.10    8.32
   2   1 -21   58.19    9.17
  -2  -1 -21   70.67    7.81
  -2  -1 -20   76.30    7.90
   2   1 -20   74.39    9.72
  -2   1  20   72.96    5.39
   2  -1  20   58.44    8.35
  -2   1  20   54.62    7.33
   2  -1  20   61.24    7.32
   2  -1  19    3.50    3.67
  -2   1  19    0.26    1.71
   2   1 -19   -1.35    4.21
  -2  -1 -19   -0.19    3.23
  -2  -1 -19   -0.12    2.91
   2  -1  19   -1.94    3.20
  -2   1  19    1.62    2.73
  -2   1  18   21.83    3.09
   2  -1  18   14.61    4.75
   2   1 -18   21.88    6.12
  -2  -1 -18   18.84    4.20
  -2  -1 -18   25.81    5.54
   2  -1  18   21.05    4.40
  -2   1  18   22.07    4.66
  -2   1  17  187.15    7.83
   2  -1  17  187.30   12.74
   2  -1  17  208.55   11.93
  -2   1  17  218.96   12.70
   2   1 -17  188.39   13.75
  -2  -1 -17  208.34   12.67
  -2   1  16  444.95   17.16
  -2   1  16  450.31   11.49
   2  -1  16  442.40   18.82
  -2   1  16  468.73   17.69
   2  -1  16  460.43   16.80
   2   1 -16  425.35   19.48
  -2  -1 -16  448.81   17.89
  -2   1  16  458.46   15.02
  -2   1  15  304.33   13.97
  -2   1  15  296.75    8.85
   2  -1  15  300.39   15.18
  -2   1  15  305.14   13.92
   2  -1  15  269.56   12.51
  -2  -1 -15  291.22   12.36
   2   1 -15  299.22   16.03
  -2  -1 -15  289.75   13.73
  -2   1  15  294.40   11.82
  -2   1  14   28.20    4.59
  -2   1  14   32.12    3.03
   2  -1  14   26.19    5.10
  -2   1  14   32.42    4.84
   2   1 -14   31.61    4.32
   2  -1  14   31.43    4.53
  -2  -1 -14   40.95    4.78
   2   1 -14   27.49    5.25
  -2  -1 -14   33.45    5.00
  -2   1  14   31.08    3.97
  -2   1  13  150.84    9.44
  -2   1  13  161.27    5.86
   2  -1  13  148.09   10.29
   2   1 -13  155.34    8.78
  -2   1  13  146.99    9.13
  -2  -1 -13  164.94    8.81
   2  -1  13  159.99    8.91
   2   1 -13  159.15   11.12
  -2  -1 -13  155.00    9.55
  -2   1  13  143.88    7.85
   2  -1  13  151.35    9.04
  -2   1  12   53.69    5.69
  -2   1  12   59.26    3.36
   2  -1  12   50.67    6.16
   2   1 -12   55.18    5.33
  -2  -1 -12   51.35    4.91
   2  -1  12   60.86    5.57
  -2   1  12   53.96    5.56
   2   1 -12   63.02    7.18
  -2   1  12   53.76    4.71
   2  -1  12   56.10    5.48
  -2   1  11  127.89    8.19
  -2   1  11  121.77    4.30
   2   1 -11  125.18    7.46
  -2  -1 -11  120.27    7.00
   2  -1  11  111.62    6.87
   2   1 -11  125.93    9.42
   2  -1  11  118.82    4.73
  -2   1  11  128.68    6.72
   2  -1  11  121.43    7.57
  -2   1  10   12.01    3.25
  -2   1  10   10.35    1.36
  -2  -1 -10    9.03    2.48
   2  -1  10    8.34    2.47
   2   1 -10    9.77    2.46
   2  -1  10   12.14    1.78
   2  -1  10    9.46    2.68
  -2   1  10    9.53    2.23
  -2   1   9  212.08    9.65
  -2   1   9  214.86    4.30
   2   1  -9  213.64    8.66
   2  -1   9  210.28    8.39
  -2  -1  -9  214.31    8.35
   2  -1   9  211.82    6.59
   2  -1   9  220.92    9.20
  -2   1   9  219.24    7.69
   2   1  -8  766.75   14.64
  -2   1   8  717.47   16.80
   2   1  -8  712.64    8.40
   2  -1   8  730.78   18.96
   2   1  -8  756.72   15.35
  -2  -1  -8  742.34   14.42
   2  -1   8  718.53   14.23
  -2   1   8  697.93   15.17
  -2  -1  -8  692.28   12.29
   2  -1   8  727.32   12.04
   2  -1   8  741.57   15.98
  -2   1   8  733.65   13.04
   2   1  -7  242.73    7.98
  -2   1   7  256.20    9.82
   2   1  -7  259.10    4.55
   2   1  -7  273.69    8.79
  -2   1   7  268.59    8.75
   2  -1   7  253.59    7.93
  -2  -1  -7  253.14    8.05
  -2  -1  -7  261.75    7.57
   2  -1   7  254.11    7.30
  -2  -1  -7  261.01    9.47
   2  -1   7  263.90    9.01
  -2   1   7  255.13    7.07
  -2  -1  -6   50.43    3.53
  -2   1   6   47.28    3.71
   2  -1   6   45.81    3.26
   2   1  -6   48.23    3.67
  -2  -1  -6   48.45    3.46
   2  -1   6   44.98    3.21
   2  -1   6   52.95    4.01
  -2   1   6   49.88    2.97
  -2  -1  -6   45.89    4.07
   2   1  -6   43.89    3.56
  -2   1   6   40.18    4.10
   2  -1   5  750.34   13.31
  -2   1   5  771.57    9.98
  -2  -1  -5  739.20   13.72
  -2   1   5  757.61   15.30
   2   1  -5  725.73   13.20
  -2  -1  -5  767.31   11.82
  -2  -1  -5  739.35   13.01
   2   1  -5  772.46   12.76
  -2   1   5  752.80   12.52
   2  -1   5  744.52   11.03
   2   1  -5  779.25   14.20
  -2   1   5  751.47   14.60
   2  -1   5  773.46   12.74
  -2  -1  -5  749.40   12.69
   2  -1   4  973.56   14.07
  -2   1   4  995.22    9.55
  -2  -1  -4  943.13   14.40
  -2  -1  -4  979.19   13.80
  -2   1   4  990.27   17.23
   2   1  -4  951.97   14.47
  -2  -1  -4  967.72   12.15
  -2   1   4  979.24   12.77
   2  -1   4  971.38   11.09
   2   1  -4  979.85   13.15
  -2   1   4  968.65   15.80
  -2   1   4  941.32   14.21
   2  -1   4  934.58   14.11
  -2  -1  -4  955.53   14.37
  -2   1   3  931.80    7.63
  -2  -1  -3  867.58   12.53
   2  -1   3  888.28   12.26
  -2  -1  -3  909.73   12.37
  -2   1   3  907.52   15.93
   2   1  -3  916.38   14.02
  -2   1   3  932.43    8.86
   2  -1   3  898.42    8.96
   2   1  -3  896.70   11.54
  -2   1   3  905.28   10.86
   2   1  -3  936.37   14.81
  -2   1   3  897.35   14.51
  -2  -1  -3  878.89   14.55
  -2   1   3  917.75   14.01
  -2  -1  -3  920.85    8.60
   2   1  -3  905.74   16.23
  -2  -1  -3  908.26   14.25
  -2  -1  -2  149.84    4.73
   2   1  -2  157.83    5.09
   2  -1   2  151.54    6.56
  -2   1   2  147.04    4.27
   2  -1   2  150.44    4.58
  -2  -1  -2  150.64    4.74
  -2   1   2  147.96    3.76
   2   1  -2  152.18    4.32
  -2   1   2  146.85    5.74
  -2  -1  -2  158.69    6.28
  -2   1   2  154.09    6.02
   2   1  -2  145.40    6.31
  -2  -1  -2  146.62    4.02
  -2  -1  -2  149.79    5.98
   2   1  -2  158.03    5.81
  -2  -1  -1  687.52    9.46
   2   1  -1  689.26    9.61
   2  -1   1  701.27   12.76
  -2   1   1  678.31   10.20
   2  -1   1  666.99    8.28
  -2  -1  -1  663.96    8.50
  -2   1   1  673.07    6.00
   2  -1   1  662.01   10.01
  -2  -1  -1  710.90   12.80
  -2   1   1  676.22   11.39
  -2   1   1  664.31   12.26
  -2  -1  -1  673.95    9.54
   2   1  -1  656.77   11.81
   2   1  -1  686.47   11.91
   2   1   0   28.68    1.63
  -2  -1   0   22.89    1.53
  -2   1   0   24.79    2.65
   2  -1   0   30.49    1.74
   2  -1   0   23.26    2.65
   2   1   0   24.68    2.11
  -2  -1   0   26.03    2.13
  -2  -1   0   28.13    3.29
   2  -1   0   26.36    2.46
  -2   1   0   26.33    3.05
   2   1   0   26.55    2.50
   2   1   0   27.84    2.95
  -2  -1   0   23.40    2.49
   2   1   1  641.08    8.39
  -2  -1   1  604.70    8.95
   2   1   1  638.07    9.07
  -2   1  -1  623.61   11.75
   2  -1  -1  634.03    9.99
   2  -1  -1  641.53    5.82
  -2  -1   1  646.48   12.17
   2  -1  -1  619.37   10.55
   2   1   1  627.59    9.04
   2   1   1  650.41   11.63
  -2  -1   1  619.73   11.29
   2   1   2  144.83    4.67
   2   1   2  161.47    4.91
   2   1   2  152.56    4.03
   2  -1  -2  151.64    6.89
   2  -1  -2  163.18    4.51
  -2   1  -2  146.16    6.25
   2  -1  -2  149.58    3.72
   2  -1  -2  155.50    5.90
   2  -1  -2  155.61    5.61
   2   1   2  158.77    3.88
  -2  -1   2  145.48    5.89
   2   1   2  151.87    5.91
  -2  -1   2  159.40    6.37
   2  -1  -3  947.35    7.62
   2   1   3  898.79   12.79
  -2  -1   3  928.97   14.33
   2   1   3  987.56   13.02
   2  -1  -3  924.56   16.43
  -2   1  -3  930.10   16.30
   2  -1  -3  959.36    8.88
   2   1   3  960.63   11.07
   2  -1  -3  931.77   10.79
  -2   1  -3  955.19    9.06
  -2  -1   3  927.45   12.04
   2  -1  -3  960.29   14.07
  -2  -1   3  949.07   15.22
  -2  -1   3  957.28    8.12
   2  -1  -4  988.58   14.34
  -2  -1   4  999.93   14.80
  -2  -1   4  975.84   15.02
   2  -1  -4  977.19   17.00
  -2  -1   4  987.80    9.92
  -2   1  -4 1012.90   17.87
  -2  -1   4  927.63   13.49
   2   1   4  952.08   12.29
  -2   1  -4  977.90   10.94
   2  -1  -4  999.27   12.64
  -2  -1   4  984.31   16.09
   2  -1  -4  964.63   14.38
   2  -1  -4  969.92    9.40
  -2  -1   4  988.15    9.43
   2   1   4  975.51   14.29
  -2  -1   5  753.14   12.84
   2  -1  -5  790.89   12.94
   2  -1  -5  784.31   15.55
  -2  -1   5  753.91   13.59
  -2   1  -5  799.58   16.83
  -2  -1   5  755.62   13.13
   2   1   5  756.66   11.96
   2  -1  -5  776.21   12.45
  -2   1  -5  762.93   10.93
  -2  -1   5  775.80   14.73
   2  -1  -5  769.99   12.88
   2   1   5  782.14   13.69
  -2  -1   5  775.23    9.78
  -2   1  -5  746.42   13.73
   2  -1  -5  779.37    9.81
  -2  -1   6   46.90    3.56
   2  -1  -6   46.15    3.24
  -2   1  -6   49.64    2.10
   2  -1  -6   43.63    4.25
  -2  -1   6   48.12    3.84
  -2   1  -6   47.51    4.66
   2   1   6   46.92    3.43
  -2  -1   6   54.90    4.06
  -2   1  -6   49.16    3.27
   2  -1  -6   52.54    3.64
   2  -1  -6   43.65    3.40
  -2  -1   6   49.87    4.29
   2   1   6   50.80    3.98
   2  -1  -6   46.14    2.86
  -2   1  -6   46.18    3.93
  -2  -1   6   51.99    2.94
  -2  -1   7  247.44    7.40
   2  -1  -7  250.72    7.22
  -2   1  -7  257.76    5.63
  -2  -1   7  252.92    8.69
   2  -1  -7  244.23    9.23
   2   1   7  233.06   10.44
  -2   1  -7  250.74    7.59
  -2  -1   7  240.08    8.58
   2   1   7  246.55    8.13
   2  -1  -7  256.63    8.36
   2  -1  -7  243.77    7.83
  -2  -1   7  258.00    9.35
  -2   1  -7  249.18    9.14
   2   1   7  248.86    8.87
  -2  -1   7  255.54    6.97
   2  -1  -7  259.73    7.07
  -2   1  -8  707.72   10.83
   2  -1  -8  693.21   11.90
   2  -1  -8  696.53   15.97
  -2  -1   8  698.93   15.13
   2   1   8  665.27   18.09
   2  -1  -8  752.47   15.10
   2   1   8  698.92   14.44
  -2   1  -8  731.80   13.85
  -2  -1   8  695.37   15.30
  -2  -1   8  700.97   15.84
   2   1   8  707.41   15.83
   2  -1  -8  690.76   12.83
  -2  -1   8  705.53   12.54
   2  -1  -9  218.12    6.63
  -2   1  -9  222.68    6.95
  -2  -1   9  222.55    9.10
   2  -1  -9  218.85    9.28
   2   1   9  210.65    8.55
   2  -1  -9  226.45    8.90
  -2   1  -9  221.83    8.20
  -2  -1   9  228.62    9.31
   2   1   9  227.09    9.40
   2  -1  -9  228.80    7.93
  -2  -1   9  231.58    7.74
  -2  -1  10    8.65    2.53
   2  -1 -10    9.42    1.70
   2  -1 -10    9.53    2.64
  -2   1 -10   11.99    2.38
   2   1  10    9.38    2.68
  -2   1 -10   10.12    2.13
  -2  -1  10    9.56    2.72
   2   1  10    7.38    2.39
   2  -1 -10    7.47    2.28
  -2  -1  10    9.98    2.22
  -2   1 -11   97.85    5.46
   2  -1 -11  104.25    4.52
   2  -1 -11  101.14    6.68
   2   1  11  102.52    6.70
  -2   1 -11  105.94    6.40
  -2  -1  11  110.72    7.07
  -2  -1  11   97.48    6.83
   2   1  11  108.77    7.15
   2  -1 -11  100.18    6.03
  -2  -1  11   99.64    5.92
  -2   1 -12   50.20    4.32
  -2  -1  12   47.61    5.02
  -2   1 -12   54.31    4.98
   2   1  12   48.47    5.03
  -2  -1  12   46.06    5.30
   2  -1 -12   52.89    5.11
  -2  -1  12   47.55    5.04
  -2  -1  12   44.59    4.28
   2  -1 -12   46.95    4.54
   2   1  12   47.89    5.13
  -2   1 -13  161.58    7.92
  -2  -1  13  177.24    9.68
   2   1  13  179.43   11.18
   2   1  13  173.48    9.41
  -2  -1  13  167.61    9.66
  -2   1 -13  181.20    9.04
   2  -1 -13  177.29    9.45
  -2  -1  13  165.59    9.18
  -2  -1  13  169.57    8.36
   2   1  13  177.58    9.79
   2  -1 -13  160.80    8.35
  -2  -1  14   32.67    4.55
   2   1  14   22.63    4.88
   2  -1 -14   30.05    4.39
   2   1  14   31.02    4.66
  -2  -1  14   30.00    4.74
  -2   1 -14   29.86    4.07
  -2  -1  14   31.55    4.65
  -2   1 -14   29.13    3.80
   2  -1 -14   31.74    4.27
  -2  -1  14   30.13    3.96
  -2   1 -15  282.29   11.49
  -2  -1  15  286.41   12.98
   2   1  15  270.13   14.46
  -2  -1  15  270.34   13.08
   2   1  15  290.37   13.09
  -2   1 -15  292.44   12.11
  -2  -1  15  285.30   12.80
   2  -1 -15  287.45   12.08
  -2  -1  15  271.23   11.27
   2  -1 -16  457.70   20.14
  -2  -1  16  445.36   16.46
   2   1  16  441.60   18.94
  -2  -1  16  416.49   16.84
   2   1  16  465.84   17.13
  -2  -1  16  470.09   16.85
   2  -1 -16  451.51   15.46
  -2  -1  16  479.86   15.17
  -2  -1  17  187.07   11.04
   2   1  17  187.28   11.37
  -2  -1  17  178.28   11.60
   2   1  17  193.19   12.93
  -2  -1  17  185.40   10.99
   2  -1 -17  184.58   13.50
   2   1  18   28.22    5.35
   2   1  18   23.86    5.66
  -2  -1  18   21.47    4.88
  -2  -1  18   28.21    5.22
   2  -1 -18   15.62    4.90
   2   1  19    3.47    3.08
   2   1  19    4.65    3.82
  -2  -1  19    2.49    3.62
  -2  -1  19    0.65    3.02
   2  -1 -19   -6.63    4.49
  -2   1 -19    1.53    2.85
   2   1  20   76.59    8.32
  -2  -1  20   82.18    8.91
   2   1  20   80.25    9.33
  -2  -1  20   69.92    7.80
  -2   1 -20   73.51    7.51
   2  -1 -20   84.36   10.69
   2   1  21   57.61    7.52
   2   1  21   72.08    9.22
  -2  -1  21   60.62    7.79
  -2   1 -21   68.60    7.30
   2  -1 -21   81.47   10.59
  -2  -1  21   75.10    8.01
   2   1  22    8.85    4.17
   2   1  22    3.02    3.95
  -2  -1  22    5.13    3.75
  -2  -1  22   13.71    4.82
  -2   1 -22    2.60    3.31
   2  -1 -22    4.80    4.48
   2   1  23   -0.94    4.05
   2   1  23   18.46    5.94
  -2  -1  23    5.10    4.52
  -2  -1  23    8.78    3.96
   2  -1 -23    7.50    5.36
  -2   1 -23    5.86    3.41
   2   1  24   16.06    5.38
   2   1  24    8.30    4.74
  -2  -1  24   11.21    5.28
  -2  -1  24   16.81    4.89
   2  -1 -24   19.40    6.11
  -2   1 -24    9.65    3.82
   2   1  25   86.53   10.16
   2   1  25   75.34    9.50
  -2  -1  25  102.29   10.09
  -2  -1  25  103.19   11.28
   2  -1 -25   80.40   11.39
   2   1  26    9.14    5.28
   2   1  26    1.35    4.39
   2  -1 -26   13.06    6.24
  -2  -1  26   12.63    4.83
   2   1  27   14.40    5.61
   2  -1 -27   15.92    6.68
  -2  -1  27   17.49    5.02
  -2   2  28    0.38    3.28
  -2   2  27    5.38    3.28
   2  -2  27    9.72    4.84
   2  -2  26   47.94    7.97
   2  -2  26   36.53    7.11
  -2   2  26   47.68    7.12
   2   2 -26   49.46    9.30
  -2   2  25    6.16    4.37
   2  -2  25   -0.93    4.18
   2  -2  25   13.66    4.98
   2   2 -25    7.00    4.68
  -2   2  25    2.63    3.65
  -2   2  24   18.40    5.56
   2  -2  24   18.62    5.37
   2  -2  24   22.36    5.51
  -2   2  24   29.05    6.56
  -2  -2 -24   17.25    4.97
   2   2 -24   21.43    6.12
  -2   2  23    8.11    4.76
   2  -2  23    6.70    4.91
   2  -2  23    9.44    4.55
  -2   2  23   -0.39    3.96
  -2  -2 -23   -1.06    3.34
   2   2 -23    0.10    3.98
   2  -2  22  108.55   10.50
  -2   2  22   94.01   10.21
   2  -2  22   93.70   10.43
   2   2 -22   94.00   11.02
  -2  -2 -22  124.65   10.51
  -2  -2 -22  105.71   10.85
   2   2 -21    4.18    4.49
  -2  -2 -21    4.58    3.61
  -2   2  21    0.15    3.51
   2  -2  21    1.08    3.83
  -2   2  21    1.67    1.77
   2  -2  21    8.31    4.62
  -2  -2 -21    6.05    4.17
  -2  -2 -20   47.54    6.51
   2   2 -20   36.51    6.98
  -2   2  20   34.25    6.14
   2  -2  20   31.79    6.49
  -2   2  20   31.66    3.79
   2  -2  20   35.06    6.10
  -2  -2 -20   47.74    7.12
   2  -2  19   16.05    5.06
  -2   2  19   16.49    3.06
  -2  -2 -19   20.79    5.17
  -2  -2 -19   17.39    4.34
   2   2 -19    9.72    4.53
   2  -2  19   17.05    4.54
  -2   2  19   13.22    4.38
   2  -2  18  161.42   12.24
  -2   2  18  143.68    7.19
  -2  -2 -18  168.16   11.81
   2   2 -18  145.99   12.43
  -2   2  18  150.08   10.92
   2  -2  18  155.92   10.70
  -2   2  17   23.99    3.13
   2  -2  17   26.15    5.53
  -2  -2 -17   35.20    5.60
   2   2 -17   35.42    6.63
  -2   2  17   30.75    5.58
   2  -2  17   44.02    5.94
  -2   2  16   16.14    2.69
   2  -2  16    9.14    4.11
   2  -2  16   14.72    4.06
  -2   2  16    8.99    3.57
  -2   2  16   18.66    3.61
  -2  -2 -16   23.31    4.96
   2   2 -16   14.67    4.94
  -2   2  15   49.23    6.19
   2  -2  15   57.55    7.00
  -2   2  15   61.83    4.34
   2  -2  15   53.37    5.96
  -2   2  15   52.56    6.22
  -2   2  15   59.83    5.56
  -2  -2 -15   46.57    5.85
   2   2 -15   46.93    6.90
  -2   2  14  312.52   14.22
  -2   2  14  323.14    9.03
   2  -2  14  303.42   15.05
  -2  -2 -14  309.13   12.35
   2  -2  14  311.36   12.90
  -2   2  14  306.43   13.46
  -2  -2 -14  287.07   13.54
  -2   2  14  321.76   12.07
   2   2 -14  304.52   15.62
  -2   2  13    9.37    2.75
  -2   2  13    5.95    1.71
   2  -2  13    6.13    3.52
   2   2 -13    8.25    2.60
  -2  -2 -13    7.70    2.64
   2  -2  13    7.18    2.75
  -2   2  13   10.34    3.10
  -2   2  13    5.78    2.26
  -2  -2 -13    5.83    2.82
   2  -2  13    8.97    2.81
   2  -2  13    8.06    1.57
   2   2 -13    6.89    3.62
  -2   2  12   23.04    4.01
  -2   2  12   23.30    2.39
   2  -2  12   13.60    3.95
  -2   2  12   18.30    3.64
  -2  -2 -12   25.48    3.80
   2  -2  12   19.58    3.43
   2   2 -12   27.10    3.87
   2  -2  12   24.69    3.96
  -2   2  12   20.56    3.25
   2  -2  12   24.79    2.41
   2   2 -12   26.55    4.91
  -2   2  11  116.98    8.02
   2   2 -11  118.91    5.23
  -2   2  11  127.30    4.68
  -2  -2 -11  134.03    7.47
   2   2 -11  117.26    7.23
   2  -2  11  109.82    6.85
  -2   2  11  117.06    6.61
   2  -2  11  125.90    7.74
   2   2 -11  119.72    9.32
  -2  -2 -11  114.31    5.12
   2  -2  11  115.45    4.87
  -2   2  10  531.88   16.41
  -2   2  10  527.12    8.62
   2   2 -10  514.01    9.97
   2   2 -10  551.89   14.85
   2  -2  10  528.95   13.92
  -2  -2 -10  554.66   14.43
  -2   2  10  524.52   12.89
   2  -2  10  588.27   15.84
   2  -2  10  520.61   10.54
  -2  -2 -10  523.62   10.71
  -2   2   9  224.49   10.35
  -2   2   9  218.05    5.10
   2   2  -9  233.67    6.42
  -2  -2  -9  232.79    8.89
   2   2  -9  241.58    9.50
   2  -2   9  228.54    8.72
  -2   2   9  224.26    8.06
   2  -2   9  241.10    9.79
  -2  -2  -9  223.03    7.12
   2  -2   9  223.94    7.04
  -2   2   8  115.58    7.36
  -2  -2  -8  126.67    6.85
   2   2  -8  113.67    4.32
   2  -2   8  135.03    8.61
  -2   2   8  116.06    6.35
  -2  -2  -8  131.24    6.40
   2   2  -8  131.54    6.66
   2  -2   8  122.46    6.02
   2  -2   8  119.92    6.70
  -2   2   8  125.50    5.65
  -2  -2  -8  118.27    5.39
  -2  -2  -7   66.36    4.96
  -2  -2  -7   72.02    4.61
   2   2  -7   70.03    4.10
  -2   2   7   72.78    5.70
   2   2  -7   64.97    3.03
  -2   2   7   73.37    4.83
   2  -2   7   66.68    4.23
   2   2  -7   77.76    4.92
  -2  -2  -7   57.24    3.89
   2  -2   7   71.77    4.90
  -2  -2  -7   62.00    5.04
  -2   2   7   74.91    4.17
  -2   2   6   76.47    3.86
   2  -2   6   87.70    5.11
  -2  -2  -6   77.26    5.09
  -2  -2  -6   81.71    5.02
   2   2  -6   72.90    4.05
  -2   2   6   90.20    6.02
  -2  -2  -6   77.67    4.46
   2   2  -6   77.36    4.59
   2  -2   6   75.82    4.15
  -2   2   6   73.91    4.50
   2   2  -6   77.94    4.79
  -2  -2  -6   78.51    4.47
   2  -2   5    5.35    0.91
  -2  -2  -5    4.94    1.59
  -2  -2  -5    2.92    1.42
  -2   2   5    3.82    1.78
   2   2  -5    4.59    1.61
  -2   2   5    4.81    0.88
  -2  -2  -5    4.34    1.48
   2   2  -5    7.10    1.85
  -2   2   5    5.33    1.74
   2  -2   5    4.39    1.39
   2   2  -5    4.31    1.68
  -2  -2  -5    5.96    1.96
   2  -2   5    4.01    1.79
  -2   2   5    3.34    1.10
  -2  -2  -5    5.47    1.89
  -2   2   4   36.33    2.25
  -2  -2  -4   36.17    3.35
   2  -2   4   36.18    2.99
  -2  -2  -4   35.49    3.10
   2   2  -4   36.58    2.85
  -2   2   4   31.24    3.83
  -2   2   4   37.90    2.02
   2   2  -4   34.10    2.82
  -2   2   4   33.78    2.70
   2  -2   4   37.54    2.34
   2   2  -4   33.29    3.02
  -2  -2  -4   29.61    3.03
  -2   2   4   33.32    2.95
  -2  -2  -4   34.87    3.13
  -2   2   3   64.57    2.66
  -2  -2  -3   66.84    3.87
  -2  -2  -3   64.32    3.69
  -2   2   3   65.51    4.76
   2   2  -3   69.49    3.74
  -2   2   3   65.09    2.91
   2   2  -3   64.28    2.74
  -2   2   3   67.24    3.15
   2   2  -3   62.88    3.45
   2  -2   3   60.78    2.53
  -2   2   3   64.91    4.29
  -2   2   3   65.82    3.95
  -2  -2  -3   59.76    4.09
   2   2  -3   60.79    4.75
  -2  -2  -3   70.00    4.33
   2   2  -2 2063.84   13.89
  -2   2   2 2100.43   13.58
  -2  -2  -2 2054.77   19.37
   2   2  -2 1980.21   20.05
  -2   2   2 2057.00   17.41
   2  -2   2 2089.46   24.16
  -2  -2  -2 2040.30   18.30
  -2   2   2 2058.20   14.20
  -2   2   2 2059.57   21.16
  -2  -2  -2 1998.04   21.64
   2  -2   2 2076.22   16.05
  -2   2   2 2092.36   20.88
  -2  -2  -2 2083.77   17.02
  -2  -2  -2 2089.42   21.99
   2   2  -2 2056.11   23.12
   2   2  -1 2966.04   17.35
  -2   2   1 3096.80   17.05
   2   2  -1 3141.42   23.60
  -2  -2  -1 3146.88   23.16
   2  -2   1 2917.49   26.81
  -2   2   1 3034.89   23.10
   2  -2   1 3079.52   20.91
  -2  -2  -1 3113.95   20.49
  -2   2   1 3095.21   14.22
  -2  -2  -1 3077.91   26.74
  -2   2   1 2982.83   23.95
  -2   2   1 3106.68   26.20
   2  -2   1 3007.96   20.60
   2   2  -1 3086.06   26.15
  -2  -2  -1 3023.30   22.26
   2  -2   0  147.62    4.20
   2   2   0  145.84    4.13
   2  -2   0  158.18    5.92
  -2   2   0  146.17    5.69
  -2  -2   0  144.45    5.07
   2   2   0  145.67    5.24
  -2  -2   0  146.22    4.10
   2  -2   0  153.90    4.93
  -2  -2   0  144.49    6.09
  -2   2   0  144.16    5.11
  -2  -2   0  143.00    5.44
   2   2   0  147.68    5.46
   2  -2  -1 3031.15   17.01
  -2  -2   1 3117.66   17.21
   2   2   1 3025.64   20.23
  -2  -2   1 3089.72   22.89
   2   2   1 3007.54   22.97
  -2   2  -1 3089.06   26.93
   2  -2  -1 3066.05   23.16
   2   2   1 3039.61   25.84
   2   2   1 3090.40   21.96
  -2  -2   1 3096.04   26.29
  -2  -2   2 2090.47   14.19
   2  -2  -2 2144.85   13.86
   2   2   2 2173.99   18.75
   2   2   2 2150.60   20.10
  -2   2  -2 2113.01   23.57
   2  -2  -2 2211.65   17.79
  -2   2  -2 2144.46   11.45
   2  -2  -2 2138.31   14.75
   2   2   2 2147.43   21.74
  -2  -2   2 2112.21   22.34
  -2  -2   2 2126.64   23.40
  -2  -2   3   74.53    2.93
   2   2   3   73.49    3.92
   2  -2  -3   77.32    2.86
   2   2   3   73.09    4.11
   2   2   3   73.12    3.58
   2  -2  -3   76.90    5.45
  -2   2  -3   69.95    4.73
   2  -2  -3   76.48    3.35
  -2   2  -3   72.99    2.70
   2  -2  -3   69.93    4.01
  -2  -2   3   75.42    4.54
  -2  -2   3   66.22    4.83
   2  -2  -4   35.49    2.26
   2   2   4   34.19    3.08
  -2  -2   4   35.36    3.92
  -2  -2   4   32.93    3.09
   2  -2  -4   32.60    3.95
   2   2   4   31.28    3.04
  -2   2  -4   33.52    3.64
   2   2   4   32.79    2.76
   2  -2  -4   35.31    2.66
  -2   2  -4   33.76    2.27
   2  -2  -4   34.75    2.92
  -2  -2   4   35.08    2.38
   2   2   5    3.10    1.40
   2  -2  -5    4.29    1.27
  -2  -2   5    2.27    1.62
  -2  -2   5    0.08    1.97
   2  -2  -5    3.51    2.60
  -2  -2   5    4.25    1.63
  -2   2  -5    2.30    1.68
   2   2   5    3.37    1.56
  -2   2  -5    3.61    1.23
   2  -2  -5    4.81    1.64
  -2  -2   5    1.84    2.12
   2  -2  -5    3.43    1.40
  -2  -2   5    3.75    1.82
  -2  -2   5    3.24    1.29
  -2  -2   6   93.36    4.83
  -2   2  -6  100.52    3.09
  -2  -2   6   85.96    4.69
   2  -2  -6   89.49    5.98
  -2   2  -6  100.13    6.50
  -2  -2   6   94.83    5.39
  -2   2  -6   93.24    4.44
   2   2   6   94.07    5.04
   2  -2  -6  100.61    5.01
   2  -2  -6   91.83    4.59
  -2  -2   6  100.44    5.80
   2  -2  -6   89.63    4.15
   2   2   6   92.85    5.32
  -2  -2   6   99.98    4.22
  -2   2  -7   73.25    3.14
  -2  -2   7   67.90    4.22
  -2  -2   7   71.03    4.51
   2  -2  -7   68.19    5.54
  -2   2  -7   62.49    5.41
  -2   2  -7   71.50    4.26
  -2  -2   7   67.59    5.01
   2  -2  -7   69.49    4.50
   2   2   7   64.68    4.44
   2  -2  -7   68.49    4.02
  -2  -2   7   73.27    5.11
   2  -2  -7   70.87    4.13
   2   2   7   69.44    4.94
  -2  -2   7   60.96    3.72
  -2   2  -8  134.24    4.83
  -2  -2   8  114.67    5.37
   2  -2  -8  132.75    7.53
  -2  -2   8  129.11    6.39
  -2   2  -8  134.01    8.18
  -2   2  -8  129.68    5.93
   2   2   8  129.06    6.54
   2  -2  -8  135.99    6.66
  -2  -2   8  126.13    6.88
   2  -2  -8  126.34    5.51
  -2  -2   8  134.42    7.09
  -2  -2   8  129.10    5.64
   2  -2  -8  129.98    5.75
   2   2   8  124.37    6.85
  -2  -2   9  231.28    7.28
  -2   2  -9  215.66    6.81
   2  -2  -9  218.89    6.92
   2  -2  -9  224.39    9.91
  -2  -2   9  228.81    8.66
  -2   2  -9  237.51   11.03
   2   2   9  226.18    9.00
  -2   2  -9  229.67    8.36
   2  -2  -9  222.63    8.82
   2  -2  -9  225.70    7.54
  -2  -2   9  231.69    9.47
  -2  -2   9  216.90    7.65
   2  -2  -9  209.62    7.90
   2   2   9  252.99   10.18
  -2  -2  10  515.65   10.67
  -2   2 -10  517.57   11.38
   2  -2 -10  512.42   10.42
  -2  -2  10  507.68   13.64
   2  -2 -10  517.52   15.06
  -2   2 -10  518.57   16.85
   2   2  10  522.06   14.30
   2  -2 -10  540.54   14.50
  -2   2 -10  515.77   13.25
  -2  -2  10  502.36   14.28
   2  -2 -10  503.05   11.44
   2  -2 -10  507.79   12.63
  -2  -2  10  524.99   12.70
   2   2  10  538.62   15.39
  -2   2 -11  123.40    6.16
   2  -2 -11  117.99    5.04
  -2  -2  11  124.74    7.22
   2   2  11  115.22    7.20
   2  -2 -11  113.90    7.14
  -2  -2  11  113.19    7.58
  -2   2 -11  122.88    6.88
  -2  -2  11  123.55    7.42
  -2  -2  11  113.68    6.42
   2   2  11  118.74    7.58
   2  -2 -11  104.80    6.32
  -2   2 -12   24.89    3.28
  -2  -2  12   23.21    3.58
   2  -2 -12   22.16    2.31
   2   2  12   25.47    4.99
   2   2  12   20.95    3.76
   2  -2 -12   21.16    3.61
  -2   2 -12   20.39    3.29
  -2  -2  12   20.99    3.63
  -2  -2  12   21.69    4.14
   2   2  12   19.91    3.75
   2  -2 -12   21.20    3.36
  -2  -2  12   18.77    2.97
   2  -2 -13    5.42    1.33
  -2   2 -13    4.41    2.10
  -2  -2  13    9.39    2.78
   2   2  13    7.70    3.53
   2   2  13    6.95    3.18
  -2   2 -13    8.66    2.84
   2  -2 -13    7.50    2.62
  -2  -2  13    7.94    2.89
  -2  -2  13    8.38    2.98
  -2  -2  13    8.50    2.45
   2   2  13    9.38    2.96
   2  -2 -13    6.12    2.57
  -2   2 -14  323.19   11.67
  -2  -2  14  296.80   12.39
   2   2  14  290.06   14.65
  -2  -2  14  291.61   13.38
   2   2  14  319.39   13.36
   2  -2 -14  333.69   13.31
  -2   2 -14  333.30   12.41
  -2  -2  14  329.81   13.19
  -2  -2  14  324.05   11.89
   2  -2 -14  299.86   11.82
  -2   2 -15   52.67    5.21
  -2  -2  15   51.06    5.64
   2   2  15   58.26    7.12
  -2   2 -15   59.68    5.62
   2   2  15   62.31    6.52
  -2  -2  15   60.46    6.15
  -2  -2  15   63.10    6.85
   2  -2 -15   67.48    6.16
  -2  -2  15   61.02    5.60
  -2  -2  16   25.65    4.49
   2   2  16    9.07    4.12
   2   2  16   14.95    3.69
  -2  -2  16   19.91    4.80
  -2  -2  16   12.77    3.38
   2  -2 -16   13.90    3.56
  -2  -2  16   20.81    3.71
  -2  -2  17   42.61    5.39
   2   2  17   33.62    6.10
   2   2  17   37.66    5.61
  -2  -2  17   39.97    5.65
  -2  -2  17   37.63    5.67
   2  -2 -17   40.48    5.29
  -2  -2  18  162.14   10.26
  -2  -2  18  168.51   11.66
   2   2  18  171.23   11.35
   2   2  18  163.01   12.41
  -2  -2  18  158.24   10.35
   2  -2 -18  172.82   10.50
  -2   2 -19   20.36    4.37
   2  -2 -19   13.62    5.23
   2   2  19   27.53    5.18
   2   2  19   12.17    4.80
  -2  -2  19   14.69    3.90
  -2  -2  19   21.59    5.31
   2  -2 -19   14.26    4.04
   2   2  20   39.02    6.27
   2   2  20   46.84    7.78
  -2  -2  20   48.77    6.70
  -2  -2  20   59.64    7.75
  -2   2 -20   32.27    5.14
   2  -2 -20   52.55    8.63
   2   2  21    4.80    3.48
   2   2  21    1.67    3.37
  -2  -2  21   -1.59    3.05
  -2  -2  21    4.76    3.39
  -2   2 -21    5.01    3.21
   2  -2 -21   -7.18    5.27
  -2  -2  22  112.17   10.97
   2   2  22  111.79   10.68
   2   2  22  105.27   10.84
  -2  -2  22  118.33    9.88
   2  -2 -22   99.67   11.89
  -2   2 -22   98.28    8.59
   2   2  23    8.73    3.97
   2   2  23    8.36    4.94
  -2  -2  23    7.88    4.67
  -2  -2  23    8.15    4.23
  -2   2 -23    6.51    3.58
   2  -2 -23   14.32    6.45
   2   2  24   19.17    5.48
   2   2  24   14.53    5.34
  -2  -2  24   23.34    5.26
  -2  -2  24   18.06    5.80
  -2   2 -24   19.82    4.83
   2  -2 -24   17.63    6.76
   2   2  25    4.26    4.35
   2   2  25    1.02    4.29
  -2  -2  25   10.32    4.20
  -2  -2  25    9.30    4.69
   2  -2 -25    9.29    6.09
   2   2  26   42.19    7.48
   2   2  26   29.25    6.51
   2  -2 -26   46.17    8.75
  -2  -2  26   52.16    7.25
   2  -2 -27   13.67    6.60
  -2  -2  27   16.24    4.82
   2   3 -27    3.22    5.01
  -2   3  27   -2.66    3.79
   2  -3  27   -3.11    4.09
   2  -3  26    1.65    4.43
   2  -3  26   -2.39    4.01
   2   3 -26   -0.87    5.49
  -2   3  26    7.42    4.83
  -2   3  25   -0.53    3.68
   2  -3  25    1.96    4.65
   2  -3  25    2.58    3.86
   2   3 -25   -9.70    5.80
  -2   3  25    5.21    4.00
   2  -3  24  147.43   12.49
  -2   3  24  122.66   12.10
   2  -3  24  132.91   12.05
  -2  -3 -24  137.05   11.13
   2   3 -24  129.93   13.41
  -2  -3 -23   14.43    4.41
   2   3 -23   13.25    5.55
  -2   3  23   17.78    5.47
   2  -3  23    9.05    4.94
   2  -3  23    9.98    4.46
  -2  -3 -23   20.69    6.22
   2   3 -22   33.52    7.57
  -2  -3 -22   38.92    6.41
  -2   3  22   38.47    6.64
   2  -3  22   29.06    6.31
   2  -3  22   51.99    7.53
  -2  -3 -22   34.81    6.68
  -2  -3 -21   29.49    5.80
   2   3 -21   30.39    7.31
  -2   3  21   35.71    6.35
   2  -3  21   33.05    6.68
  -2   3  21   29.50    3.80
   2  -3  21   29.41    5.90
  -2  -3 -21   45.05    7.11
  -2   3  20  137.71   11.31
   2  -3  20  144.93   11.05
   2  -3  20  134.83   11.70
  -2   3  20  120.65    7.02
   2   3 -20  117.58   11.76
  -2  -3 -20  131.96   11.16
   2   3 -19    6.10    3.57
  -2   3  19    7.66    3.70
   2  -3  19    9.17    4.58
  -2   3  19   11.09    2.66
   2  -3  19   10.94    4.37
  -2  -3 -19   11.54    4.25
   2  -3  18   79.87    7.93
  -2   3  18   76.83    8.14
   2  -3  18   78.86    8.91
  -2   3  18   72.29    5.40
   2   3 -18   66.20    8.71
  -2  -3 -18   81.91    8.50
   2   3 -17   56.89    7.84
  -2   3  17   41.63    6.11
   2  -3  17   49.26    7.34
  -2   3  17   50.53    4.56
   2  -3  17   41.32    5.79
  -2  -3 -17   41.09    6.20
   2  -3  16  176.99   12.34
  -2   3  16  179.82    7.75
   2   3 -16  170.27   12.60
  -2   3  16  206.83   10.28
  -2  -3 -16  173.61   11.41
   2  -3  16  170.93   10.40
  -2   3  16  180.37   11.26
  -2   3  15   86.18    5.30
   2  -3  15   85.67    8.57
  -2   3  15   83.99    7.69
   2  -3  15   82.29    7.28
   2   3 -15   82.32    8.81
   2  -3  15   78.07    3.74
  -2   3  15   96.53    7.01
  -2  -3 -15   78.36    7.51
   2  -3  14   29.21    2.61
   2   3 -14   31.97    5.97
  -2   3  14   45.25    5.67
  -2   3  14   30.26    3.13
   2   3 -14   28.79    3.34
   2  -3  14   29.08    5.14
  -2  -3 -14   25.96    3.96
  -2   3  14   31.08    4.71
   2  -3  14   29.80    4.44
  -2  -3 -14   26.12    4.82
  -2   3  14   29.18    4.01
   2   3 -13   13.73    4.08
  -2   3  13   23.94    4.42
  -2  -3 -13   21.79    3.96
  -2   3  13   19.41    2.62
   2  -3  13   20.23    2.28
   2   3 -13   20.69    2.84
  -2  -3 -13   18.65    2.35
   2  -3  13   18.01    4.70
   2   3 -13   24.49    4.03
  -2   3  13   20.05    3.90
  -2  -3 -13   17.54    3.49
   2  -3  13   21.42    3.78
  -2   3  13   19.66    3.33
   2  -3  13   20.18    3.65
  -2  -3 -13   19.49    4.00
  -2  -3 -12  395.29   14.16
  -2   3  12  358.26   14.78
   2  -3  12  351.17   15.48
  -2   3  12  348.66    8.99
   2   3 -12  347.17    9.98
  -2   3  12  370.09   13.69
  -2  -3 -12  388.73   13.44
   2   3 -12  407.53   13.82
   2  -3  12  363.83   12.88
   2   3 -12  343.05   15.79
   2  -3  12  356.54    9.06
  -2  -3 -12  372.01    9.20
   2  -3  12  376.19   13.64
  -2   3  12  384.58   12.45
   2   3 -11   10.73    4.33
  -2  -3 -11   11.01    2.72
  -2   3  11   12.21    3.27
  -2  -3 -11   11.67    1.98
   2   3 -11    8.76    1.92
  -2   3  11   10.60    3.07
  -2  -3 -11    8.45    2.40
   2   3 -11   12.72    2.73
   2  -3  11   11.91    2.88
   2  -3  11    9.51    2.68
  -2   3  11   15.27    2.79
  -2  -3 -10   65.56    5.66
  -2   3  10   58.68    6.00
  -2  -3 -10   59.78    5.07
   2   3 -10   54.88    3.78
   2  -3  10   64.34    5.18
   2   3 -10   65.13    5.49
   2  -3  10   64.27    5.55
  -2   3  10   58.96    4.64
  -2  -3 -10   57.46    3.93
  -2  -3  -9  139.59    7.84
  -2   3   9  138.23    8.56
  -2  -3  -9  129.67    6.94
   2   3  -9  128.26    5.53
   2   3  -9  146.19    7.58
   2  -3   9  135.51    6.83
  -2   3   9  133.01    6.37
   2  -3   9  146.67    7.92
  -2  -3  -9  121.47    5.61
  -2  -3  -8  406.30   12.36
  -2  -3  -8  413.97   11.58
  -2   3   8  412.68   13.99
   2   3  -8  399.58    9.06
  -2   3   8  381.02   11.39
   2   3  -8  407.15   11.84
   2  -3   8  388.52   10.78
  -2  -3  -8  409.40   10.26
  -2   3   8  424.28   10.63
   2  -3   8  427.08   12.50
  -2   3   7  133.42    5.68
   2  -3   7  131.02    6.65
  -2  -3  -7  123.21    6.60
  -2   3   7  117.51    7.54
  -2  -3  -7  128.75    6.30
   2   3  -7  124.31    5.01
  -2   3   7  115.33    6.08
   2   3  -7  131.38    6.47
   2  -3   7  122.99    5.77
  -2  -3  -7  118.19    5.75
   2   3  -7  136.17    6.50
   2  -3   7  125.02    4.80
  -2   3   6  186.51    6.33
  -2  -3  -6  184.19    7.65
  -2   3   6  180.44    8.78
   2   3  -6  184.54    5.55
   2  -3   6  189.84    7.56
  -2  -3  -6  182.60    7.84
   2  -3   6  173.14    6.27
  -2   3   6  187.12    7.09
   2   3  -6  189.93    7.32
  -2  -3  -6  191.09    7.02
   2   3  -6  194.63    7.49
   2  -3   6  184.35    5.25
  -2   3   5  150.29    5.34
  -2  -3  -5  144.65    6.69
  -2  -3  -5  138.32    6.36
  -2   3   5  145.25    7.62
   2   3  -5  142.14    4.63
   2  -3   5  136.09    5.16
   2   3  -5  137.03    5.99
  -2   3   5  137.32    5.70
   2   3  -5  139.80    6.22
  -2   3   5  149.11    5.63
  -2  -3  -5  137.65    5.95
   2  -3   5  133.30    4.23
  -2   3   4  846.43   11.50
  -2  -3  -4  848.08   14.88
  -2  -3  -4  844.46   14.80
  -2   3   4  849.63   17.69
   2   3  -4  849.92   10.96
   2   3  -4  861.00   11.93
  -2   3   4  815.55   12.68
   2   3  -4  869.55   13.93
   2  -3   4  855.35    8.53
  -2   3   4  821.45   13.07
  -2  -3  -4  834.70   14.02
   2   3  -4  885.99   14.98
   2  -3   4  841.30    9.68
  -2  -3  -3 1042.56   15.36
   2   3  -3 1053.70   16.59
  -2  -3  -3 1075.47   16.04
   2   3  -3 1090.67   12.39
  -2   3   3 1056.36   19.35
  -2   3   3 1075.82   13.27
   2  -3   3 1061.12   16.13
   2   3  -3 1069.87   12.62
  -2   3   3 1017.25   12.79
   2  -3   3 1079.31   10.34
  -2   3   3 1057.31   15.04
   2   3  -3 1035.11   15.94
  -2  -3  -3 1064.19   15.89
  -2   3   3 1094.57   12.43
   2   3  -2 1695.81   15.30
  -2   3   2 1596.61   14.84
  -2  -3  -2 1631.83   17.89
  -2  -3  -2 1666.66   19.29
   2   3  -2 1655.77   19.96
   2  -3   2 1679.53   22.67
  -2   3   2 1646.36   17.43
   2  -3   2 1657.27   18.61
  -2   3   2 1579.13   14.28
   2  -3   2 1649.34   13.73
  -2  -3  -2 1661.77   19.78
   2   3  -2 1649.75   21.87
  -2  -3  -2 1606.72   17.13
   2   3  -1 1571.33   15.04
  -2   3   1 1534.51   14.70
   2  -3   1 1592.45   16.72
   2   3  -1 1561.10   18.77
  -2  -3  -1 1535.88   18.13
  -2   3   1 1542.78   12.26
   2  -3   1 1519.53   20.47
  -2   3   1 1575.40   18.15
  -2  -3  -1 1534.21   17.69
   2   3  -1 1534.05   19.93
  -2   3   1 1516.90   17.02
  -2  -3  -1 1590.34   19.60
  -2  -3  -1 1544.57   16.15
  -2  -3   0 5824.21   30.23
   2   3   0 5899.02   29.97
   2  -3   0 5812.20   30.18
   2  -3   0 5884.23   37.42
  -2   3   0 5811.68   37.13
  -2   3   0 5787.32   30.13
  -2  -3   0 5742.08   35.08
   2   3   0 5670.05   35.98
  -2   3   0 5897.90   31.00
   2   3   0 5804.00   37.00
   2   3   0 5836.43   35.70
  -2  -3   0 5734.44   36.05
  -2  -3   1 1578.25   15.03
   2   3   1 1581.94   16.46
   2  -3  -1 1514.23   14.68
  -2   3  -1 1573.42   16.52
  -2   3  -1 1543.40   20.34
  -2  -3   1 1573.75   18.37
   2   3   1 1537.74   18.55
  -2   3  -1 1569.36   10.21
  -2   3  -1 1579.34   14.93
   2   3   1 1508.02   18.55
  -2  -3   1 1552.75   19.84
   2   3   2 1661.15   18.03
   2  -3  -2 1605.95   15.12
  -2  -3   2 1641.36   15.45
   2  -3  -2 1657.46   11.94
   2   3   2 1634.75   19.48
  -2   3  -2 1689.84   22.38
   2   3   2 1630.75   19.23
  -2   3  -2 1627.06   12.45
  -2  -3   2 1661.05   21.80
  -2  -3   3 1089.15   12.79
   2  -3  -3 1062.57   12.38
   2   3   3 1105.62   15.67
   2   3   3 1069.89   16.23
   2  -3  -3 1127.06   11.63
   2  -3  -3 1091.92   13.05
  -2   3  -3 1114.64   19.03
  -2   3  -3 1124.05   11.25
   2   3   3 1077.15   15.72
  -2  -3   3 1075.98   18.57
   2  -3  -4  882.05   11.81
   2   3   4  884.29   14.84
   2   3   4  883.53   15.51
   2   3   4  845.90   13.64
  -2   3  -4  855.09   17.34
   2  -3  -4  904.63   12.97
  -2   3  -4  864.49   11.09
  -2  -3   4  890.38   17.59
  -2  -3   4  868.14   12.31
   2   3   5  137.80    6.35
   2  -3  -5  137.96    5.11
  -2  -3   5  142.32    7.59
   2  -3  -5  139.96    7.73
  -2  -3   5  130.92    4.82
   2   3   5  141.20    6.66
  -2   3  -5  138.39    7.51
  -2   3  -5  129.08    4.91
   2  -3  -5  143.13    5.64
   2   3   5  127.76    5.79
   2  -3  -5  127.02    5.22
  -2  -3   5  134.60    5.26
  -2  -3   6  192.64    9.20
  -2  -3   6  196.04    6.24
   2  -3  -6  188.32    8.97
  -2   3  -6  196.72    9.23
  -2  -3   6  189.45    6.74
   2   3   6  185.16    7.35
   2  -3  -6  191.87    7.02
  -2   3  -6  190.10    6.25
   2  -3  -6  182.94    6.23
  -2  -3   6  187.60    7.74
   2   3   6  203.74    8.10
   2  -3  -6  187.29    6.42
  -2  -3   7  119.89    7.75
  -2   3  -7  120.92    4.38
   2  -3  -7  111.36    7.17
  -2  -3   7  120.32    5.35
  -2   3  -7  123.16    7.75
  -2  -3   7  112.19    5.58
   2  -3  -7  122.01    6.05
  -2   3  -7  119.72    5.37
   2   3   7  118.29    6.22
   2  -3  -7  122.05    5.08
  -2  -3   7  129.62    6.71
  -2  -3   7  118.79    6.64
   2  -3  -7  116.39    5.37
   2   3   7  125.85    6.75
  -2  -3   8  426.11   10.40
  -2   3  -8  419.11    8.77
   2  -3  -8  426.09   13.71
  -2  -3   8  410.18   10.28
  -2  -3   8  396.76   10.99
  -2   3  -8  410.28   14.22
  -2   3  -8  403.59   10.56
   2   3   8  415.28   11.94
   2  -3  -8  408.38   11.51
  -2  -3   8  397.33   12.34
  -2  -3   8  413.18   12.05
   2  -3  -8  411.50    9.36
  -2  -3   8  412.25   10.22
   2   3   8  428.99   12.76
   2  -3  -8  412.82   10.61
  -2   3  -9  137.21    5.58
  -2  -3   9  128.74    5.83
   2  -3  -9  138.01    8.09
  -2  -3   9  137.39    6.52
  -2   3  -9  131.00    8.52
   2  -3  -9  140.03    7.27
  -2   3  -9  136.07    6.63
   2   3   9  135.17    7.27
  -2  -3   9  128.58    7.22
   2  -3  -9  126.57    5.37
   2   3   9  139.73    7.81
  -2  -3   9  136.06    6.26
   2  -3  -9  124.08    6.36
  -2  -3  10   66.60    4.24
  -2   3 -10   69.97    4.43
  -2  -3  10   64.94    4.85
   2  -3 -10   57.17    5.54
  -2   3 -10   58.70    6.10
  -2   3 -10   63.46    4.87
   2   3  10   57.51    5.10
   2  -3 -10   75.71    5.62
  -2  -3  10   57.73    5.04
   2  -3 -10   62.00    3.93
   2  -3 -10   65.91    5.08
   2   3  10   61.45    5.47
  -2  -3  10   63.95    4.63
  -2   3 -11    8.64    2.01
  -2  -3  11    8.61    2.47
  -2  -3  11    8.93    1.90
  -2   3 -11   11.25    3.25
   2   3  11   10.00    2.84
   2  -3 -11   12.12    2.90
  -2   3 -11   11.82    2.70
  -2  -3  11    6.97    2.60
  -2  -3  11    8.21    2.77
   2  -3 -11    9.19    1.80
   2  -3 -11   10.06    2.53
   2   3  11    9.47    2.90
  -2  -3  11   12.25    2.61
   2  -3 -12  363.17    9.08
  -2  -3  12  387.36    9.40
  -2   3 -12  373.82   11.28
  -2  -3  12  385.49   12.66
  -2   3 -12  396.06   15.78
   2   3  12  385.92   13.71
  -2   3 -12  381.96   12.49
   2  -3 -12  388.59   13.61
  -2  -3  12  367.52   13.88
  -2  -3  12  375.70   13.02
   2  -3 -12  366.40   10.01
  -2  -3  12  384.27   12.24
   2   3  12  391.07   14.11
   2  -3 -12  365.61   12.29
  -2   3 -13   18.81    3.10
  -2  -3  13   23.83    3.82
   2  -3 -13   19.93    2.33
  -2   3 -13   17.85    3.92
  -2  -3  13   22.14    2.57
   2   3  13   18.00    4.58
  -2   3 -13   19.56    3.25
   2   3  13   22.25    4.01
   2  -3 -13   23.64    3.93
  -2  -3  13   20.18    3.57
  -2  -3  13   19.62    3.98
   2  -3 -13   14.64    2.41
   2   3  13   19.06    3.74
  -2  -3  13   21.65    3.33
   2  -3 -13   20.52    3.44
  -2   3 -14   34.69    4.12
   2  -3 -14   29.94    2.68
  -2  -3  14   31.21    4.30
   2   3  14   30.20    5.32
  -2   3 -14   36.50    4.44
   2   3  14   25.24    4.30
   2  -3 -14   31.24    3.39
  -2  -3  14   35.43    4.69
  -2  -3  14   32.06    5.17
   2  -3 -14   29.91    4.32
  -2  -3  14   33.10    4.15
   2  -3 -15   78.74    3.87
  -2   3 -15   90.32    6.66
  -2  -3  15   87.76    7.12
   2   3  15   79.13    8.10
  -2  -3  15   98.29    8.30
   2   3  15   89.50    7.78
  -2   3 -15   87.93    6.80
  -2  -3  15   92.30    7.30
   2  -3 -15   85.23    5.27
   2  -3 -15   84.81    6.80
  -2  -3  15   86.55    6.52
  -2  -3  16  170.68    9.84
   2   3  16  203.27   13.09
  -2  -3  16  179.93   11.43
   2   3  16  169.61   10.73
   2  -3 -16  173.50    7.60
  -2  -3  16  178.04   10.27
  -2  -3  16  190.80    9.75
   2  -3 -16  178.98   10.10
  -2  -3  17   58.26    6.09
   2   3  17   49.09    7.30
   2   3  17   49.13    6.30
  -2  -3  17   46.43    6.65
  -2  -3  17   51.69    6.13
   2  -3 -17   47.25    4.21
   2  -3 -17   46.16    5.76
  -2  -3  18   69.90    6.65
   2   3  18   66.87    7.35
   2   3  18   60.40    7.90
   2  -3 -18   62.92    4.74
  -2  -3  18   68.06    7.06
  -2  -3  18   69.90    7.76
   2  -3 -18   87.89    7.81
  -2   3 -19   14.13    3.77
   2   3  19   10.94    4.12
   2   3  19   14.24    5.57
  -2  -3  19   17.12    4.69
   2  -3 -19   10.65    2.63
  -2  -3  19   12.86    4.17
   2  -3 -19    9.88    3.54
  -2   3 -20  130.77    9.57
  -2  -3  20  126.66   11.09
   2   3  20  131.13   10.82
   2   3  20  122.46   11.45
  -2  -3  20  116.96    9.41
   2  -3 -20  123.74    9.77
  -2   3 -21   29.35    5.14
   2  -3 -21    0.92    4.97
   2   3  21   27.29    5.69
   2   3  21   45.24    7.56
  -2  -3  21   32.35    5.58
  -2  -3  21   34.76    6.30
   2  -3 -21   23.77    5.15
   2   3  22   43.49    7.19
   2   3  22   41.56    7.31
  -2  -3  22   40.45    6.12
  -2  -3  22   39.68    7.30
  -2   3 -22   46.21    6.34
   2  -3 -22   31.68    7.64
   2   3  23   17.02    5.73
   2   3  23   11.74    4.83
  -2  -3  23   12.54    4.16
  -2  -3  23    2.89    3.34
   2  -3 -23    7.64    5.33
  -2   3 -23   11.41    3.82
   2   3  24  144.04   12.68
  -2  -3  24  152.26   13.49
   2   3  24  144.85   12.94
  -2  -3  24  142.87   10.93
   2  -3 -24  161.73   15.29
   2   3  25   -4.84    4.72
   2   3  25   -1.38    3.75
  -2  -3  25    3.50    5.21
  -2  -3  25    5.10    3.87
   2  -3 -25    4.31    5.24
   2   3  26   10.98    4.92
   2   3  26    7.08    4.33
   2  -3 -26   14.53    7.22
  -2  -3  26   -1.70    3.61
   2  -3 -27   -9.41    6.52
   2   4 -27   25.35    7.25
  -2   4  27   22.67    6.17
   2  -4  27   18.57    5.69
   2  -4  26   48.11    8.03
   2  -4  26   50.40    7.79
   2   4 -26   43.62    8.17
   2   4 -25   -4.20    4.29
  -2   4  25   -1.66    4.29
   2  -4  25    2.96    4.22
   2  -4  25    5.77    3.78
  -2  -4 -25    9.01    4.74
  -2  -4 -24   18.31    4.89
   2   4 -24   14.77    6.53
  -2   4  24   22.69    5.97
   2  -4  24    7.97    4.52
   2  -4  24   28.78    6.57
  -2  -4 -24   23.71    6.21
   2  -4  23   98.04   10.22
  -2   4  23   90.17   10.20
   2  -4  23   76.19    9.50
   2   4 -23   89.23   11.47
  -2  -4 -23   84.33    9.09
  -2  -4 -23   93.39   10.46
   2   4 -22   87.38   10.80
  -2   4  22   96.29   10.31
   2  -4  22   88.82    9.49
   2  -4  22   80.57    9.86
   2  -4  22   91.76    6.45
  -2  -4 -22   99.74   10.73
   2   4 -21   24.44    6.40
  -2   4  21   21.65    5.23
   2  -4  21   33.56    7.06
  -2   4  21   29.31    3.89
   2  -4  21   29.92    5.69
  -2  -4 -21   20.94    5.14
   2   4 -20    4.53    4.06
  -2   4  20   21.00    5.54
   2  -4  20   15.55    5.20
  -2   4  20   16.28    3.05
   2  -4  20    9.66    3.99
  -2  -4 -20   20.39    5.26
   2   4 -19   22.14    5.97
  -2   4  19   23.23    5.20
   2  -4  19   27.35    6.14
  -2   4  19   28.17    3.76
   2  -4  19   35.61    6.01
  -2  -4 -19   24.51    5.32
   2   4 -18   13.74    4.76
  -2   4  18   17.11    4.57
   2  -4  18   12.73    4.87
  -2   4  18   16.71    3.03
   2  -4  18   18.77    4.49
  -2  -4 -18    5.13    3.03
   2   4 -17   45.85    7.24
  -2   4  17   55.92    6.97
   2  -4  17   60.80    7.77
  -2   4  17   52.60    4.69
   2  -4  17   41.41    5.94
  -2  -4 -17   52.23    6.98
  -2   4  16   64.42    7.12
   2  -4  16   64.75    6.82
   2   4 -16   59.86    5.00
  -2   4  16   56.76    4.64
   2  -4  16   64.27    7.72
   2   4 -16   53.78    7.70
   2  -4  16   65.93    3.61
  -2  -4 -16   50.95    6.80
  -2   4  16   66.39    6.03
  -2  -4 -15   57.27    3.79
   2   4 -15   53.58    7.57
   2  -4  15   52.74    3.59
   2  -4  15   69.06    7.98
  -2   4  15   46.05    4.13
   2   4 -15   58.79    5.04
  -2   4  15   53.17    6.27
   2  -4  15   53.85    6.07
  -2   4  15   68.07    6.06
  -2  -4 -15   60.75    6.81
  -2   4  14  151.95   10.38
  -2  -4 -14  162.10    9.33
   2   4 -14  145.17    7.37
  -2   4  14  144.97    6.78
   2  -4  14  134.80   10.31
  -2   4  14  141.58    9.49
   2  -4  14  141.21    8.97
  -2  -4 -14  155.16   10.23
  -2   4  14  147.27    8.42
   2   4 -14  135.64   10.73
  -2  -4 -14  147.81    6.17
   2  -4  14  147.40    5.99
  -2  -4 -13  125.96    8.63
  -2   4  13  119.95    9.13
  -2  -4 -13  127.60    8.10
   2  -4  13  121.91    9.68
   2   4 -13  120.78    6.67
   2   4 -13  126.06    8.10
  -2   4  13  106.09    7.87
   2  -4  13  121.19    8.12
   2  -4  13  126.10    8.42
  -2   4  13  125.44    7.68
  -2  -4 -13  114.99    8.59
  -2  -4 -13  119.06    5.66
   2   4 -13  104.00    9.22
  -2  -4 -12   75.49    6.56
  -2   4  12   61.86    6.51
  -2  -4 -12   69.41    5.95
   2  -4  12   73.08    7.45
   2   4 -12   67.02    4.85
   2  -4  12   61.36    5.64
  -2   4  12   61.65    5.95
   2   4 -12   73.63    6.14
   2  -4  12   67.99    6.22
  -2  -4 -12   73.83    6.90
  -2   4  12   75.87    5.88
  -2  -4 -12   63.98    4.28
   2   4 -12   57.83    6.89
  -2  -4 -11  223.07   10.73
  -2   4  11  225.65   11.74
  -2  -4 -11  236.32   10.34
   2   4 -11  205.99    8.11
   2  -4  11  192.60   11.34
  -2   4  11  233.30   10.66
   2  -4  11  228.35    9.84
   2   4 -11  214.69   10.07
  -2  -4 -11  229.69    8.00
   2   4 -11  204.75   12.02
  -2   4  11  222.17    9.43
   2  -4  11  218.04   10.40
  -2  -4 -10  265.54   11.22
  -2  -4 -10  250.63   10.16
  -2   4  10  241.78   11.89
   2   4 -10  242.99    8.45
   2   4 -10  251.88   10.36
   2  -4  10  238.96    9.61
  -2  -4 -10  236.37    8.15
   2  -4  10  247.02   10.72
  -2   4  10  252.20    9.52
  -2   4   9  560.47   13.52
   2  -4   9  580.10   15.49
  -2  -4  -9  602.42   16.30
  -2   4   9  565.33   17.42
  -2  -4  -9  586.70   14.95
   2   4  -9  521.90   12.01
   2   4  -9  591.01   15.27
   2  -4   9  539.76   13.68
  -2  -4  -9  548.79   12.10
   2  -4   9  544.96   12.09
  -2   4   8   97.41    5.49
   2  -4   8  100.90    6.43
  -2  -4  -8   97.85    6.54
  -2   4   8   94.94    7.32
   2   4  -8   84.14    4.80
   2   4  -8   98.19    6.16
   2  -4   8   90.53    5.46
  -2   4   8   96.00    6.03
   2   4  -8   90.04    5.50
  -2  -4  -8   86.11    4.84
   2  -4   8   92.29    4.85
  -2   4   7  108.15    5.44
  -2  -4  -7  115.88    6.78
  -2   4   7  110.22    7.59
  -2   4   7  112.01    6.13
   2   4  -7  114.75    6.34
   2  -4   7  104.50    5.59
  -2  -4  -7  108.85    5.40
   2   4  -7  106.17    5.76
   2  -4   7  107.12    4.85
  -2   4   6 1233.53   17.18
  -2  -4  -6 1199.56   20.33
  -2  -4  -6 1256.47   20.70
  -2   4   6 1264.95   23.40
   2   4  -6 1288.80   19.63
  -2   4   6 1228.29   18.41
  -2  -4  -6 1199.61   17.15
  -2   4   6 1198.17   15.24
   2   4  -6 1264.05   19.17
   2  -4   6 1235.22   15.12
  -2   4   5   14.27    2.04
  -2  -4  -5   15.61    2.76
  -2  -4  -5   17.92    3.01
  -2   4   5   17.27    3.28
   2   4  -5   15.18    1.44
   2  -4   5   14.23    2.82
  -2   4   5   14.12    2.36
  -2   4   5   17.37    2.23
   2   4  -5   16.16    2.60
   2   4  -5   13.53    2.37
  -2  -4  -5   17.47    2.47
   2  -4   5   14.63    1.88
  -2  -4  -4  291.90    9.34
  -2  -4  -4  293.10    9.36
   2   4  -4  285.54    9.88
   2   4  -4  289.17    5.30
  -2   4   4  294.64   10.96
   2   4  -4  284.28    7.77
   2  -4   4  285.16    9.51
  -2   4   4  270.98    7.88
   2   4  -4  291.13    8.70
  -2  -4  -4  288.81    8.40
  -2   4   4  301.98    7.99
   2   4  -4  289.23    8.83
  -2   4   4  275.14    7.48
  -2  -4  -3  141.93    6.28
  -2  -4  -3  145.95    6.44
   2   4  -3  136.21    6.67
  -2   4   3  147.69    7.81
   2  -4   3  121.60    5.99
  -2   4   3  132.91    5.09
  -2  -4  -3  141.91    6.06
   2   4  -3  134.04    5.21
  -2   4   3  144.96    5.33
  -2  -4  -2  286.13    8.75
   2   4  -2  268.67    8.94
  -2   4   2  284.91   10.45
  -2   4   2  266.09    6.50
   2  -4   2  267.14    9.67
  -2   4   2  265.32    7.85
  -2  -4  -2  268.94    8.04
   2  -4   2  258.29    8.11
   2   4  -2  277.95    7.15
  -2   4   2  271.34    7.03
   2   4  -2  268.95    9.38
  -2  -4  -2  276.82    7.95
  -2  -4  -1  409.69   10.38
   2   4  -1  405.65   10.58
  -2   4   1  409.88    6.25
  -2   4   1  407.81   10.22
   2  -4   1  404.46   11.22
  -2  -4  -1  414.48    9.96
   2   4  -1  395.83   10.76
   2   4  -1  418.61    8.84
  -2  -4  -1  420.27    9.57
  -2   4   1  409.75    8.68
   2  -4   1  403.24    9.43
   2   4   0 1095.14   14.85
  -2   4   0 1105.47   14.71
   2  -4   0 1116.08   15.07
  -2  -4   0 1124.04   15.14
   2  -4   0 1116.00   20.37
  -2   4   0 1106.48   17.41
   2   4   0 1101.77   17.21
  -2  -4   0 1113.04   16.88
   2  -4   0 1089.54   10.15
  -2   4   0 1110.91   10.01
   2   4   0 1109.51   16.74
  -2  -4   0 1099.94   16.88
   2   4   1  436.74    9.59
   2  -4  -1  435.79    9.15
  -2  -4   1  429.83    9.20
  -2   4  -1  447.39    9.90
  -2   4  -1  435.85   11.54
   2  -4  -1  452.65    6.64
  -2  -4   1  433.68   10.61
  -2   4  -1  451.25    6.89
   2   4   1  382.68   10.32
   2   4   1  445.24   10.47
  -2   4  -1  433.08    8.04
  -2  -4   1  449.12   11.44
  -2  -4   2  254.04    7.04
   2  -4  -2  260.60    7.07
   2   4   2  262.71    7.86
  -2   4  -2  258.70    9.34
   2   4   2  259.34    8.53
   2  -4  -2  250.43    5.46
  -2  -4   2  275.33    8.64
  -2   4  -2  261.75    5.95
   2   4   2  240.62    7.57
  -2   4  -2  252.47    5.58
  -2  -4   2  260.70    9.23
  -2  -4   3  130.17    5.24
   2   4   3  125.29    5.69
   2  -4  -3  121.66    4.97
   2   4   3  117.98    6.04
   2  -4  -3  118.98    4.31
  -2   4  -3  123.07    6.84
   2   4   3  113.18    5.21
  -2   4  -3  125.49    4.39
  -2  -4   3  121.50    6.71
  -2  -4   4  298.30    8.11
   2  -4  -4  287.08    7.79
   2   4   4  299.96    9.28
   2  -4  -4  295.77    7.34
   2   4   4  286.41    9.53
   2  -4  -4  295.69    7.93
  -2   4  -4  314.81   11.04
  -2   4  -4  311.95    7.24
   2   4   4  297.60    8.39
  -2  -4   4  294.66   10.67
  -2  -4   5   10.33    2.62
   2  -4  -5   13.45    2.12
   2   4   5    8.50    2.34
  -2   4  -5   11.89    2.85
   2  -4  -5   11.42    2.11
  -2   4  -5   10.55    1.79
   2   4   5    8.09    2.12
   2  -4  -5    8.77    1.78
   2   4   5   12.97    2.50
  -2  -4   5   10.13    2.22
  -2  -4   6 1219.83   23.36
   2   4   6 1244.44   21.02
   2  -4  -6 1241.60   18.19
  -2  -4   6 1245.34   13.72
  -2   4  -6 1229.10   23.41
   2   4   6 1218.92   19.33
  -2   4  -6 1232.72   16.52
   2   4   6 1238.48   20.36
   2  -4  -6 1209.54   17.30
  -2  -4   6 1243.52   18.37
  -2  -4   7  128.16    5.02
  -2  -4   7  129.57    6.41
  -2   4  -7  129.97    8.30
  -2   4  -7  124.08    5.76
   2  -4  -7  129.75    6.43
   2   4   7  119.09    6.67
  -2  -4   7  138.61    8.38
   2   4   7  133.23    7.10
   2  -4  -7  129.95    6.11
  -2  -4   8  103.25    7.68
  -2  -4   8   86.42    4.51
  -2   4  -8   96.94    7.24
  -2  -4   8   92.97    5.78
   2   4   8   85.57    5.88
   2  -4  -8   97.51    5.83
  -2   4  -8   92.87    5.30
  -2  -4   8   90.85    5.90
   2  -4  -8   82.59    4.17
   2  -4  -8   98.29    5.56
   2   4   8   98.34    6.47
  -2   4  -9  501.59   11.04
  -2  -4   9  523.18   17.37
  -2  -4   9  513.86   11.47
  -2  -4   9  519.47   13.71
  -2   4  -9  534.24   17.20
   2  -4  -9  560.09   14.42
   2   4   9  518.13   14.43
  -2   4  -9  520.36   12.85
  -2  -4   9  524.16   14.11
   2  -4  -9  514.99    9.98
   2   4   9  548.59   15.52
   2  -4  -9  520.60   13.16
  -2   4 -10  237.91    8.14
   2  -4 -10  229.21   11.06
  -2  -4  10  248.69    8.67
  -2   4 -10  250.23   12.19
  -2  -4  10  252.86   10.13
   2  -4 -10  241.39    9.98
  -2   4 -10  239.52    9.19
   2   4  10  237.19   10.22
  -2  -4  10  246.88    9.98
   2  -4 -10  231.16    6.98
  -2  -4  10  243.65    9.09
   2  -4 -10  231.62    9.26
   2   4  10  264.34   11.25
  -2   4 -11  218.88    8.22
  -2  -4  11  213.53    7.72
  -2  -4  11  236.69    8.96
   2  -4 -11  227.42   11.11
  -2   4 -11  237.65   12.17
   2   4  11  232.46   10.52
   2  -4 -11  240.86   10.51
  -2   4 -11  224.26    9.38
   2  -4 -11  218.97    6.93
  -2  -4  11  218.89    9.69
  -2  -4  11  225.01   10.81
   2  -4 -11  232.46    9.67
  -2  -4  11  216.72    9.07
   2   4  11  243.36   11.07
  -2   4 -12   64.25    4.91
  -2  -4  12   61.78    4.22
  -2  -4  12   62.32    5.03
  -2   4 -12   75.02    7.25
  -2   4 -12   72.28    5.70
   2  -4 -12   77.75    6.32
   2   4  12   70.51    6.18
  -2  -4  12   69.30    5.79
   2  -4 -12   63.39    3.92
  -2  -4  12   67.90    6.47
  -2  -4  12   59.99    4.98
   2   4  12   73.07    6.47
   2  -4 -12   67.69    5.61
  -2   4 -13  121.06    6.98
  -2  -4  13  117.98    5.60
  -2  -4  13  113.29    6.97
  -2   4 -13  111.61    8.88
   2  -4 -13  131.88    8.30
  -2  -4  13  122.99    8.97
   2   4  13  123.24    8.35
  -2   4 -13  118.87    7.48
   2  -4 -13  128.82    5.65
  -2  -4  13  113.00    7.47
  -2  -4  13  126.98    7.41
   2  -4 -13  120.21    7.59
   2   4  13  116.22    8.22
  -2   4 -14  155.59    8.16
  -2  -4  14  148.35    6.12
   2  -4 -14  156.16    6.25
  -2  -4  14  160.37    8.58
  -2   4 -14  147.03   10.13
   2   4  14  153.05    9.67
  -2  -4  14  151.61   10.01
  -2   4 -14  169.01    9.10
  -2  -4  14  156.31    8.97
   2  -4 -14  153.65    6.33
  -2  -4  14  165.78    8.78
   2  -4 -14  151.65    8.82
  -2  -4  15   59.08    3.90
  -2   4 -15   61.99    5.58
   2  -4 -15   60.30    3.78
  -2  -4  15   49.12    5.14
   2   4  15   51.23    6.79
   2   4  15   49.72    6.12
   2  -4 -15   60.41    4.18
  -2  -4  15   50.44    5.42
  -2  -4  15   61.02    6.94
  -2  -4  15   67.98    5.93
   2  -4 -15   46.21    5.37
   2  -4 -16   63.67    3.65
  -2  -4  16   48.77    5.34
   2   4  16   62.97    7.88
   2   4  16   64.83    7.02
  -2  -4  16   61.81    7.14
  -2  -4  16   58.43    6.13
   2  -4 -16   60.20    4.26
   2  -4 -16   61.51    6.31
  -2  -4  16   70.68    6.08
  -2  -4  17   54.23    5.72
   2   4  17   59.56    7.95
   2   4  17   60.57    7.12
   2  -4 -17   56.65    4.19
  -2  -4  17   55.31    7.21
  -2  -4  17   59.88    6.42
   2  -4 -17   48.28    6.05
  -2   4 -18   17.67    3.97
  -2  -4  18   17.91    3.67
   2   4  18   17.54    5.13
   2   4  18   10.72    3.99
  -2  -4  18   15.25    4.03
   2  -4 -18   14.48    2.43
  -2  -4  18   13.36    4.22
   2  -4 -18    6.53    3.21
  -2   4 -19   27.19    4.70
  -2  -4  19   33.73    4.87
   2   4  19   31.77    5.79
   2   4  19   23.74    5.58
  -2  -4  19   34.99    5.38
   2  -4 -19   30.72    3.24
  -2  -4  19   21.06    5.32
   2  -4 -19   29.41    5.31
  -2   4 -20   19.48    4.44
   2   4  20   18.83    4.95
   2   4  20   22.17    5.68
  -2  -4  20   15.72    5.13
  -2  -4  20   13.69    4.24
   2  -4 -20   12.96    4.44
  -2   4 -21   28.84    5.08
   2   4  21   18.37    5.11
   2   4  21   25.30    6.21
  -2  -4  21   26.46    5.13
  -2  -4  21   29.84    6.08
   2  -4 -21   25.88    5.42
  -2   4 -22   95.60    8.46
   2   4  22   91.40    9.66
  -2  -4  22  121.35   11.73
   2   4  22  103.12   11.15
  -2  -4  22   95.43    8.84
   2  -4 -22   94.27    9.26
  -2   4 -23   97.98    8.74
   2  -4 -23   86.05   11.15
   2   4  23   78.38    9.64
   2   4  23   96.58   10.71
  -2  -4  23   95.06    8.92
  -2  -4  23  107.75   11.21
   2  -4 -23  105.62    9.90
   2   4  24   23.74    6.47
   2   4  24   23.00    6.19
  -2  -4  24   21.38    6.49
  -2  -4  24   21.08    4.86
   2  -4 -24    7.96    5.15
   2   4  25    6.78    4.03
   2   4  25   -1.72    3.70
  -2  -4  25    2.19    3.02
  -2  -4  25    0.63    3.69
   2  -4 -25   12.31    6.99
   2   4  26   41.03    7.38
   2  -4 -26   36.04    8.30
   2   4  26   53.91    8.68
   2  -4 -27   30.52    8.15
  -2  -4  27   15.09    5.28
   2   5 -27   25.20    6.94
   2  -5  26   23.66    6.38
   2  -5  26   15.04    5.57
   2   5 -26   22.04    6.93
   2   5 -25   42.53    8.74
  -2   5  25   59.61    8.95
   2  -5  25   32.29    7.02
   2  -5  25   56.51    8.35
  -2  -5 -25   58.07    8.94
   2   5 -24   -2.66    5.45
  -2  -5 -24   12.02    4.84
  -2   5  24    5.77    4.26
   2  -5  24    9.02    4.23
   2  -5  24    8.65    4.71
  -2  -5 -24   10.01    5.51
   2   5 -23   11.03    5.53
  -2   5  23   10.40    4.63
   2  -5  23   13.51    5.35
   2  -5  23    2.76    3.68
  -2  -5 -23    2.56    3.94
   2   5 -22   14.27    5.32
  -2   5  22   16.36    5.21
   2  -5  22   11.37    4.61
   2  -5  22   12.30    4.47
  -2  -5 -22   14.67    4.80
   2   5 -21  108.84   11.87
   2  -5  21  139.82   11.47
  -2   5  21  133.31   11.69
   2  -5  21  116.16   11.45
  -2  -5 -21  120.20    6.78
   2  -5  21  130.04    7.08
  -2  -5 -21  111.12   10.84
   2   5 -20   15.90    5.96
   2  -5  20   18.65    2.99
  -2   5  20   11.31    4.03
  -2   5  20    9.09    2.80
   2  -5  20    8.83    4.29
   2  -5  20    8.68    3.87
  -2  -5 -20   14.07    2.74
  -2  -5 -20   13.21    4.67
   2   5 -19  126.53   12.22
  -2   5  19  142.79   11.36
   2  -5  19  133.48   10.40
   2  -5  19  131.67   11.62
  -2   5  19  138.92    8.13
   2  -5  19  133.73    6.93
  -2  -5 -19  143.59    7.36
  -2  -5 -19  122.59   10.66
   2   5 -18    7.98    4.36
   2  -5  18    7.09    1.32
   2  -5  18    8.27    2.20
  -2   5  18   12.13    4.20
  -2   5  18    5.56    2.28
   2  -5  18    9.16    4.43
  -2  -5 -18    7.19    2.21
   2  -5  18    7.04    3.31
  -2  -5 -18    2.27    3.02
   2   5 -17  157.07   12.58
   2  -5  17  156.18    5.60
  -2   5  17  161.48   11.13
   2  -5  17  152.61   10.57
   2   5 -17  140.55    7.95
  -2   5  17  159.05    8.34
   2  -5  17  147.54   11.73
   2  -5  17  169.37    7.06
  -2  -5 -17  150.46    7.43
  -2  -5 -17  148.78   11.09
   2   5 -16    1.48    4.24
  -2   5  16   -0.11    3.30
   2  -5  16   -0.29    3.23
  -2   5  16    2.31    1.79
   2  -5  16    0.71    1.31
   2   5 -16    0.67    1.82
  -2  -5 -16    2.04    1.34
  -2  -5 -16    2.54    1.85
   2  -5  16    1.13    3.50
  -2  -5 -16    0.37    3.68
   2   5 -15   15.81    4.95
  -2   5  15   16.16    4.17
  -2  -5 -15   25.78    2.95
   2   5 -15   24.69    3.59
  -2   5  15   17.63    2.95
   2  -5  15   15.90    4.57
  -2  -5 -15   17.03    2.78
   2  -5  15   15.43    3.78
  -2  -5 -15   11.42    4.02
  -2   5  15   19.85    3.61
  -2  -5 -14   24.99    3.02
   2   5 -14   26.56    5.56
   2   5 -14   33.71    4.12
   2  -5  14   32.62    5.77
  -2   5  14   25.05    4.54
   2  -5  14   23.28    4.04
  -2  -5 -14   28.92    3.31
  -2   5  14   36.11    4.45
  -2  -5 -14   22.73    4.71
   2   5 -13  284.41   14.97
  -2  -5 -13  283.10    9.24
  -2   5  13  280.76   13.98
  -2  -5 -13  303.27   12.47
   2   5 -13  287.63   10.76
   2  -5  13  260.61   14.04
  -2   5  13  267.83   12.39
   2  -5  13  281.34   12.21
  -2  -5 -13  270.87    8.87
  -2   5  13  284.97   11.62
  -2  -5 -13  265.15   12.90
  -2  -5 -12   46.80    5.82
   2  -5  12   51.51    5.34
   2   5 -12   50.25    6.84
  -2   5  12   57.57    6.41
  -2  -5 -12   56.67    5.51
  -2  -5 -12   47.00    5.43
   2   5 -12   50.59    4.65
   2  -5  12   44.68    6.07
  -2   5  12   52.52    5.64
   2   5 -12   50.02    5.43
  -2  -5 -12   37.84    3.41
   2  -5  12   39.89    4.90
  -2   5  12   48.23    4.79
  -2   5  11   59.12    5.12
   2  -5  11   62.41    5.86
  -2  -5 -11   69.44    6.26
  -2   5  11   59.22    6.41
  -2  -5 -11   63.45    5.69
   2  -5  11   62.95    6.82
   2   5 -11   68.95    5.19
  -2   5  11   66.22    6.11
   2   5 -11   63.83    5.79
  -2  -5 -11   59.27    4.14
   2  -5  11   62.79    5.46
   2   5 -11   56.11    6.67
   2   5 -10    0.21    2.61
   2  -5  10    0.50    1.79
  -2   5  10    2.88    2.66
  -2  -5 -10    4.59    2.73
   2   5 -10    1.16    1.55
   2  -5  10    2.32    3.33
   2   5 -10   -0.33    2.15
   2  -5  10    1.79    1.87
  -2  -5 -10    2.72    1.51
   2  -5  10    5.05    2.79
  -2   5  10    0.07    1.57
  -2   5   9  140.77    7.17
   2  -5   9  145.59    8.11
  -2  -5  -9  158.80    8.73
  -2   5   9  139.62    9.09
   2   5  -9  122.21    6.37
   2   5  -9  139.05    7.67
   2  -5   9  139.15    7.35
  -2  -5  -9  135.23    5.96
   2   5  -9  124.39    6.63
   2  -5   9  132.77    6.51
  -2  -5  -8    8.26    2.67
  -2   5   8    9.14    3.40
  -2   5   8    5.63    1.88
  -2  -5  -8    6.13    1.78
   2   5  -8    8.86    2.42
   2   5  -8    6.99    2.02
   2  -5   8    6.80    2.00
  -2   5   7  341.99   10.14
  -2  -5  -7  329.91   11.59
  -2   5   7  320.34   12.82
   2   5  -7  322.68   10.78
  -2   5   7  317.54   10.46
  -2   5   7  304.04    7.37
  -2  -5  -7  316.54    8.75
   2   5  -7  321.47   10.13
   2  -5   7  310.62    8.93
  -2   5   6   82.59    4.88
  -2  -5  -6   75.96    5.68
  -2  -5  -6   85.82    5.83
  -2   5   6   83.25    6.67
   2   5  -6   87.08    5.51
  -2   5   6   76.58    5.12
   2   5  -6   81.54    5.14
  -2   5   6   84.83    4.15
  -2  -5  -6   82.17    4.62
   2  -5   6   80.29    4.53
  -2   5   5  373.37    9.75
  -2  -5  -5  371.78   11.52
  -2  -5  -5  406.27   12.06
  -2   5   5  400.90   13.48
   2   5  -5  389.74   10.23
   2  -5   5  376.27   11.89
  -2   5   5  380.82   10.29
  -2   5   5  372.43    8.80
  -2  -5  -5  382.68    9.72
   2   5  -5  382.23   10.53
   2   5  -5  389.07   11.04
   2  -5   5  396.12    9.22
  -2  -5  -4  142.02    6.95
  -2  -5  -4  150.81    7.19
   2   5  -4  149.68    7.65
  -2   5   4  144.99    8.22
   2  -5   4  152.60    7.43
   2   5  -4  149.66    6.21
  -2   5   4  139.78    5.97
  -2   5   4  140.83    5.65
  -2   5   4  134.16    5.72
  -2  -5  -3 1155.21   18.42
  -2   5   3 1222.67   16.82
   2   5  -3 1205.69   16.95
   2  -5   3 1185.31   19.27
  -2   5   3 1177.66   16.05
  -2   5   3 1207.43   22.45
   2   5  -3 1182.42   20.49
  -2  -5  -3 1244.87   19.57
  -2   5   2  170.78    8.57
   2   5  -2  161.90    7.53
  -2   5   2  158.62    4.99
  -2  -5  -2  171.47    7.36
   2  -5   2  151.32    6.77
  -2   5   2  166.84    6.28
  -2  -5  -2  164.38    6.94
   2   5  -2  162.88    6.27
   2   5  -2  154.20    7.63
  -2   5   1  290.42    6.41
   2   5  -1  286.29    9.80
  -2  -5  -1  280.52    9.30
  -2   5   1  292.69    9.25
  -2   5   1  290.93    8.19
   2  -5   1  300.35    8.99
   2   5  -1  301.63    8.45
  -2  -5  -1  296.48    8.95
   2   5  -1  281.67    9.68
  -2  -5  -1  289.43    9.08
   2  -5   0  161.43    8.45
   2  -5   0  151.41    4.76
  -2   5   0  156.07    4.68
  -2  -5   0  166.19    7.07
   2   5   0  148.52    7.18
  -2   5   0  159.26    7.17
  -2  -5   0  146.39    6.73
  -2  -5   0  154.24    6.35
   2   5   0  152.31    6.24
   2  -5   0  152.37    6.25
  -2   5   0  160.78    6.24
   2  -5  -1  289.58    8.41
   2   5   1  290.45    8.69
  -2  -5   1  289.67    8.54
   2  -5  -1  288.06   11.17
  -2   5  -1  294.14    6.62
   2  -5  -1  273.10    6.31
   2   5   1  297.37    9.83
  -2  -5   1  304.73    9.58
  -2   5  -1  299.14   10.16
  -2   5  -1  291.06    8.64
   2   5   1  292.37    8.92
  -2  -5   1  300.50    9.96
  -2  -5   2  158.57    6.42
   2  -5  -2  146.68    5.99
   2   5   2  163.12    6.70
   2  -5  -2  162.74    8.49
  -2   5  -2  172.87    6.97
  -2   5  -2  173.17    8.01
  -2   5  -2  165.82    5.38
   2   5   2  159.10    7.43
   2  -5  -2  164.43    5.10
  -2  -5   2  169.95    7.42
   2   5   2  162.58    6.52
  -2   5  -2  167.09    4.70
  -2  -5   2  181.81    8.01
  -2  -5   3 1148.83   17.10
   2  -5  -3 1200.81   17.07
   2   5   3 1221.30   18.58
  -2   5  -3 1201.17   21.66
   2  -5  -3 1144.24   14.42
   2   5   3 1196.96   19.96
   2   5   3 1172.61   16.82
  -2   5  -3 1227.16   10.77
  -2  -5   3 1182.69   20.98
  -2  -5   4  149.74    6.37
   2   5   4  140.58    6.80
   2  -5  -4  146.68    6.27
   2  -5  -4  151.12    5.68
   2   5   4  151.36    7.45
  -2   5  -4  151.99    8.28
  -2   5  -4  149.77    5.56
   2   5   4  148.07    6.05
  -2  -5   4  149.03    7.97
   2   5   5  393.95   11.65
  -2  -5   5  378.23   10.37
   2  -5  -5  376.16   10.00
   2  -5  -5  379.39    9.36
   2   5   5  372.94   11.07
  -2   5  -5  391.56   13.37
  -2   5  -5  363.08    8.93
   2   5   5  374.75    9.52
  -2  -5   5  395.00   13.21
   2   5   6   88.11    5.86
   2  -5  -6   86.26    5.10
   2  -5  -6   78.46    4.70
   2   5   6   75.69    5.52
   2  -5  -6   86.12    5.21
  -2   5  -6   84.97    6.72
  -2   5  -6   85.43    4.79
  -2  -5   6   83.36    5.35
  -2  -5   6   91.24    6.88
   2  -5  -7  300.04    9.63
   2   5   7  311.41   11.11
   2  -5  -7  301.58    9.59
   2  -5  -7  299.01    9.97
  -2  -5   7  294.98    6.38
  -2   5  -7  317.39   12.89
   2   5   7  302.18   10.66
  -2   5  -7  302.12    9.15
  -2  -5   7  306.67   12.60
  -2  -5   7  286.15    9.96
  -2  -5   8    4.91    2.87
  -2  -5   8    9.71    1.62
   2  -5  -8    7.61    2.27
  -2   5  -8    8.06    3.08
  -2   5  -8    5.89    1.99
   2  -5  -8    5.44    2.11
   2   5   8    4.82    2.56
   2  -5  -8    8.43    2.43
   2   5   8    6.98    2.22
  -2  -5   8   10.57    2.72
   2  -5  -9  141.72    7.64
  -2  -5   9  143.68    5.68
  -2   5  -9  137.26    9.10
  -2  -5   9  143.13    7.71
  -2   5  -9  149.44    7.24
   2   5   9  142.11    7.93
  -2  -5   9  158.42    9.76
   2   5   9  148.53    8.43
   2  -5  -9  136.41    7.21
   2  -5 -10    1.84    2.88
  -2  -5  10    1.06    1.27
  -2   5 -10   -1.82    2.58
  -2   5 -10    0.75    1.66
   2  -5 -10    2.23    2.04
   2   5  10    1.13    2.42
  -2  -5  10    2.71    2.38
  -2   5 -10    1.84    1.53
   2   5  10   -0.16    1.70
   2  -5 -10    0.44    1.73
  -2   5 -11   44.80    4.04
   2  -5 -11   48.25    5.61
  -2  -5  11   45.99    3.96
  -2   5 -11   47.68    5.97
  -2   5 -11   42.84    4.42
   2   5  11   50.43    5.32
   2  -5 -11   51.47    5.23
   2  -5 -11   49.05    3.05
  -2  -5  11   50.97    4.97
  -2  -5  11   44.96    4.39
   2   5  11   61.83    5.83
   2  -5 -11   41.89    4.51
  -2   5 -12   51.49    4.56
  -2  -5  12   46.88    4.22
  -2   5 -12   47.44    6.07
   2  -5 -12   54.55    5.45
  -2   5 -12   51.82    4.93
   2   5  12   48.70    5.34
   2  -5 -12   39.31    2.87
  -2  -5  12   46.24    5.76
  -2  -5  12   50.34    5.12
   2  -5 -12   46.50    4.87
   2   5  12   52.10    5.56
  -2  -5  12   50.42    4.83
  -2   5 -13  270.61   10.37
  -2  -5  13  268.59    8.98
  -2  -5  13  245.56    9.82
  -2   5 -13  264.24   13.46
  -2  -5  13  268.40   12.15
   2  -5 -13  279.28   12.09
   2   5  13  278.84   12.56
  -2   5 -13  278.88   11.20
   2  -5 -13  265.71    7.34
  -2  -5  13  274.81   11.40
  -2  -5  13  259.10   12.68
   2  -5 -13  266.73   11.51
  -2  -5  13  271.98   10.96
  -2   5 -14   24.57    3.70
  -2  -5  14   26.70    3.66
  -2   5 -14   33.44    5.55
  -2  -5  14   26.23    3.05
  -2  -5  14   26.27    4.73
   2   5  14   27.37    4.90
  -2   5 -14   30.16    4.10
  -2  -5  14   20.68    3.84
  -2  -5  14   33.06    5.12
   2  -5 -14   28.43    2.58
  -2  -5  14   25.81    3.87
   2  -5 -14   20.47    3.79
  -2  -5  15   22.74    3.69
  -2  -5  15   28.39    4.95
  -2  -5  15   25.30    2.93
   2   5  15   18.67    4.05
  -2  -5  15   22.89    4.13
   2  -5 -15   22.19    2.37
  -2  -5  15   32.71    5.58
  -2  -5  15   25.68    4.00
   2  -5 -15   18.52    3.86
  -2  -5  16    0.65    2.07
   2   5  16    4.51    3.86
  -2  -5  16    4.07    1.50
   2  -5 -16    2.85    1.37
  -2  -5  16    2.68    2.99
   2   5  16    5.34    3.64
  -2  -5  16    2.97    2.61
   2  -5 -16    1.75    1.33
  -2  -5  16    2.62    2.82
   2  -5 -16   -0.26    2.69
   2  -5 -17  131.93    5.30
  -2  -5  17  132.74    8.40
   2   5  17  120.34   10.80
  -2  -5  17  134.81   10.21
   2   5  17  137.57   10.12
  -2  -5  17  142.28   10.66
   2  -5 -17  148.76    5.79
  -2  -5  17  129.35    9.01
   2  -5 -17  127.58    9.17
  -2   5 -18    5.04    3.08
   2  -5 -18    6.89    1.41
  -2  -5  18    1.94    2.23
  -2  -5  18    5.73    3.87
   2   5  18    8.30    4.68
   2   5  18   10.48    4.15
  -2  -5  18    5.46    3.77
  -2  -5  18    7.27    3.24
   2  -5 -18    2.43    1.29
   2  -5 -18    7.71    3.33
  -2   5 -19  140.21    9.60
  -2  -5  19  128.78    8.75
   2   5  19  141.26   11.01
   2  -5 -19  124.76    9.68
  -2  -5  19  118.26    9.02
   2  -5 -19  141.66    5.65
  -2  -5  19  138.56   11.31
   2   5  19  120.92   11.35
  -2  -5  19  108.64    9.75
  -2  -5  20   16.17    5.09
   2   5  20   15.80    5.03
  -2   5 -20   15.06    4.12
   2   5  20   13.27    4.42
  -2  -5  20   13.44    4.17
  -2  -5  20    8.80    3.40
   2  -5 -20    9.97    4.07
  -2  -5  21  107.99   10.52
   2   5  21  112.49   11.42
  -2   5 -21  113.01    9.04
   2   5  21  133.31   11.48
  -2  -5  21  114.92   11.01
  -2  -5  21  126.86    9.68
   2  -5 -21  115.18   10.03
   2   5  22   16.27    5.84
  -2  -5  22   13.51    4.74
  -2   5 -22   17.79    4.49
   2   5  22   13.86    5.04
  -2  -5  22   10.50    3.94
  -2  -5  22   11.68    4.98
   2  -5 -22   12.35    4.24
  -2  -5  23    8.59    4.21
   2   5  23   12.75    5.76
  -2   5 -23   12.85    3.91
   2   5  23   10.77    4.48
  -2  -5  23   10.41    4.69
  -2  -5  23    7.11    3.41
   2  -5 -23   10.95    4.40
   2   5  24    0.97    4.25
  -2  -5  24   12.28    5.28
   2  -5 -24    8.62    5.76
   2   5  24    9.86    4.37
  -2  -5  24    7.42    4.37
  -2  -5  24    9.18    3.74
   2  -5 -24   11.17    4.72
   2   5  25   47.31    7.77
  -2  -5  25   36.35    7.35
   2  -5 -25   50.93    9.28
   2   5  25   37.03    7.00
  -2  -5  25   52.02    6.80
  -2  -5  25   41.95    7.70
   2  -5 -25   55.95    7.88
   2  -5 -26   13.32    6.83
  -2  -5  26   26.95    6.17
   2   5  26   15.08    5.73
   2  -5 -27   13.93    6.16
  -2  -5  27   21.80    6.16
   2   6 -27   59.95    9.68
   2   6 -26    2.77    4.37
   2   6 -25   40.69    8.60
  -2   6  25   43.46    8.26
   2  -6  25   40.89    7.21
  -2  -6 -25   41.92    7.43
   2  -6  24   13.62    5.74
   2   6 -24    8.89    5.68
  -2   6  24    0.75    3.38
   2  -6  24    1.84    4.09
  -2  -6 -24    6.76    4.54
   2  -6  23   53.35    8.39
   2   6 -23   60.19    9.50
  -2   6  23   51.55    8.25
   2  -6  23   56.95    8.04
  -2  -6 -23   44.00    7.82
   2  -6  22   53.53    8.22
   2   6 -22   36.16    7.56
  -2   6  22   54.39    8.06
   2  -6  22   35.97    6.77
  -2  -6 -22   49.14    7.93
   2  -6  21    3.38    4.19
   2   6 -21   -3.48    4.90
  -2   6  21   -1.61    3.69
   2  -6  21    8.66    4.24
  -2  -6 -21    1.07    3.39
   2  -6  20    7.12    4.62
   2   6 -20   -6.73    5.53
  -2   6  20   -2.70    3.98
   2  -6  20    0.42    1.55
   2  -6  20   -0.57    3.03
  -2  -6 -20    2.44    1.44
  -2  -6 -20   -1.01    3.62
   2   6 -19   78.21    6.51
   2  -6  19   84.19    9.70
   2   6 -19   70.29    9.15
  -2   6  19   92.32    9.23
  -2  -6 -19   81.38    4.93
   2  -6  19   78.93    4.86
   2  -6  19   90.76    8.88
  -2  -6 -19   93.50    9.63
   2  -6  18  111.28   10.70
   2   6 -18   99.20    7.15
  -2   6  18  110.90    7.45
  -2  -6 -18  119.47    5.42
   2  -6  18   97.36    4.64
   2   6 -18  107.77   10.90
  -2   6  18  106.05    9.64
   2  -6  18  107.73    5.43
   2  -6  18  119.71    9.73
  -2  -6 -18  109.86    5.67
  -2  -6 -18   98.70    9.66
   2   6 -17  117.86    7.57
  -2   6  17  145.69    8.31
   2  -6  17  120.54   10.83
   2   6 -17  137.61   11.75
  -2  -6 -17  134.37    6.19
  -2   6  17  157.64   11.13
   2  -6  17  123.25    5.53
   2  -6  17  139.56   10.17
  -2  -6 -17  144.22    6.56
  -2  -6 -17  136.58   10.76
   2   6 -16   57.96    5.45
   2  -6  16   63.96    7.95
   2   6 -16   57.49    7.75
  -2  -6 -16   69.52    4.68
  -2   6  16   64.95    7.32
   2  -6  16   60.95    6.62
   2  -6  16   64.91    3.83
  -2  -6 -16   69.12    4.54
  -2  -6 -16   55.97    7.06
  -2  -6 -15  145.49   10.64
   2   6 -15  155.37    8.61
   2  -6  15  151.95   11.47
  -2  -6 -15  152.88    6.98
   2   6 -15  161.21   12.18
  -2   6  15  161.13   10.59
   2  -6  15  159.09    5.41
   2  -6  15  155.08   10.03
  -2  -6 -15  156.32    6.51
  -2   6  15  169.22    9.53
   2   6 -14    8.50    3.95
  -2   6  14   14.01    4.02
   2   6 -14    9.16    2.64
   2  -6  14    6.81    3.31
  -2  -6 -14    8.46    2.00
   2  -6  14    7.94    1.39
   2  -6  14   11.01    3.18
  -2  -6 -14    8.91    3.35
  -2   6  14    6.83    2.83
   2   6 -13   49.20    7.17
   2   6 -13   38.16    4.55
   2  -6  13   26.46    5.25
  -2   6  13   33.89    5.08
   2  -6  13   36.98    2.15
  -2  -6 -13   36.30    3.22
   2  -6  13   27.76    4.46
  -2   6  13   34.40    4.49
  -2  -6 -13   30.60    5.05
   2   6 -12    3.97    3.34
   2  -6  12    3.82    2.19
  -2  -6 -12    2.06    2.56
  -2   6  12    4.73    2.61
   2  -6  12    8.08    3.93
   2   6 -12    2.46    2.03
  -2   6  12    5.77    2.70
   2   6 -12    2.34    1.76
  -2  -6 -12    3.50    1.52
   2  -6  12    6.68    2.72
   2  -6  12    5.21    0.84
  -2   6  12    6.90    2.32
   2  -6  12    4.63    2.45
  -2  -6 -12    5.41    2.67
  -2   6  11  401.18   13.40
  -2  -6 -11  395.97   15.04
   2  -6  11  456.36   15.32
  -2  -6 -11  408.62   14.95
  -2   6  11  390.16   16.24
   2   6 -11  382.31   12.64
   2  -6  11  376.24   16.16
   2   6 -11  420.44   14.31
  -2   6  11  414.42   14.59
  -2  -6 -11  376.71    9.66
   2  -6  11  379.18   12.49
   2   6 -11  369.66   16.32
  -2   6  10  177.25    8.70
  -2  -6 -10  187.58    9.94
  -2   6  10  185.18   10.94
   2   6 -10  158.11    8.00
   2  -6  10  168.32   10.66
  -2   6  10  161.39    8.83
   2   6 -10  171.50    9.06
  -2  -6 -10  173.47    6.43
   2  -6  10  172.33    8.31
   2   6 -10  173.21   10.95
  -2   6   9  210.93    9.27
  -2  -6  -9  189.70    9.81
  -2   6   9  199.36   11.26
   2  -6   9  188.31   10.97
   2   6  -9  203.69    8.73
   2   6  -9  203.04    9.60
   2   6  -9  203.35    8.50
  -2  -6  -9  195.12    6.77
   2   6  -9  189.44   11.15
   2  -6   9  198.04    8.37
  -2   6   8   66.14    5.09
  -2   6   8   61.93    6.41
  -2  -6  -8   56.96    5.47
   2   6  -8   56.90    5.08
  -2  -6  -8   58.98    3.92
   2   6  -8   59.99    4.61
   2  -6   8   52.05    4.31
  -2   6   7  258.47    9.22
  -2  -6  -7  275.86   11.10
  -2   6   7  267.09   12.31
  -2   6   7  243.81    9.58
   2   6  -7  264.01   10.22
  -2   6   7  258.71    6.73
   2   6  -7  265.76    9.31
   2  -6   7  256.73    8.80
  -2   6   6  587.57   13.58
  -2  -6  -6  614.16   15.89
  -2   6   6  622.26   18.03
   2   6  -6  593.36   13.89
  -2   6   6  578.65   14.03
   2   6  -6  614.54   15.02
   2   6  -6  583.28   13.58
  -2   6   6  596.32   10.72
   2  -6   6  590.12   12.76
  -2   6   5  300.73    9.53
  -2  -6  -5  275.41   10.47
  -2  -6  -5  316.54   11.18
  -2   6   5  300.50   12.39
   2   6  -5  320.22    9.92
   2  -6   5  292.17   11.17
  -2   6   5  293.18    9.50
  -2   6   5  298.92    8.04
   2  -6   5  311.57    8.98
  -2  -6  -4   60.08    4.99
  -2   6   4   68.02    4.62
  -2   6   4   59.71    5.71
   2  -6   4   73.27    5.71
  -2   6   4   72.65    4.71
   2   6  -4   71.04    4.74
  -2  -6  -4   76.85    5.62
  -2  -6  -3  128.25    6.76
  -2   6   3  126.08    6.03
   2  -6   3  122.85    6.87
   2   6  -3  130.16    6.14
  -2   6   3  117.40    5.65
  -2   6   3  114.87    7.60
  -2  -6  -3  127.30    6.97
  -2   6   3  125.78    5.28
  -2  -6  -2   79.28    5.29
   2   6  -2   80.64    4.89
   2  -6   2   77.70    5.31
  -2   6   2   80.37    4.91
  -2   6   2   82.25    6.42
  -2  -6  -2   78.87    5.57
  -2   6   2   82.11    4.07
   2  -6   1  880.43   19.61
  -2  -6  -1  904.67   17.66
  -2   6   1  893.60   13.00
  -2  -6  -1  944.92   17.32
  -2   6   1  913.99   15.78
   2  -6   1  890.24   16.81
   2   6  -1  934.92   16.18
  -2  -6  -1  931.70   17.12
   2  -6   0   48.67    5.05
  -2   6   0   50.45    3.24
  -2  -6   0   51.40    4.47
   2  -6   0   49.88    3.17
  -2   6   0   53.81    4.71
   2   6   0   49.71    3.98
  -2  -6   0   49.17    4.13
  -2   6   0   51.35    4.05
   2  -6   0   50.91    4.19
  -2  -6   0   52.70    4.62
   2  -6  -1  899.62   20.15
   2  -6  -1  914.14   13.02
  -2   6  -1  907.46   13.24
  -2  -6   1  939.87   17.98
  -2   6  -1  947.56   18.83
  -2  -6   1  909.44   18.25
   2  -6  -1  911.07   16.36
   2   6   1  941.36   16.48
  -2  -6   1  916.81   16.30
  -2   6  -1  937.44   16.60
  -2  -6   2   99.39    5.63
   2  -6  -2   98.07    5.49
   2   6   2   99.92    5.67
   2  -6  -2  100.58    7.15
  -2   6  -2   95.44    4.58
  -2  -6   2   98.01    6.07
   2  -6  -2   97.62    4.48
   2   6   2  105.70    5.56
  -2  -6   2  105.09    6.66
  -2   6  -2  102.09    5.87
  -2   6  -2  104.71    6.71
   2  -6  -3  129.22    6.35
   2   6   3  131.58    6.68
  -2  -6   3  134.65    6.55
   2  -6  -3  141.66    5.55
  -2   6  -3  133.93    5.82
  -2   6  -3  141.90    3.89
   2   6   3  128.40    5.92
  -2  -6   3  154.44    8.16
  -2   6  -3  142.84    8.05
  -2   6  -3  147.44    7.14
   2   6   4   73.54    5.29
  -2  -6   4   73.38    5.05
   2  -6  -4   75.16    5.13
  -2   6  -4   68.56    5.91
   2  -6  -4   70.28    4.21
   2   6   4   66.41    4.31
  -2   6  -4   67.34    2.17
  -2  -6   4   75.92    6.02
   2   6   5  303.67   10.71
  -2  -6   5  280.78    9.83
   2  -6  -5  280.19    9.29
   2  -6  -5  290.62    8.85
  -2   6  -5  291.81   12.05
  -2   6  -5  295.63    8.68
   2   6   5  299.54    8.72
  -2  -6   5  302.88   12.06
  -2  -6   6  578.40   14.36
   2   6   6  626.37   15.90
   2  -6  -6  604.78   13.96
   2  -6  -6  596.84   13.21
   2   6   6  594.74   15.14
  -2   6  -6  658.60   18.60
  -2   6  -6  596.26   12.83
   2   6   6  589.11   11.97
  -2  -6   6  636.32   17.92
   2  -6  -7  246.60    9.43
   2  -6  -7  257.05    9.16
   2   6   7  239.67    9.95
  -2   6  -7  256.76   12.14
  -2   6  -7  258.77    8.80
  -2  -6   7  239.51    9.67
   2   6   7  269.39   10.78
[truncated: 21,757,259 more chars]
